# Supplementary material for: Untargeted lipidomic analysis of plasma from obese women submitted to combined physical exercise
Source: Sci Rep. 2022 Jul 7;12:11541. doi: 10.1038/s41598-022-15236-0 (PMC9263166; doi:10.1038/s41598-022-15236-0)
Supplement: Supplementary file 4 — Supplementary Information 1. [file 41598_2022_15236_MOESM4_ESM.xlsx]

## Sheet: Lipidomics PHYSICAL TRAINING
Ret, Time	m/z	2017-08-16 QC 01	2017-08-16 QC 02	2017-08-16 QC 03	2017-08-16 QC 04	2017-08-16 QC 05	2017-08-16 QC 06	2017-08-16 QC 07	2017-08-16 QC 09	2017-08-16 QC 10	2017-08-16 QC 11	2017-08-16 QC 12	2017-08-16 CTL 01	2017-08-16 CTL 02	2017-08-16 CTL 03	2017-08-16 CTL 04	2017-08-16 CTL 05	2017-08-16 CTL 06	2017-08-16 CTL 07	2017-08-16 CTL 08	2017-08-16 CTL 09	2017-08-16 CTL 10	2017-08-16 CTL 11	2017-08-16 CTL 12	2017-08-16_I 01	2017-08-16_I 02	2017-08-16_I 03	2017-08-16_I 04	2017-08-16_I 05	2017-08-16_I 06	2017-08-16_I 07	2017-08-16_I 08	2017-08-16_I 09	2017-08-16_I 10	2017-08-16_I 11	2017-08-16_I 12	2017-08-16_I 13	2017-08-16_I 14	2017-08-16_F 01	2017-08-16_F 02	2017-08-16_F 03	2017-08-16_F 04	2017-08-16_F 05	2017-08-16_F 06	2017-08-16_F 07	2017-08-16_F 08	2017-08-16_F 09	2017-08-16_F 10	2017-08-16_F 11
16.9187	898.785	351495	305068	441407	406069	332167	338081	342918	332939	370304	384022	317315	243392	305453	179723	465371	287383	319807	354958	112889	207205	168748	232835	279773	491307	319182	189918	484846	421277	333766	323706	471783	699980	764320	394628	192226	223253	408564	492743	372137	175847	491833	243887	374582	336620	463715	322582	575498	352185
16.7546	898.785	566715	504540	592557	594039	537429	537590	482401	533989	539765	577455	509157	496309	586960	611042	423226	464421	525896	452854	316747	322908	297849	383217	219479	586174	595573	595989	273521	657901	193540	465284	833789	0	673580	646077	314668	557618	959878	318876	859517	656885	446959	364694	234717	416001	915700	244566	1.05279e+06	522106
16.062	898.697	0	829.118	0	1289.79	0	1040.89	927.115	774.453	1148.12	1232.98	804.322	1053.46	1393.55	2630.35	3278.03	1057.02	1045.79	1957.37	1031.08	0	0	0	0	1310.8	1356.22	1250.6	2535.15	0	0	877.438	1683.67	3600.48	1280.97	1464.51	625.167	251.668	2368.26	0	0	0	0	0	0	0	0	0	0	0
16.1684	898.697	1010.8	666.25	0	952.415	481.385	1098.89	0	1087.82	811.481	740.825	0	0	0	0	0	0	0	0	0	0	0	0	0	1322.33	1005.97	0	1894.05	1645.11	745.069	0	1925.37	3695.12	1417.24	1472.03	621.465	0	1736.07	1826.95	1173.03	0	1343.61	0	1501.66	655.804	1026.13	550.651	500.052	213.613
15.9668	898.696	0	1035.05	648.318	1137.77	695.085	0	0	1087.31	0	794.39	455.203	0	0	0	0	0	0	0	0	0	0	0	0	1520.25	2132.69	1094.21	0	668.475	35.6912	0	2404.73	0	603	1756.81	64.513	0	5005.78	0	3042.23	1634.31	346.477	72.1039	0	187.97	2297.85	30.5896	923.835	0
14.0458	898.669	0	0	0	0	0	0	0	0	0	0	0	1678.41	0	0	1265.39	1166.11	706.574	0	0	0	1184.94	0	1821.77	0	0	0	0	0	0	0	0	0	0	0	0	0	0	0	0	0	0	0	0	0	0	0	0	0
14.3287	898.665	3170.4	3423.56	3197.97	4064.55	3607.99	3468.54	2762.66	3645.53	3710.3	3328.11	3770.61	4641.35	3390.08	4043.28	4699.68	5593.1	5142.85	2336.92	3784.28	1952.61	2254.61	3076.11	4724.78	0	4313.31	5356.91	3666.09	3256.34	5037.76	3888.15	2651.2	3812.99	3302.62	5554.81	2430.42	5085.75	2400.2	1779.18	4656	4323.85	4966.21	1573.52	3791.42	5107.21	2660.85	2372.46	1566.86	3366.43
14.3242	898.659	0	0	0	0	0	0	0	0	0	0	0	0	0	0	0	0	0	0	0	0	0	0	0	0	0	0	0	0	0	0	0	0	0	0	0	0	0	0	0	0	0	0	0	0	0	0	0	0
15.7081	897.752	0	0	0	0	0	0	0	0	0	0	0	0	0	0	0	0	0	0	0	0	0	0	0	0	0	0	0	0	0	0	0	0	0	0	0	0	0	0	0	0	0	10055.1	0	0	0	2934.59	9647.45	12037.3
17.2713	897.73	16874.7	17147.9	18739.1	18041.8	19345.8	19006.7	18533	16735.4	18839.8	18189.4	17550.8	16269.4	20503.6	15091.2	18398.8	17200.3	19398.6	18114	15673.1	18303.6	18056.6	20290.4	22911	17970.4	17983.9	17658	17815.5	17212.6	17328.4	18441.7	16916.8	16320.8	14634.9	17922.2	17981.7	18088.3	18780.9	17248.8	19971.3	17301.7	17964.8	17660.5	15637.1	16416.2	19319.7	19510.8	16449.1	19043.4
14.995	897.655	0	0	0	0	0	0	0	0	0	0	0	0	0	0	0	0	0	0	0	0	0	0	0	0	0	0	0	0	0	0	0	0	0	0	0	0	0	0	0	0	0	2305.54	0	0	0	381.955	2774.33	3729.85
17.4151	896.773	5785.94	4250.67	7385.83	6558.87	5024.18	4921.57	5050.81	4693.36	6312.21	5929.57	4200.4	2877.91	8614.89	2213.33	6328.1	3395.08	3994.3	3853.67	2237.12	5238.96	2917.69	5028.43	7450.61	7198.43	4267.52	4014.16	3113.86	8171.7	4751.47	6026.12	7694.38	1733.65	9514.44	5460.16	3247.71	3710.64	6523.55	6346.97	5159.63	4688.81	3989.15	5645.16	3032.11	4131.14	6169.32	3159.14	8734.35	6098.97
16.4899	896.77	379488	344987	404108	406094	350297	357650	324928	364224	362084	403210	329236	215702	471829	492005	335707	228990	289802	346131	152273	117248	122611	155121	78067.5	456055	491786	391643	137467	458066	75944.8	231162	634670	90985.8	398802	508191	160298	354482	900730	190006	706663	416083	293018	243491	118574	235753	739267	111749	764366	387196
16.7928	896.769	16187.2	11503.8	21179.1	15568.3	15671.4	14735.1	17079.9	15513.2	16412.9	14946.3	14996.9	4197.13	0	0	16476	9413.01	12358.3	22775.3	18106.3	13028.1	10102.1	9748.43	29402.8	21911.5	8291.9	4256.3	20937.2	23866.6	16227.4	10540.5	15986.7	65398.4	28846.2	13872.2	10796.8	7105.6	11202.9	21310.4	0	2107.38	22033.2	28725.5	19767	21089.6	12931.2	26774.6	12692.3	7731.4
16.6498	896.77	298452	293620	372772	354628	273263	291201	266938	282428	301826	335131	258677	218188	278672	235455	466412	254487	267871	350623	112055	118891	126262	143217	141070	483260	364196	186119	407899	361820	221572	219800	422970	570540	527625	393854	158123	216199	446420	408740	455296	170434	448852	203667	328353	288587	473051	246933	512105	344825
15.7793	896.738	0	0	0	0	0	0	0	0	0	0	0	0	0	0	0	0	0	0	0	0	0	0	0	0	0	0	0	0	0	0	0	0	0	0	0	0	0	0	0	0	0	13393.4	0	0	0	7882.49	6915.37	12338.1
12.4738	768.552	0	0	0	0	0	0	0	0	0	0	0	0	0	0	0	0	0	0	0	0	0	0	0	0	0	0	0	0	0	0	0	0	0	0	0	0	0	0	0	0	0	0	0	0	0	0	0	0
7.6375	768.552	0	0	0	0	0	0	0	0	0	0	0	0	0	0	0	0	0	0	0	0	0	0	0	0	0	0	0	0	0	0	0	0	0	0	0	0	0	0	0	0	0	0	0	0	0	0	0	0
7.7251	768.551	0	0	0	0	0	0	0	0	0	0	0	0	0	0	0	0	0	0	0	0	0	0	0	0	0	0	0	0	0	0	0	0	0	0	0	0	0	0	0	0	0	0	0	0	0	0	0	0
14.0269	768.551	0	0	0	0	0	0	0	0	0	0	0	0	0	0	0	0	0	0	0	0	0	0	0	865.492	576.003	0	0	1756.42	1130.6	0	1942.71	0	3307.81	0	0	0	1089.65	0	0	0	0	0	0	0	0	0	0	0
6.7715	768.492	1016.71	1461.75	1131.87	1615.78	1667.09	1676.18	1529.48	1710.53	1507.84	1787.84	1358.71	0	1472.45	0	2684.22	0	0	748.474	3067.25	0	2026.1	0	1048.4	0	1462.58	1330.67	1873.24	1225.6	3180.1	0	3639.97	2976.07	2346.6	1528.35	1018.7	0	1947.52	1587.58	1035.26	1006.76	0	1116.32	2626.93	0	1617.46	2790.06	0	1462.53
15.7137	767.614	0	0	0	0	0	0	0	0	0	0	0	0	0	0	0	0	0	0	0	0	0	0	0	0	0	0	0	0	0	0	0	0	0	0	0	0	0	0	0	0	0	0	0	0	0	0	0	0
14.0283	767.557	0	0	0	0	0	0	0	0	0	0	0	0	0	0	0	0	0	0	0	0	0	0	0	0	0	0	0	0	0	0	0	0	0	0	0	0	0	0	0	0	0	0	0	0	0	0	0	0
8.4651	767.555	0	0	0	0	0	0	0	0	0	0	0	0	0	0	0	0	0	0	0	0	0	0	0	0	0	0	0	0	0	0	0	0	0	0	0	0	0	5643.58	5918.1	0	0	4854.3	0	5284.51	0	4496.51	4278.78	5412.43
8.3938	767.551	0	0	0	0	0	0	0	0	0	0	0	0	0	0	0	0	0	0	0	0	0	0	0	0	0	0	0	0	0	0	0	0	0	0	0	0	0	0	0	0	0	0	0	0	0	0	0	0
15.252	767.534	0	0	0	0	0	0	0	0	0	0	0	0	0	0	0	0	0	0	0	0	0	0	0	0	0	0	0	0	0	0	0	0	0	0	0	0	0	0	0	0	0	0	0	0	0	0	0	0
16.3411	766.691	32298.9	26247.9	36395	36640.2	29144.2	30747.1	30751.7	30090.6	33881.6	35372.2	27164.1	7049.05	39684.4	7670.8	91947.1	6371.6	5235.86	26255.9	4139.79	7735.9	4726.25	4787.38	7613.74	12106.8	13403.4	5675.35	64918.7	16123.8	21845.8	6957.37	125969	105339	180111	20225.1	6631.83	3606.53	15958.9	123576	6431.15	9179.02	7559.35	18316.8	52713	12135	20427	13643	36085.4	14191.5
16.4177	766.686	0	0	0	0	0	0	0	0	0	0	0	0	0	0	0	0	0	0	0	0	0	0	0	0	0	0	0	0	0	0	0	0	0	0	0	0	0	0	0	0	0	0	0	0	0	0	0	0
14.6512	766.655	3436.39	2762.56	3785.22	5202.07	3546.53	3331.73	2814.5	3409.46	2750.9	3497.51	3335.33	2507.78	3622.26	2658.79	2595.31	7171.94	5619.56	2214.94	5400.6	3523.56	3609.17	3454.51	4948.92	1965.17	2150.67	2864.7	3229.68	3315.08	3190.5	3491.41	4981.1	4702.19	2744.28	3559.04	1690.47	2485.33	1628.67	2303.02	2512.73	2732.42	3742.14	2908.02	2480.65	4450.23	2983.33	4682.19	2373.82	4297.12
14.6661	766.648	0	0	0	0	0	0	0	0	0	0	0	460.737	0	640.889	0	218.019	1124.78	914.286	597.728	0	0	0	0	0	0	0	0	0	0	0	0	0	0	0	0	0	0	0	0	0	0	0	0	0	0	0	0	0
9.7989	766.574	174936	181105	169293	179697	178072	177035	171429	186905	185964	196284	181023	129492	138104	205225	137270	196133	163024	105227	222897	136682	188468	247621	280643	148256	180684	181295	240794	128818	237204	180110	173879	207423	148140	202628	178358	220062	239513	173068	204258	232474	39150.1	85964.2	168156	162056	0	233616	130075	158608
9.2864	766.572	0	0	0	0	0	0	0	0	0	0	0	0	0	0	0	0	0	0	0	0	0	0	0	0	0	0	0	0	0	0	0	0	0	0	0	0	0	0	0	0	0	0	0	0	0	0	0	0
0.5758	217.12	0	0	0	0	0	0	0	0	0	0	0	0	0	0	0	0	0	0	0	0	0	0	0	0	0	0	0	0	0	0	0	0	0	0	0	0	0	0	0	0	0	0	0	0	0	0	0	0
0.6573	217.12	1031.41	971.089	0	708.508	794.254	800.032	985.368	1167.44	1044.35	834.693	810.529	0	0	0	0	0	0	0	0	0	0	0	0	0	0	0	0	0	0	0	0	0	0	0	0	0	0	0	0	0	0	0	0	0	0	0	0	0
0.577	217.106	7389.45	5045.43	7471.63	12273	4470.18	9675.53	7057.63	8979	7776.38	8403.4	7917.95	3387.13	5767.08	9228.59	4345.84	5871.94	2979.76	8178.39	5823.43	4971.9	8977.15	8658.51	5108.12	3469.1	2033.06	2391.89	2054.59	0	0	0	2692.48	2271.75	2703.49	2671.72	3339.85	2467.72	2827.23	2338.45	3891.13	2352.62	2398.43	3540.37	3600.13	2886.72	2350.34	2711.66	3394.61	6890.4
0.5766	216.114	279.853	250.539	0	261.23	218.974	286.2	232.052	0	266.849	234.78	280.848	0	0	0	0	0	0	0	0	0	0	0	0	0	0	0	0	0	0	0	0	0	0	0	0	0	0	0	0	0	0	0	0	0	0	0	0	0
0.8586	214.254	1260.38	908.985	1201.19	1519.12	757.903	1666.12	1231.65	1277.64	1234.97	1157.08	1209.69	820.339	650.767	1072.3	835.988	681.633	269.776	1277.98	580.074	494.198	1031.19	900.751	470.235	856.274	999.935	561.132	528.899	470.455	777.35	663.095	631.285	461.601	456.085	591.286	567.611	546.942	753.144	494.519	948.805	490.672	396.091	754.329	932.948	418.022	684.247	630.044	606.217	1309.84
0.7275	212.019	0	0	361.497	412.271	488.644	359.594	410.051	407.161	0	390.626	0	0	485.488	0	464.906	0	514.624	0	152.282	133.927	330.856	0	185.942	0	0	361.586	57.4458	433.22	1119.31	598.641	0	380.087	894.7	101.719	0	0	0	532.767	0	1516.98	108.032	164.223	716.331	383.063	302.542	234.933	0	449.624
0.9018	209.191	0	0	0	0	0	0	0	0	0	0	0	0	0	0	0	0	0	0	0	0	0	0	0	5773.65	6332.2	7310.78	6597.89	6115.9	4885.19	5393.04	4773.57	4952.67	5836.19	6487.23	4707.3	7278.76	7273.64	5657.74	6805.96	5946.4	5502.77	6466.36	4952.13	5827.32	4721.01	5660.54	8363.68	0
14.2101	205.125	754.82	0	0	884.903	820.782	879.025	743.931	896.526	972.174	1047.92	0	0	0	0	0	0	0	0	0	0	0	0	0	0	0	0	0	0	0	0	0	0	0	0	0	0	0	0	0	0	0	0	0	0	0	0	0	0
0.5693	204.123	0	0	0	0	0	0	0	0	0	0	0	0	0	0	0	0	0	0	0	0	0	0	0	0	574.367	781.496	607.575	1193.16	0	0	823.638	0	435.766	758.14	620.402	1054.95	771.913	0	0	0	0	0	0	0	0	0	0	0
0.5694	204.114	1507.49	1771.59	1136.21	1487.3	1508.89	1458.94	1361.53	1452.19	1449.44	1382.02	1695.5	0	0	0	0	0	0	0	0	0	0	0	0	0	0	0	0	0	0	0	0	0	0	0	0	0	0	0	0	0	0	0	0	0	0	0	0	0
0.6536	204.114	2817.91	4204.94	2994.82	3462.41	2686.03	3281.41	2701.53	2993.84	2682.52	2858.06	2426.84	0	0	0	0	0	0	0	0	0	0	0	0	0	0	0	0	0	0	0	0	0	0	0	0	0	0	0	0	0	0	0	0	0	0	0	0	0
17.1884	203.18	1537.76	1622.24	1674.24	1939.17	1820.4	1619.69	1596.45	1641.79	1714.99	1549.53	1587.44	1770.54	1743.26	1652.24	1499.74	1607.05	1862.86	1516.31	1862.53	1660.18	1580.2	1405.41	1504.84	1604.41	1650.92	1690.55	1729.59	1688.97	1741.54	1843.07	1662.84	1808.75	1352.66	1664.03	1636.47	1551.24	1623.78	1435.68	1922.87	1762.36	1556.1	1629.1	1770.58	1699.9	1547.14	1642.66	1647.28	1752.51
15.5191	203.18	0	0	0	0	0	0	0	0	0	0	0	0	0	0	0	0	0	0	0	0	0	0	0	0	0	0	0	0	0	0	0	0	0	0	0	0	0	0	0	0	0	1831.17	0	0	28.3257	1733.21	1062.52	1875.93
14.6589	203.107	980.977	1011.86	0	1088.57	0	1024.73	933.146	1141.61	1054.84	1062.31	0	0	1127.28	0	897.043	0	0	886.706	1043.28	1003.64	0	880.521	0	0	1080.15	0	1007.31	1060.94	955.568	1046.1	1017.68	1081.6	0	1034.51	0	0	896.898	1023.08	1009.08	0	0	0	1055.82	945.111	0	967.657	1085.86	1097.6
1.5677	201.092	0	0	0	0	0	0	0	0	0	0	0	409.334	868.255	0	710.025	751.46	1415.12	997.55	1230.6	1012.27	2230.29	1715.3	1657.52	0	0	0	0	0	0	0	0	0	0	0	0	0	0	0	0	0	0	0	0	0	0	0	0	0
14.7479	900.728	0	0	0	0	0	0	0	0	0	0	0	0	0	0	0	0	0	0	0	0	0	0	0	0	0	0	0	0	0	0	0	0	0	0	0	0	0	0	0	0	0	0	0	0	0	0	0	0
16.2162	900.712	10668.4	9416.11	10095.5	10738.2	10740.5	9803.65	9218.49	9981.93	9685.36	9318.47	9830.46	4815.61	14877.9	15700.2	9835.03	4354.29	5717.72	9039.59	3295.11	1723.74	2468.24	2696.79	1220.54	11762.1	16669.9	12154.2	2807.98	11679.7	1327.79	5048.6	17218.5	1428.74	8579.5	15652.9	3439.84	6675.9	30519.6	4036.96	22249.6	12170.8	6880.34	4900.94	2529.08	5219.19	21305.1	1562.37	17044.2	9863.6
16.3747	900.711	6539.62	5428.45	5800.63	5590.65	5924.72	5680.87	5129.32	5750.72	5652.04	5861.14	5293.97	4586.96	3898.62	4937.39	9475.08	4413.03	5819.1	7090.48	5673.29	2412.52	2866.78	2287.5	2783.42	8053.62	6410.18	4223.86	8761.14	4308.28	3650.57	4502.93	7281.11	10824.5	9191.88	7347.25	3197.72	2535.4	8165.33	5313.25	7636.57	3119.06	7878.55	2736.03	5663.51	5430.69	6886.18	3520.22	6596.32	4359.82
14.5312	900.691	0	0	0	0	0	0	0	0	0	0	0	0	0	0	0	0	0	0	0	0	0	0	0	0	0	0	0	0	0	0	0	0	0	0	0	0	0	0	0	0	0	0	0	0	0	0	0	0
14.5445	900.684	1312.75	1166.17	1336.73	1271.32	1262.73	1348.92	1286.32	1279.29	1599.32	1611.66	1403.69	2055.27	1332.13	0	1203.78	1606.04	1439.15	1556.25	1915.09	0	2945.29	2017.04	2094	0	1620.53	1803.37	1321.94	1012.49	1692.14	0	0	1338.81	421.382	1466.65	1325.67	1682.62	0	0	0	0	0	0	0	0	0	0	0	0
13.9265	900.683	1083.14	1134.86	1091.08	1232.69	1259.66	1469.8	1247.99	1408.89	1188.03	1648.11	0	1155.68	1015.25	1196.38	1562.7	2386.43	2290.66	1188.92	1542.86	0	0	1311.97	1761.2	0	1926.31	2029.14	2053.91	1076.08	2153.22	1406.4	0	1394.77	1043.41	1623.7	1378.07	0	0	0	1726.86	1435.46	1915.37	0	1763.04	2003.35	0	0	861.026	777.391
14.7974	900.681	2794.62	2498.67	2419.08	3506.58	3197.59	2730.05	2386.13	3296.13	3072.8	3618.37	3159.81	3543.76	1891.28	2175.66	3112.1	6010.83	4259.52	2425.16	4307.51	3954.84	4905.39	6280.68	7834.4	0	4586.9	4632.02	4261.58	2860.22	3883.32	4373.87	2069.44	3629.27	2157	3707.37	2284.79	3376.7	1616.91	1386.44	4850.49	3549.22	3862.98	0	2856.78	5744.86	1881.85	1374.3	487.388	1572.86
14.1514	900.683	6373.99	6640.7	6277.53	7032.24	6927.22	7081.03	6889.84	7455.86	7204.96	8106.06	6959.33	9659.12	8279.53	5167	8252.82	9093.92	11874	6603.8	11951.9	6455.55	6780.3	7058.17	10788.4	2957.25	10436.6	9856.74	6771.48	5546.23	8404.75	3818.45	7770.69	8075.54	5258.66	15733.9	5005.45	9618.98	4060.8	2635.41	10073.9	6921.65	6404.5	2905.4	7455.65	5323.88	6991.22	6730.26	3203.73	9747.76
6.2727	900.643	0	0	0	0	0	0	0	0	0	0	0	0	0	0	0	0	0	0	0	0	0	0	0	0	0	0	0	0	0	0	0	0	0	0	0	0	0	0	0	0	0	0	0	0	0	0	0	0
16.0372	899.768	0	0	0	0	0	0	0	0	0	0	0	0	0	0	0	0	0	0	0	0	0	0	0	0	0	0	0	0	0	0	0	0	0	0	0	0	0	0	0	0	0	0	0	0	0	0	0	0
17.5589	899.745	7772.12	6645.95	9483	9362.14	7645.2	7704.97	7627.78	7016.05	7881.51	8213.95	7008.73	3725.1	7130.96	3714.9	8085.87	4166.09	4761.81	7398.08	2163.9	5571.88	3689.36	4336.82	5854.9	9112.13	7844.95	3589.48	9375.76	9028.85	6409.49	7774.65	8703.18	9366.56	11971.3	7534.22	4786.81	4871.36	7874.92	9578.14	5099.65	4887.98	7435.95	8936.59	7210.02	6472.88	8209.66	6347.6	9948.57	8422.51
14.848	899.74	0	0	0	0	0	0	0	0	0	0	0	0	0	0	0	0	0	0	0	0	0	0	0	0	0	0	0	0	0	0	0	0	0	0	0	0	0	0	0	0	0	0	0	0	0	0	0	0
15.1663	899.742	0	0	0	0	0	0	0	0	0	0	0	0	0	0	0	0	0	0	0	0	0	0	0	0	0	0	0	0	0	0	0	0	0	0	0	0	0	0	0	0	0	0	0	0	0	0	0	0
15.8615	899.74	0	0	0	0	0	0	0	0	0	0	0	0	0	0	0	0	0	0	0	0	0	0	0	0	201.44	0	274.399	0	0	246.176	1402.48	1220.37	1509.57	408.581	0	38.4974	0	0	0	0	0	0	0	0	0	0	0	0
15.3296	899.672	0	0	0	0	0	0	0	0	0	0	0	0	0	0	0	0	0	0	0	0	0	0	0	0	0	0	0	0	0	0	0	0	0	0	0	0	0	0	0	0	0	3014.12	0	0	0	1738.84	2390.55	3953.24
17.6998	898.787	0	0	0	0	0	0	0	0	0	0	0	0	0	0	0	0	0	0	0	0	0	0	0	0	0	0	0	0	0	0	0	0	0	0	0	0	0	0	0	0	0	0	0	0	0	0	0	0
13.1759	768.584	0	0	0	0	0	0	0	0	0	0	0	0	0	0	0	0	0	0	0	0	0	0	0	0	0	0	0	0	0	0	0	0	0	0	0	0	0	0	0	0	0	0	0	0	0	0	0	0
11.3744	768.584	0	0	0	0	0	0	0	0	0	0	0	0	0	0	0	0	0	0	0	0	0	0	0	0	0	0	0	0	0	0	0	0	0	0	0	0	0	0	0	0	0	0	0	0	0	0	0	0
11.504	768.583	1383.93	1374.72	1042.58	2046.99	1887.6	1849.8	1829.21	1682.79	2065.04	1086.33	1846.77	0	0	0	0	0	1504.98	487.721	1767.22	1062.52	1570.58	2115.36	2533.94	1269.45	1553.29	1479.93	2753.42	0	4434.09	1953.56	1570.44	2064.47	1412.24	1836.44	470.025	2320.98	2302.16	1780.28	1370.91	0	0	0	2016.88	1802.3	0	2133.85	870.467	1895.77
10.7752	768.583	0	0	0	0	0	0	0	0	0	0	0	0	0	0	0	0	0	0	0	0	0	0	0	0	0	0	0	0	0	0	0	0	0	0	0	0	0	0	0	0	0	0	0	0	0	0	0	0
10.8722	768.583	0	0	0	0	0	0	0	0	0	0	0	0	0	0	0	0	0	0	0	0	0	0	0	0	1470.21	1053.52	2444.55	3422.65	6006.87	0	0	1408.18	1159.63	4047.76	0	0	1219.32	0	0	0	0	0	0	0	0	0	0	0
11.6134	768.582	0	0	0	0	0	0	0	0	0	0	0	0	0	0	0	0	0	0	0	0	0	0	0	0	0	0	0	0	0	0	0	0	0	0	0	0	0	0	0	0	0	0	0	0	0	0	0	0
3.5561	768.577	4690.32	0	0	5288.14	0	4879.16	4683.13	0	4346.33	4426.62	0	4981.34	0	5107.8	4988.54	0	0	4728.13	0	0	4865.06	4757.61	4771.91	0	0	0	4796.69	0	4895.02	4601.6	0	4706.66	4386.06	4699.14	0	4451.24	4832.05	0	0	0	0	0	0	0	0	0	0	0
13.7518	768.576	55786.1	34853.8	36812.5	35359.6	36262	85624.8	41210	29816.3	32422.9	39412.5	34636.3	45605.1	42338.6	65988.9	91413.7	25629.1	70197.5	93273.1	44213	52429.8	26060.2	52840.5	32073.1	56175	76255.5	38992	36870.4	41762.6	76622.6	34382.4	49304.7	41381.2	25527.6	45250.2	36399.9	35855.8	62387.4	39925.9	77075.5	35149.5	14444.6	46085.9	83743	19901.9	64694	47697.5	39142.5	53359.2
13.5061	768.576	4451.67	2041.26	0	3173.31	3087.3	6231.85	3139.61	0	2936.01	3018.32	3217.2	0	3553.15	4721.42	6029.46	2267.53	6754.25	6773.76	0	4000.95	0	3675.95	3632.4	3603.62	6623.44	4098.33	2794.64	0	6936.71	2483.12	0	3195.46	0	3868.48	2666.58	3157.16	4867.85	0	0	0	0	0	0	0	0	0	0	0
3.4935	768.576	0	0	0	0	0	0	0	0	0	0	0	0	0	0	0	0	0	0	0	0	0	0	0	0	0	0	0	0	0	0	0	0	0	0	0	0	0	0	0	0	0	0	0	0	0	0	0	0
11.4676	768.564	0	0	0	0	0	0	0	0	0	0	0	0	0	0	0	0	0	0	0	0	0	0	0	0	0	0	0	0	0	0	0	0	0	0	0	0	0	0	0	0	0	0	0	0	0	0	0	0
11.588	768.558	0	0	0	0	0	0	0	0	0	0	0	0	0	0	0	0	0	0	0	0	0	0	0	0	0	0	0	0	0	0	0	0	0	0	0	0	0	1069.42	0	0	89.5584	194.546	0	496.546	0	217.039	0	1079.67
12.7181	768.553	0	0	0	0	0	0	0	0	0	0	0	0	0	0	0	0	0	0	0	0	0	0	0	0	0	0	0	0	0	0	0	0	0	0	0	0	0	0	0	0	0	0	0	0	0	0	0	0
12.6095	768.553	24543.2	26116.6	0	27297.4	25917.5	25081.1	26834.9	27853.9	29471.2	32918.8	0	13977	0	32105.1	43567.5	19372.4	15541.4	21629.7	19683.1	30697.8	0	36521.2	0	39775	18457.7	18229.2	52074.6	0	26879.1	19719.1	46549.8	31867.3	62198.3	48350.6	0	16339	51833.1	38906.1	21779.6	15140.5	0	15019.5	22001.7	14676.2	0	15800.8	15638.9	35041.3
7.4951	768.553	23344.8	23072.5	20706.5	23788.3	25633.2	23789.1	23197.2	24834.5	25283.1	26402.9	23969.2	15547.5	29625.8	21068.7	42508.7	25087.6	25617.4	9593.26	27345	20539.5	26646.8	24935.8	21896.9	14584.6	19512.2	20670.3	23202.2	16834	47939.7	15244.1	30794.9	37155.9	45862.8	22652	16107.2	22417.4	27389.1	16166.7	23558.5	17884.1	18922.3	10488.8	29458.3	17180.3	24097.5	34909.9	21900.9	24487.1
7.1016	768.553	0	0	0	0	0	0	0	0	0	0	0	0	0	0	0	0	0	0	0	0	0	0	0	0	0	0	0	0	0	0	0	0	0	0	0	0	0	0	0	0	0	0	0	0	0	0	0	0
17.189	229.196	972.741	0	1063.24	1171.26	1091	1051.68	911.483	924.576	912.121	1047.5	0	1076.44	0	1045.09	959.2	0	1036.1	0	1151.15	0	1063.88	0	0	1066.72	1034.28	1164.13	0	1065.62	1033.42	1125.12	0	1170.19	830.761	921.473	0	1011.48	1032.78	0	1172.25	1183.23	0	0	1112.03	1004.36	1060.28	1048.8	0	1046.44
15.5018	229.196	0	0	0	0	0	0	0	0	0	0	0	0	0	0	0	0	0	0	0	0	0	0	0	0	0	0	0	0	0	0	0	0	0	0	0	0	0	0	0	0	0	0	0	0	0	0	0	0
2.4673	228.196	665.299	0	1023.67	0	0	842.122	337.786	0	1825.82	499.858	0	0	0	0	0	0	0	0	0	0	0	0	0	0	0	0	0	0	0	0	0	0	0	0	0	0	0	386.041	0	0	0	0	0	345.708	0	444.015	505.264	1066.99
0.5635	228.114	0	559.943	0	532.159	494.459	558.462	556.812	525.552	443.085	498.073	689.919	0	0	0	0	0	0	0	0	0	0	0	0	0	0	0	0	0	0	0	0	0	0	0	0	0	0	0	0	0	0	0	0	0	0	0	0	0
0.6371	227.175	575.472	506.707	349.968	583.38	979.15	419.857	660.262	0	773.914	1268.32	821.142	1172.92	0	1248.41	1157.7	657.021	263.023	1938.47	1158.73	446.591	0	373.649	354.489	0	578.744	0	215.914	371.857	1129.31	245.262	390.481	309.866	2286.44	243.151	747.21	334.495	494.804	755.168	238.855	487.077	1078.44	0	922.891	455.562	551.372	1060.29	769.484	1019.65
0.6194	226.953	411.177	391.885	570.91	591.021	396.446	599.024	434.668	392.488	435.42	361.41	588.056	456.315	452.287	456.923	568.995	0	1218.81	538.1	680.044	981.074	826.858	832.265	999.811	376.035	753.552	799.745	685.128	790.17	771.205	820.77	1144.08	919.168	634.201	853.164	691.255	862.887	826.527	507.767	484.074	739.296	714.304	605.489	822.409	675.49	682.319	1043.65	1583.05	743.673
0.6856	226.18	1636.18	1654.55	1118.36	1314.59	1055.38	1856.9	1031.02	1162.57	1817.11	944.945	1012.38	1003.1	1112.05	1242.22	911.136	859.979	810.107	1188.37	871.232	1151.29	1774.52	1166.46	1876.87	541.53	293.742	314.548	227.674	200.217	312.817	239.387	355.818	176.688	337.027	330.803	299.512	278.429	0	255.067	381.405	244.697	390.225	401.64	876.31	304.733	314.515	279.491	388.459	1658.7
0.6321	226.095	0	0	0	0	0	0	0	0	0	0	0	0	0	0	0	0	0	0	0	0	0	0	0	0	0	0	0	0	0	0	0	0	0	0	0	0	0	0	0	0	0	0	0	0	0	0	0	0
0.662	222.16	6074.61	3034.07	3977.89	5377.44	6552.25	8666.17	9287.47	4602.74	8883.53	7916.94	6604.75	4132.7	4638.96	4473.75	4169.28	1826.91	1160.21	1430.68	1752.32	3871.74	1756.02	3460.38	2188.87	2250.29	2443.65	4363.45	3350.04	1961.18	4175.2	4858.19	8098.09	6168.1	8464.23	5287.74	4564.92	6100.33	9646.58	10038	7223.88	5310.94	6930.66	5138.49	3751.25	4763.46	2361.97	1760.89	2599.8	3835.31
0.5747	222.16	3040.61	2764.73	2727.76	4023.12	4701.12	4666.65	4285.56	4081.45	4898.82	4894.48	3527.89	2483.24	2776.93	0	2249.59	0	911.659	0	985.58	2006.07	1252	2655.94	1322.29	0	1544.43	2141.28	2437.16	1962.23	2017.18	3085.39	0	3497.81	4091.49	4168.35	3802.55	2682.45	4490.28	5152.74	3449.84	3687.53	3451.55	2745.47	2629.22	2644.34	1055.34	1197.8	1812.79	1965.84
0.9263	221.117	0	0	0	0	0	0	0	0	0	0	0	0	0	0	0	0	0	0	0	0	0	0	0	0	0	302.063	288.196	0	1878.52	196.706	0	242.904	0	342.538	743.452	0	577.663	0	0	0	0	0	0	0	0	0	0	0
15.5235	219.212	0	0	0	0	0	0	0	0	0	0	0	0	0	0	0	0	0	0	0	0	0	0	0	0	0	0	0	0	0	0	0	0	0	0	0	0	0	0	0	0	0	1787	0	0	0	1821.71	1038.84	2068.67
17.1882	219.211	1743.84	1740.58	1787.54	1921.12	1988.9	1764.41	1764.36	1655.08	1781.58	1787.6	1573.32	2023.96	1851.62	1824.6	1511.47	1565.75	1966.55	1680.4	2172.75	1690.22	1727.23	1493.55	1720.33	1875.01	1968.44	1931.95	1831.85	1783.9	1829.24	2128.42	1828.92	2037.44	1501.99	1701.21	1671.8	1865	1713.21	1507.95	1959.6	1856.53	1590.13	1730.23	1889.49	1884.64	1789.22	1925.17	1678.21	1921.37
0.6661	218.13	16236.7	17091.2	13006.7	14837.3	16198.9	15712.7	16240.8	17204.3	17127.2	17602.4	15373.3	0	0	0	0	0	0	0	0	0	0	0	0	0	0	0	0	0	0	0	0	0	0	0	0	0	0	0	0	0	0	0	0	0	0	0	0	0
0.5843	218.13	5536.2	5017.54	4025.51	4615.26	4777.02	4853.14	0	5460.23	5563.65	5218.34	4665.25	0	0	0	0	0	0	0	0	0	0	0	0	0	0	0	0	0	0	0	0	0	0	0	0	0	0	0	0	0	0	0	0	0	0	0	0	0
8.3491	218.129	1080.69	1160.99	0	1805.35	1876.34	2209.02	0	1289.3	1647.21	1151.42	0	0	0	0	0	0	0	0	0	0	0	0	0	0	0	0	0	0	0	0	0	0	0	0	0	0	0	0	0	0	0	0	0	0	0	0	0	0
15.5379	901.762	0	0	0	0	0	0	0	0	0	0	0	0	0	0	0	0	0	0	0	0	0	0	0	0	0	0	0	0	0	0	0	0	0	0	0	0	0	0	0	0	0	0	0	0	0	0	0	0
16.1432	901.759	1294.69	1343.23	0	1416.58	1050.85	1284.76	878.126	1141.14	1195.1	1658.33	723.02	0	1666.11	236.629	0	1131.54	2109.51	1725.72	136.312	1763.2	0	1576.64	0	2328.55	1226.58	183.24	718.341	2103.28	0	618.492	2546.75	1467.34	3029.21	841.332	1923.32	0	1535.74	1780.09	1213.91	103.941	1790.58	0	1241.61	1815.4	3455.48	2066.39	1914.74	1082.9
15.4413	901.758	1110.03	1027.51	1036.3	1149.5	1049.79	0	1034.1	1003.8	1098.05	929.766	1131.84	153.175	1897.5	356.973	1799	0	147.523	266.182	0	0	0	0	0	1428.3	530.591	0	0	1116.16	0	0	2963.99	1429.58	4380.62	297.453	0	0	1302.99	525.294	458.397	171.384	0	0	865.394	193.359	2700.7	0	0	0
15.3185	901.757	0	0	0	0	0	0	0	0	0	0	0	0	0	0	0	0	0	0	0	0	0	0	0	0	0	0	0	0	0	0	0	0	0	0	0	0	0	0	0	0	0	0	0	0	0	0	0	0
15.2259	901.756	0	0	0	0	0	0	0	0	0	0	0	0	0	0	0	0	0	0	0	0	0	0	0	0	0	0	0	0	0	0	0	0	0	0	0	0	0	0	0	0	0	0	0	0	0	0	0	0
15.0929	901.755	1087.76	2100.54	1153.98	2939.71	0	2738.45	2497.93	0	0	2828.92	0	0	0	0	0	0	0	0	0	0	0	0	0	0	0	0	0	0	0	0	0	0	0	0	0	0	0	0	0	0	0	8815.92	0	0	0	4790.92	7857.47	13649.1
15.5444	901.754	0	0	0	0	0	0	0	0	0	0	0	0	0	0	0	0	0	0	0	0	0	0	0	0	0	0	0	0	0	0	0	0	0	0	0	0	0	0	0	0	0	0	0	0	0	0	0	0
15.1952	901.747	0	0	0	0	0	0	0	0	0	0	0	0	0	0	0	0	0	0	0	0	0	0	0	0	0	0	0	0	0	0	0	0	0	0	0	0	0	0	0	0	0	0	0	0	0	0	0	0
15.0125	901.746	0	0	0	0	0	0	0	0	0	0	0	0	0	0	0	0	0	0	0	0	0	0	0	0	0	0	0	0	0	0	0	0	0	0	0	0	0	0	0	0	0	0	0	0	0	0	0	0
14.9673	901.741	0	0	0	0	0	0	0	0	0	0	0	0	0	0	0	0	0	0	0	0	0	0	0	0	0	0	0	0	0	0	0	0	0	0	0	0	0	0	0	0	0	0	0	0	0	0	0	0
15.3522	901.727	0	0	0	0	0	0	0	0	0	0	0	0	0	0	0	0	0	0	0	0	0	0	0	0	0	0	0	0	0	0	0	0	0	0	0	0	0	0	0	0	0	0	0	0	0	0	0	0
16.2925	901.646	0	0	0	0	0	0	0	0	0	0	0	663.007	0	0	458.31	0	0	786.289	1354.05	2292.62	2442.81	3070.99	1927.03	0	1818.98	1712.19	0	2024.84	2991.77	2056.61	993.429	661.804	310.99	1305.15	1976.7	2553.81	702.198	0	0	820.082	0	2059.72	1724.63	2230.74	0	1828	0	996.727
17.0375	900.801	521802	468699	596343	578423	511712	511971	453536	500314	512233	558164	487960	502630	567658	503612	449652	462639	494790	477402	340824	440231	345217	445034	249485	629395	548177	546436	315348	689351	250868	517221	813196	289722	765362	605033	342718	509396	756867	365567	735437	600119	454028	474684	279311	426886	793668	300545	953885	526088
17.2152	900.8	23192.8	18050.5	35300	29818.6	23005.9	22793.5	24442.5	21709.5	26411.8	24115.9	20282.2	8380.25	23123.9	9643.81	27381.2	14028.2	15659.8	24707.2	5559.45	11994.4	8079.06	0	58445.1	36422.2	21852.1	0	38220.9	26505.7	21804.9	29969.9	36098.4	62281.3	69328	27589.1	11515.7	13134.4	25379.3	38701.4	19957.3	11615.5	32517.6	20715.2	0	31879.5	28203.5	20281.3	51830.8	19826
14.8292	900.729	0	0	0	0	0	0	0	0	0	0	0	0	0	0	0	0	0	0	0	0	0	0	0	0	0	0	0	0	0	0	0	0	0	0	0	0	0	0	0	0	0	0	0	0	0	0	0	0
14.9245	900.728	0	0	0	0	0	0	0	0	0	0	0	0	0	0	0	0	0	0	0	0	0	0	0	0	0	0	0	0	0	0	0	0	0	0	0	0	0	0	58.9972	0	0	1301.45	0	0	0	393.422	1228.24	2417.96
10.8376	769.572	0	0	0	0	0	0	0	0	0	0	0	0	0	0	0	0	0	0	0	0	0	0	0	0	0	0	0	0	0	0	0	0	0	0	0	0	0	0	0	0	0	0	0	0	0	0	0	0
10.934	769.57	0	0	0	0	0	0	0	0	0	0	0	0	0	0	0	0	0	0	0	0	0	0	0	0	0	0	0	0	0	0	0	0	0	0	0	0	0	0	0	0	0	0	0	0	0	0	0	0
0.9235	769.546	0	0	0	0	0	0	0	0	0	0	0	1192.28	1196.16	0	1211.36	1012.47	0	916.323	1007.79	879.504	1304.69	1867.67	1860.9	0	0	0	0	0	0	0	0	0	0	0	0	0	0	0	0	0	0	0	0	0	0	0	0	0
16.6786	768.707	25940	22227.3	24170.5	28135.3	24962.2	24994.7	25471.9	24061.8	26391	25881.9	21914.7	8724.79	21368.3	8416	41858.7	7631.22	6745.87	18564	6769.78	11447.7	7685.86	6571.26	11512.6	10762.5	12678.4	7450.4	49411.9	13346	20142.6	9802.58	57521.4	68755.9	56102.6	17356.6	8160.76	6350.13	12425.2	73868.1	6114.87	11363.4	8502.39	18738	39000.1	17198.9	14212.2	13698.5	20033.9	11786.9
16.5803	768.703	0	0	0	0	0	0	0	0	0	0	0	0	0	0	0	0	0	0	0	0	0	0	0	0	0	0	0	0	0	0	0	0	0	0	0	0	0	0	0	0	0	0	0	0	0	0	0	0
11.4459	768.591	0	0	0	0	0	0	0	0	0	0	0	0	0	0	0	0	0	0	0	0	0	0	0	0	0	0	0	0	0	0	0	0	0	0	0	0	0	0	0	0	0	0	0	0	0	0	0	0
10.4124	768.59	0	0	0	0	0	0	0	0	0	0	0	0	0	0	0	0	0	0	0	0	0	0	0	0	0	0	0	0	0	0	0	0	0	0	0	0	0	0	0	0	0	0	0	0	0	0	0	0
10.3053	768.59	198183	225868	204054	212437	226100	221729	218887	235412	237964	252998	224239	120314	151103	187699	141174	243280	203953	91564	267797	149647	0	293213	302518	0	244070	219818	311147	0	296460	214947	262577	264671	270142	320994	0	351766	322690	199983	245413	309601	300048	109017	232798	214174	245220	213404	189879	203593
11.0997	768.589	15557.2	16491.3	14248.3	17431.8	17505.8	17052.4	16827.3	16966.1	17485.8	18580.3	16166.9	7715.1	14643.6	11999	16354.5	13819.8	10753.9	9235.2	34277	9757.81	14605.5	21104.5	19801	10899.6	14270.8	12827.9	21009	1987.97	41204.5	14759.5	24999.7	29827.8	12182.8	21888.1	0	24170.1	23059.2	12035.5	13689.7	14741.8	1105.24	11197.1	23626.2	16609.3	0	25860	6606.75	15573.4
10.5889	768.589	0	0	0	0	0	0	0	0	0	0	0	0	0	0	0	0	0	0	0	0	0	0	0	0	0	0	0	0	0	0	0	0	0	0	0	0	0	0	0	0	0	0	0	0	0	0	0	0
12.0608	768.588	0	0	0	0	0	0	0	0	0	0	0	0	0	0	0	0	0	0	0	0	0	0	0	0	0	0	0	0	0	0	0	0	0	0	0	0	0	0	0	0	0	0	0	0	0	0	0	0
11.217	768.587	0	0	0	0	0	0	0	0	0	0	0	0	0	0	0	0	0	0	0	0	0	0	0	0	0	0	0	0	0	0	0	0	0	0	0	0	0	0	0	0	0	0	0	0	0	0	0	0
12.1509	768.587	0	0	0	0	0	0	0	0	0	0	0	0	0	0	0	0	0	0	0	0	0	0	0	0	0	0	0	0	0	0	0	0	0	0	0	0	0	0	0	0	0	0	0	0	0	0	0	0
10.9722	768.586	0	0	0	0	0	0	0	0	0	0	0	0	0	0	0	0	0	0	0	0	0	0	0	0	0	0	0	0	0	0	0	0	0	0	0	0	0	0	0	0	0	0	0	0	0	0	0	0
13.2561	768.586	0	0	0	0	0	0	0	0	0	0	0	0	0	0	0	0	0	0	0	0	0	0	0	0	0	0	0	0	0	0	0	0	0	0	0	0	0	0	0	0	0	0	0	0	0	0	0	0
13.4004	768.586	2488.87	3197.58	1526.17	2950.73	2847.53	2986.31	2958.64	2762.13	3134.79	3545.62	1743.32	2276.68	1319.7	3232.53	2998.54	1603.86	1957.12	1280.28	4695.18	3419.34	4691.49	7031.22	6159.48	1925.82	2723.57	3557.86	3739.35	4040.88	3673.01	1901.6	3343.67	3878.73	2920.77	3240.06	2464.27	2420.77	2665.56	2578.16	3002.61	4354.19	2515.39	2409.44	3007.46	3206.27	1275.34	3228.42	1528.71	2899.06
15.5163	243.211	0	0	0	0	0	0	0	0	0	0	0	0	0	0	0	0	0	0	0	0	0	0	0	0	0	0	0	0	0	0	0	0	0	0	0	0	0	0	0	0	0	3305.97	0	0	0	3161.14	1956.7	3476.59
17.5147	243.211	1001.46	1121.34	1164.23	1220.89	1107.3	1117.93	0	1054.31	988.596	1109.41	0	1238.27	1120.99	0	1026.95	1241.32	1132.94	1016.66	1118.23	1503.42	1217.39	1143.18	1018.2	1080.42	1055.62	932.664	1062.17	1012.97	1049.04	0	0	897.387	872.254	948.738	1064.98	0	1069.33	0	908.427	930.796	1110.88	1041.09	0	983.528	0	1025.6	1196.99	1320.97
1.3544	243.123	0	263.096	173.828	0	270.559	223.928	185.953	256.609	232.922	0	0	289.828	633.645	194.43	460.298	440.2	0	519.879	0	0	1317.98	0	1120.6	0	0	0	0	0	0	0	0	0	0	0	0	0	0	0	0	0	0	0	0	0	0	0	0	0
0.5952	240.172	0	0	0	0	0	0	0	0	0	0	0	0	0	0	0	0	0	0	0	0	0	0	0	0	0	0	0	0	0	0	0	0	0	0	0	0	0	0	0	0	0	0	0	0	0	0	0	0
0.6003	240.112	0	0	0	0	0	0	0	0	0	0	0	0	0	0	0	0	0	0	0	0	0	0	0	0	0	0	0	0	0	0	0	0	0	0	0	0	0	0	0	0	0	0	0	0	0	0	0	0
2.2465	239.238	0	0	0	0	0	0	0	0	0	0	0	0	0	0	0	0	0	0	0	0	0	0	0	1005.39	1260.91	1048.9	917.409	1150.09	1255.8	1168.92	1334.17	1157.88	979.695	0	1113.6	1074.05	1153.56	949.216	1139.32	0	0	0	1057.1	1043.71	0	884.129	1056.83	957.452
2.3857	239.237	9617.83	9673.58	8347.38	10728.3	7945.94	8256.92	8339.59	8208.43	8093.56	8661.47	8526.28	9168.57	8944.27	7927.13	8575.49	8775.42	8427.9	8105.81	8784.87	8416.62	8092.18	8033.69	11075.3	7947.16	8426.16	8220.5	8126.75	8442.23	8294.49	8513.63	8557.06	8311.27	9533.01	8830.64	8652.07	8089.65	8348.5	8335.86	8490.76	8702.9	8122.01	8351.11	8413.84	8881.1	8487.08	7460.44	8303.37	8565.73
0.5641	239.149	2102.68	1362.12	2118.08	2891.87	800.166	2848.1	2625.92	2886.16	2811.89	2679.88	1710.73	1112.1	1075.96	2594.05	966.26	1169.22	0	2594.77	708.293	1049.91	3244.49	2789.62	1206.55	5965.58	0	1129.14	616.43	0	0	0	0	0	503.434	0	858.084	514.753	648.776	0	1033.06	493.692	0	0	1452.21	985.884	495.277	524.296	930.742	1686.52
0.6616	235.181	1155.75	1159.52	821.634	982.504	981.354	951.525	1081.67	1103.25	928.932	1207.82	900.964	0	0	0	0	0	0	0	0	0	0	0	0	0	0	0	0	0	0	0	0	0	0	0	0	0	0	0	0	0	0	0	0	0	0	0	0	0
15.5215	233.227	0	0	0	0	0	0	0	0	0	0	0	0	0	0	0	0	0	0	0	0	0	0	0	0	0	0	0	0	0	0	0	0	0	0	0	0	0	0	0	0	0	0	0	0	0	0	0	0
17.1888	233.227	1558.9	1530.91	1662.34	1637.09	1638.87	1676.32	1508.04	1516.13	1545.85	1649.37	1403.82	1573.11	1623.45	1619.45	1473.47	1427.95	1652.82	1477.94	1805.17	1524.89	1458.02	1265.92	1327.34	1519.74	1705.01	1603.77	1746.63	1786.17	1611.67	1754.29	1465.33	1670.74	1319.96	1582.26	1561.65	1572.44	1369.78	1329.36	1763.74	1754.51	1562.86	1627.81	1690.73	1566.17	1666.78	1728.63	1600.81	1687.06
0.5839	232.986	524.655	650.985	0	618.498	578.144	639.87	559.298	523.59	490.44	0	666.034	144.035	1759.71	1661.98	758.941	543.671	0	297.402	462.308	728.953	784.633	0	377.149	154.883	697.823	945.319	206.127	442.451	415.144	319.87	1009.13	630.001	612.053	587.516	0	0	673.439	451.395	396.027	914.017	448.434	246.656	427.199	320.163	594.362	559.995	365.401	373.158
0.5601	232.108	909.993	1085.75	832.818	934.597	914.061	0	913.681	936.448	876.607	817.424	1120.45	0	0	0	0	0	0	0	0	0	0	0	0	0	0	0	0	0	0	0	0	0	0	0	0	0	0	0	0	0	0	0	0	0	0	0	0	0
0.5758	231.12	373.289	239.494	0	794.058	276.567	1161.7	672.205	951.274	517.224	1073.28	0	0	0	0	0	0	0	0	0	0	0	0	0	0	0	0	0	0	0	0	0	0	0	0	0	0	0	679.437	0	0	1277.8	2015.19	710.15	576.966	306.202	681.688	1120.24	510.551
0.8435	230.248	273.438	225.071	137.882	484.757	156.809	236.87	174.41	204.555	385.582	289.941	167.57	92.6052	0	0	211.167	117.922	0	0	0	165.42	124.969	205.275	0	423.042	191.52	227.955	1852.04	229.909	187.292	284.479	300.819	384.936	152.147	388.702	257.659	321.373	267.735	204.637	168.242	215.414	239.886	376.803	371.554	1437.9	223.566	390.807	412.254	292.456
1.6053	229.217	1332.52	1310.2	1154.38	1262.18	1152.93	1190.86	1317.27	1124.65	1500.07	1624.27	1329.54	1293.29	1321.83	1434.99	1368.32	1576.41	1636.13	1362.71	1379.53	1367.34	1758.09	1445.7	1606.02	1251.38	1222.67	1434.34	1282.13	1316.82	1350.53	1369.57	1391.52	1574.46	1201.49	1396.27	1117.25	1494.17	1157.35	1397.98	1299.44	1393.67	1507.71	1369.03	1273.27	1203.7	1238.89	1383.18	1768.16	1386.01
17.2995	902.817	436640	359582	578228	496252	433576	405678	417127	406559	446540	454184	413950	342862	458070	328607	347158	376807	342637	367580	255940	404364	276712	370583	303130	531251	443621	383735	269076	618345	252929	515292	639530	165682	750154	495457	295359	420089	534686	372327	526234	461835	401844	442265	229383	348905	660639	269576	801234	446848
17.4595	902.813	0	0	0	0	0	0	0	0	0	0	0	0	0	0	0	0	0	0	0	0	0	0	0	0	0	0	0	0	0	0	0	0	0	0	0	0	0	0	0	0	0	0	0	0	0	0	0	0
15.04	902.751	3715.15	2884.4	0	4369.28	0	3290.92	3414.75	4110.11	3362.22	0	3034.58	0	0	0	0	0	0	0	0	0	0	0	0	0	0	0	0	0	0	0	0	0	0	0	0	0	0	0	0	0	0	0	0	0	0	0	0	0
15.1357	902.75	0	0	0	0	0	0	0	0	0	0	0	0	0	0	0	0	0	0	0	0	0	0	0	0	0	0	0	0	0	0	0	0	0	0	0	0	0	0	0	0	0	0	0	0	0	0	0	0
15.3235	902.746	0	0	0	0	0	0	0	0	0	0	0	0	0	0	0	0	0	0	0	0	0	0	0	0	0	0	0	0	0	0	0	0	0	0	0	0	0	0	0	0	0	0	0	0	0	0	0	0
15.0297	902.744	3861.68	4159.73	1461.17	4619.2	3708.19	2943.29	4124.03	4422.91	3581.09	4278.99	3494.99	0	0	0	0	0	0	0	0	0	0	0	0	0	0	0	0	0	0	0	0	0	0	0	0	0	0	0	0	0	0	30322.8	0	0	0	10748.6	27916.1	46338.6
15.163	902.744	1891.52	2009.23	0	2439.14	1562.21	1587.23	1334.16	1432.4	1872.66	1942.07	0	0	0	0	0	0	0	0	0	0	0	0	0	0	0	0	0	0	0	0	0	0	0	0	0	0	0	40.4612	0	0	0	19139.6	0	0	0	7178.95	17927.9	34405.1
15.3918	902.739	0	0	0	0	0	0	0	0	0	0	0	0	0	0	0	0	0	0	0	0	0	0	0	0	0	0	0	0	0	0	0	0	0	0	0	0	0	0	0	0	0	0	0	0	0	0	0	0
16.65	902.727	18221.8	17438.3	18417.7	18992	16681.5	16260.8	15345.8	16347.3	16441	16999.8	14297.3	13435	16088.5	13518.8	22227.9	13879.5	15587.7	17362.7	7939.43	8300.4	8673.11	9881.25	9949.12	22099.7	19258.7	11942.1	23107.4	18728.7	13511.9	12673.8	20077.6	27011.3	24589.1	19606.5	10004.8	12279	20456.5	20753.7	20904.8	11548.4	22372.7	12747.6	18171.3	16412.9	21432.7	15732.5	22344.9	19502.7
16.4893	902.727	19001.5	15887.3	18461.8	17359.8	17651.2	16996.6	14102.8	17855.7	16570.7	17413.3	15822.6	11647.6	19480.5	23970.8	12048.1	12448.3	14149.9	12633.2	6914.65	5943.89	7309.25	7969.87	5022.48	17366.4	21704.3	19851.4	7053.96	17048.5	4170.54	12186.5	23482	3075.16	15801.2	21093.5	8781.44	19460	33808	8026.68	27029	21417.4	14180.8	11210	6405.67	11917.4	30096.7	5435.97	27019.9	17381.8
14.7165	902.699	1324.1	0	1429.26	1951.89	1970.25	0	1267.29	1809.99	1963.08	0	1983.65	2524.38	1715.91	1068.1	1625.01	0	2221.94	1791.6	0	0	0	0	0	0	0	0	0	0	1653.43	1155.07	1479.14	1862.67	801.555	2044.37	0	0	661.713	0	0	0	0	0	0	0	0	0	0	0
14.6344	902.699	8162.14	8529.19	7821.96	8963.05	8690.61	8452.01	8971.27	9119.7	8852.14	9671.75	8897.38	9834.75	6419.25	3573.54	6601.76	13119.1	11948.3	8544.12	17396.5	14397.1	14186.2	18492	23938.1	3457.9	12706.8	10324.9	7171.58	7395.29	9474.41	5933.41	7022.58	8928.64	5400.73	14178.5	6557.66	10681.8	4169.32	4032.8	12609.8	8130.6	8665.37	4581.61	7814.56	7682.03	6751.78	8828.27	3740.68	11010.2
14.3445	902.698	2510.72	2273.1	2149.04	0	0	2488.16	2215.93	2837.73	2818.87	0	1209.71	3513.27	3099.13	3995.91	3773.37	0	3462.15	2214.67	3667.81	2032.31	2832.98	0	0	0	3877.83	5320.92	0	0	2949.62	3140.28	1625.51	2354.03	0	0	0	4592.12	1765.19	1336.09	0	0	0	0	2554.31	4605.73	1642.81	1346.28	1075.83	2684.95
14.5313	902.697	0	0	0	1652.35	1669.26	1398.66	0	1293.69	1222.2	1868.99	0	1708.55	2343.67	0	2282.53	3388.79	2107.19	1496.49	1173	0	0	0	0	0	1581.57	2530.45	2316.38	0	2354.1	1467.31	0	1437.15	959.169	0	0	3337.59	891.111	0	0	1681.62	2005.76	0	1800.59	2373.48	0	1259.46	410.281	779.018
12.9609	902.585	0	0	0	0	0	0	0	0	0	0	0	0	0	0	0	0	0	0	0	0	0	0	0	0	0	0	0	0	0	0	0	0	0	0	0	0	0	0	0	0	0	0	0	0	0	0	0	0
13.0982	902.585	0	0	0	0	0	0	0	0	0	0	0	0	0	0	0	1015.68	1155.02	1109.45	712.576	0	31.5417	226.167	0	0	1237.62	1053.09	1098.1	0	0	1041.94	0	0	564.359	1094.7	1038.98	0	0	0	0	0	0	0	0	0	0	0	0	0
8.0249	770.571	0	0	0	0	0	0	0	0	0	0	0	0	0	0	0	0	0	0	0	0	0	0	0	0	0	0	0	0	0	0	0	0	0	0	0	0	0	0	0	0	0	0	0	0	0	0	0	0
8.7719	770.569	0	0	0	0	0	0	0	0	0	0	0	0	0	0	0	0	0	0	0	0	0	0	0	0	0	0	0	0	0	0	0	0	0	0	0	0	0	0	0	0	0	0	0	0	0	0	0	0
9.3119	770.568	0	0	0	0	0	0	0	0	0	0	0	0	0	0	0	0	0	0	0	0	0	0	0	0	0	0	1532.96	0	2841.35	386.531	1164.75	3291.82	2177.75	0	0	0	1574.93	0	0	0	0	0	0	0	0	0	0	0
8.1079	770.568	7998.1	8296.2	6656.12	6794.34	8227.4	7934.86	7834.25	8434.87	8097.53	8910.46	7921.03	6703.41	10319.2	8167.68	12819.2	7798.1	5417.45	3935.59	9360.65	6152.16	6729.71	7942.39	5040.78	6277.31	6766.8	9453.15	5327.14	8917.7	9742.71	6103.27	10843.5	5795.84	10645.2	7944.74	6237.48	7178.94	10412	8998.16	7495.22	9611.84	4447.75	5690.53	8497.39	5764.22	11420.1	6736.54	7531.55	7441.15
8.3738	770.568	0	0	0	0	0	0	0	0	0	0	0	0	0	0	0	0	0	0	0	0	0	0	0	0	0	0	0	0	0	0	0	0	0	0	0	0	0	1008.47	1004.94	0	7493.94	823.02	1298.5	0	13378.7	0	0	0
8.4797	770.568	10169.4	11232.7	1747.8	11578.1	11790.7	10867.5	10708.7	12141.3	12068.8	12650.9	10305.4	5265.58	14224.7	0	21515.7	8653.58	10598.6	6329.25	0	0	0	0	0	7021.17	10793.2	8647.39	2268.76	10347	27182.6	0	21462.3	16636.9	16726.4	12839.7	8984.55	10590.7	0	0	10686.9	6741.79	0	10029.5	17701.8	10154.3	0	13653.1	6801.16	12860.4
8.2649	770.568	1295	1521.02	0	0	0	0	1313.99	1307.15	1150.67	0	1116.16	0	1324.9	0	0	1098.51	1125.34	0	4960.62	0	1031.77	1446.33	1012.02	0	0	0	0	0	0	0	0	0	0	0	0	0	0	0	0	0	0	0	0	0	0	0	0	0
8.6251	770.564	0	0	0	0	0	0	0	0	0	0	0	0	0	0	0	0	0	0	0	0	0	0	0	0	0	0	0	0	0	0	0	0	0	0	0	0	0	0	0	0	0	0	0	0	0	0	0	0
13.7163	770.564	0	0	0	0	0	0	0	0	0	0	0	0	0	0	0	0	0	0	0	0	0	0	0	0	0	0	0	0	0	0	0	0	0	0	0	0	0	0	0	0	0	0	0	0	0	0	0	0
0.7722	770.534	0	216.731	0	0	277.396	256.294	255.904	254.108	188.312	0	251.306	0	830.111	709.821	1053.19	0	818.015	901.544	1129.63	1139.35	1545.61	2706.93	2253.16	0	0	0	0	0	0	0	0	0	0	0	0	0	0	0	0	0	0	0	0	0	0	0	0	0
0.921	770.045	200.232	189.254	0	273.368	118.653	234.094	381.026	255.191	297.637	0	268.076	713.14	1054.43	0	1232.39	718.089	635.111	569.316	0	0	829.345	1195.73	1681.17	0	0	0	0	0	0	0	0	0	0	0	0	0	0	0	0	0	0	0	0	0	0	0	0	0
15.3732	769.629	243.329	164.256	0	0	329.211	64.2906	0	0	370.525	213.692	0	0	0	0	0	0	0	0	0	0	0	0	0	0	0	0	0	0	0	0	0	0	0	0	0	0	0	0	0	0	0	2172.64	0	0	0	962.759	1545.32	2421.82
13.9676	769.622	0	0	0	0	0	0	0	0	0	0	0	0	0	0	0	0	0	0	0	0	0	0	0	0	0	0	0	0	0	0	0	0	0	0	0	0	0	0	0	0	0	0	0	0	0	0	0	0
3.3678	769.573	0	0	0	0	0	0	0	0	0	0	0	0	0	0	0	0	0	0	0	0	0	0	0	1216.87	1427.31	0	692.216	1499.95	1430.75	1301.39	1626.49	1305.16	1196.51	1307.73	1138.19	1093.71	1436.69	1186.63	0	1004.66	0	1000.04	1239.45	0	0	1087.38	1409.52	1116.61
3.4895	769.573	19892	0	19828.2	20851.4	0	20874	18961.6	20284.7	19061.8	20834.4	19728.3	0	19880.3	0	19259.5	19738.3	18743.8	19088.4	19563.9	0	0	0	19725.1	0	0	19634.5	19246	0	19996.1	19671.1	0	19948.1	19074.5	0	0	18976.2	20943.5	0	0	0	0	0	0	0	0	0	0	0
3.5566	769.573	21458.9	20661.1	20944	23352.5	20616.5	22608.2	20932	21263.8	20226	20834.4	19792.8	22162.5	21244.8	22588.7	22054.5	20460.7	20465.7	20311.6	20310.1	22586.7	21924.6	21986.1	21168.7	20925.3	21130	20346.8	20846.8	20537.7	21698.3	20812.1	21414.4	20954.2	20470.6	21354.4	21727.9	20143.5	21683.2	21408.5	21152.6	21118.9	20130.2	20898.4	21469.9	21891.6	19757.4	21058.1	21472.3	22075.4
17.1886	257.227	1882.75	1889.38	2005.12	2091	2204.41	2064.6	1848.04	1821.6	1880.6	1870.96	1637.67	2023.56	2048.9	1914.22	1805.48	1883.12	2178.8	1793.63	2228	1941.59	1765.91	1686	1753.67	1925.75	2009.38	2127.69	2093.43	1792.89	2051.63	2157.09	1890.27	2102.12	1547.75	1844.11	1993.66	1973.24	1761.15	1888.42	2288.1	2112.44	1766.67	1782.72	2116.15	1991.44	1862.86	1893	1956.34	2047.73
1.1481	257.212	1042.88	1001.35	894.88	1220.34	0	1133.01	1050.57	997.346	1248.74	1486.94	975.402	1150	1024.46	1031.05	1259.72	1232.62	973.732	898.206	942.774	1143.67	1039.01	1049.67	966.481	1084.15	1060.33	902.173	799.481	881.79	1268.58	1210.01	1002.54	0	945.798	1057.33	964.264	884.091	0	899.173	955.119	933.866	820.675	1132.64	1172.17	766.274	1045.7	1021.05	1071.58	1194.14
2.1739	256.264	0	0	0	0	0	0	0	0	0	0	0	0	0	0	0	0	0	0	0	0	0	0	0	1363.45	590.869	0	0	1556.7	1163.73	330.318	1123.03	412.061	0	356.46	0	1598.28	0	0	0	0	0	0	0	0	0	0	0	0
0.6146	254.09	785.301	920.272	685.245	780.932	883.927	0	909.071	826.952	0	858.046	887.106	0	0	0	0	0	0	0	0	0	0	0	0	0	0	0	0	0	0	0	0	0	0	0	0	0	0	0	0	0	0	0	0	0	0	0	0	0
0.9069	253.216	0	0	0	0	0	0	0	0	0	0	0	0	0	0	0	0	0	0	0	0	0	0	0	1022.52	1487.77	1695.76	1449.72	1100.36	503.485	911.39	365.227	699.343	1104.83	1454.33	441.191	1796.61	1762.46	894.552	1823.66	899.73	1141.57	1322.96	656.235	1182.06	738.552	1176.07	1977.8	41.9163
0.566	252.133	79.1438	152.335	117.965	0	0	145.204	124.816	102.517	0	0	213.423	0	0	0	0	0	0	0	0	0	0	0	0	0	0	0	0	0	0	0	0	0	0	0	0	0	0	0	0	0	0	0	0	0	0	0	0	0
0.665	251.184	0	0	0	0	0	0	0	0	0	0	0	0	0	0	0	0	0	0	0	0	0	0	0	0	0	0	0	0	0	0	0	0	0	0	0	0	0	0	0	0	0	0	0	0	0	0	0	0
2.4519	250.178	0	0	0	0	0	0	0	0	0	0	0	0	0	0	0	0	0	0	0	0	0	0	0	0	223.567	0	0	0	0	174.947	295.335	191.792	160.035	259.879	0	302.301	123.295	227.105	0	149.364	0	0	566.223	0	0	301.302	302.787	643.488
0.6174	249.158	375.753	363.764	195.763	396.724	710.728	265.428	523.143	233.775	402.536	916.433	552.532	782.751	0	1030.4	716.222	0	194.815	0	1084.77	0	0	0	229.096	0	530.451	163.738	223.422	0	1137.85	0	0	276.589	1591.2	165.208	0	0	411.077	524.334	145.7	0	973.34	0	899.489	0	304.12	799.553	623.527	685.649
17.1837	247.243	838.035	0	0	1111.2	1019.95	958.302	823.993	894.994	888.1	0	0	0	0	0	0	0	0	0	0	0	0	0	0	0	0	0	0	0	0	0	0	0	0	0	0	0	0	0	0	0	0	0	0	0	0	0	0	0
15.518	247.243	0	0	0	0	0	0	0	0	0	0	0	0	0	0	0	0	0	0	0	0	0	0	0	0	0	0	0	0	0	0	0	0	0	0	0	0	0	0	0	0	0	0	0	0	0	0	0	0
0.5633	246.124	3442.63	4417.08	3209.49	3882.39	3871.14	4601.76	3551.36	3507.46	3428.69	2931.85	4980.3	0	0	0	0	0	0	0	0	0	0	0	0	0	0	0	0	0	0	0	0	0	0	0	0	0	0	0	0	0	0	0	0	0	0	0	0	0
0.5935	245.137	0	0	0	0	0	0	0	0	0	0	0	0	0	0	0	0	0	0	0	0	0	0	0	0	0	0	0	0	0	0	0	0	0	0	0	0	0	0	0	0	0	0	0	0	0	0	0	0
0.9107	244.264	7626.92	5138.39	7232.75	7289.8	5094.38	10893.5	7194.09	7388.22	6642.26	8027.44	5908.96	6801.99	7099.94	7075.79	8792.32	8116.48	7986.25	8613.28	7843.54	6895.81	5572.24	7901.9	8493	8055.24	7665.35	4710.14	5440.08	4725.42	4853.94	5058.57	8340.46	5727.03	5621.21	6654.88	7449.52	6154.97	7312.01	5222.66	9954.1	5687.04	5505.62	7357.55	8474.42	5374.24	10383.7	7782.07	7133.81	7037.02
0.575	244.141	780.362	706.621	0	1241.37	1268.32	1376.27	1277.24	936.962	1238.79	1174.41	1052.8	0	0	0	0	0	0	0	0	0	0	0	0	0	0	0	701.799	0	0	997.449	1609.68	1098.32	1113.05	1344.56	1091.77	811.312	1768.04	1458.49	0	1333.17	1059.61	0	0	0	256.315	0	601.874	596.258
17.1892	243.211	2960.14	2908.16	2877.97	3480.45	3489.87	3245.13	2809.67	2865.52	2946.37	3000.24	2654.01	3193.21	3021.09	2812.76	2801.63	2767.22	3234.85	2808.79	3359.25	2910.34	2809.99	2658.54	2527.19	3012.43	3187.41	3207.21	3331.23	3096.63	3260.59	3327.78	3006.07	3290.1	2444.48	2968.12	2984.7	2945.93	2916.94	2768.11	3451.62	3278.35	2686.94	2807.3	3290.65	2946.88	3063.94	3044.07	3076.93	3058.81
14.9594	904.722	1070.03	1417.95	0	0	0	0	509.581	1195.48	1099.56	846.582	0	0	0	0	0	0	0	0	0	0	0	0	0	0	0	0	0	0	0	0	0	0	0	0	0	0	0	0	0	0	0	0	0	0	0	0	0	0
15.1531	904.722	0	0	0	0	0	0	0	0	0	0	0	0	0	0	0	0	0	0	0	0	0	0	0	0	0	0	0	0	0	0	0	0	0	0	0	0	0	0	0	0	0	0	0	0	0	0	0	0
15.1756	904.715	0	0	0	0	0	0	0	0	0	0	0	0	0	0	0	0	0	0	0	0	0	0	0	0	0	0	0	0	0	0	0	0	0	0	0	0	0	0	0	0	0	0	0	0	0	0	0	0
14.9725	904.713	447.071	0	1109.61	1186.87	1320.29	1367.05	852.696	0	0	1206.51	0	2833.68	2016.63	1219.03	2299.18	4446.2	2161.6	1581.5	2202.1	1601.99	1869.04	2492.94	2869.79	0	2323.03	3082.27	2582.55	1910.99	2917.93	2478.67	1060.87	2462.21	756.316	1867.58	2164.98	3655.64	784.659	0	2023.39	2344.81	2599.25	0	2495.16	3301.94	0	339.195	0	0
14.7289	904.713	2749.05	2600.17	2752.22	3088.8	2938.1	2891.41	3275.71	3578.91	2893.39	3290.54	2791.01	3438.82	2857.32	3403.17	4893.81	4679.79	3921.27	2311.31	5008.71	1762.81	2390.67	0	0	734.707	3879.51	5397.02	3768.88	3266.19	3660.37	3494.67	1980.09	3659.87	2070.72	3331.2	1539.05	4917.27	1506.98	1033.85	3633.97	3666.74	4406.3	1271.4	3216.94	5626.44	1217.34	2534.92	0	0
14.8516	904.714	3765.25	4033.08	3555	4164.97	4255.92	3929.11	3619.21	3956.16	4306.39	4053.65	3964.57	5701.74	3840.72	4338.87	5771.1	7027.55	5873.48	4881.78	5006.99	4342.98	6021.63	0	0	1317.61	5655.86	6779.61	6084.13	3477.92	6529.8	5480.18	3156.24	3854.48	2867.97	5135.04	2346.3	4537.12	2638.25	1909.85	4538.62	4281.13	5163.96	0	5505.36	7154.57	3099.25	2723.08	619.476	0
8.9192	904.589	14224.8	16324.8	17967.7	18182.4	15891.2	17440.4	16693.8	16241.7	16463	18189	16722.3	9827.4	22979	16929.3	16045.3	16265	25066.7	9885.43	14799.9	13240.1	0	20258.1	21854.2	13225.9	14699.7	13558.4	16292.9	0	19912.7	7968.3	11239.6	15272.3	28150.3	14630.3	13606.9	17221.6	22181.5	13241.5	18184.2	10803.5	11059.7	14317.3	14428.1	13663.4	22887.4	10838.3	10530.6	13311.3
9.0118	904.589	0	0	0	0	0	0	0	0	0	0	0	0	0	0	0	0	0	0	0	0	0	0	0	0	0	0	0	0	0	0	0	0	0	0	0	0	0	0	0	0	0	0	0	0	0	0	0	0
15.5298	903.777	0	0	0	0	0	0	0	0	0	0	0	0	0	0	0	0	0	0	0	0	0	0	0	0	0	0	0	0	0	0	0	0	0	0	0	0	0	0	0	0	0	0	0	0	0	0	0	0
15.6408	903.773	2364.57	1286.73	1734.67	2778.36	2452.18	2218.94	2252.66	2124.38	1858.6	2061.64	1938.62	0	3625.85	335.354	5014.32	0	217.53	761.346	0	0	119.654	0	173.978	2510.23	1589.3	1024.09	3524.55	2331.8	798.663	0	7406.03	8525.31	10344.1	1148.32	0	0	2518.5	0	0	0	0	0	0	0	0	0	0	0
15.4101	903.77	5450.5	3988.34	5734.59	5130.73	5139.44	5862.92	5154.41	4339.84	4286.37	5347.31	4698.13	0	0	0	0	0	0	0	0	0	0	0	0	0	0	0	0	0	0	0	0	0	0	0	0	0	0	0	0	0	0	12541.2	0	21.9498	0	10141.6	8757.72	16724.6
15.7658	903.774	1564.95	0	1347.49	1570.91	1635.15	0	1269.5	1090.03	1572.65	1420.11	1225.66	0	0	0	0	0	0	0	0	0	0	0	0	2142.29	774.867	620.1	1655.49	1376.39	349.803	0	4635.64	2944.96	6966.76	0	471.082	0	2070	0	0	0	0	0	0	0	0	0	0	0
15.3657	903.759	0	0	0	0	0	0	0	0	0	0	0	0	0	0	0	0	0	0	0	0	0	0	0	0	0	0	0	0	0	0	0	0	0	0	0	0	0	0	0	0	0	0	0	0	0	0	0	0
15.4657	903.757	0	0	0	0	0	0	0	0	0	0	0	0	0	0	0	0	0	0	0	0	0	0	0	0	0	0	0	0	0	0	0	0	0	0	0	0	0	0	0	0	0	0	0	0	0	0	0	0
15.559	903.744	0	0	0	0	0	0	0	0	0	0	0	0	0	0	0	0	0	0	0	0	0	0	0	0	0	0	0	0	0	0	0	0	0	0	0	0	0	0	0	0	0	0	0	0	0	0	0	0
15.6831	903.736	0	0	0	0	0	0	0	0	0	0	0	0	0	0	0	0	0	0	0	0	0	0	0	0	0	0	0	0	0	0	0	0	0	0	0	0	0	0	0	0	0	0	0	0	0	0	0	0
11.1196	770.605	0	0	0	0	0	0	0	0	0	0	0	0	0	0	0	0	0	0	0	0	0	0	0	0	0	0	0	0	0	0	0	0	0	0	0	0	0	0	0	0	0	0	0	0	0	0	0	0
11.6798	770.605	17985.7	18381.9	0	19082.3	19402.3	18933.6	18540.7	19537.2	19686.3	19994.6	0	10200.1	1511.91	11918.1	13566.5	0	2000.7	11253.8	31627.8	13962.2	14747.8	20971.1	1260.08	10737.9	18087.6	18442.3	0	29290.8	29822.8	19606.9	33850.1	21116.8	14380.7	28312.3	15620.1	0	25471.8	14557.3	16354.1	22351.9	0	16921.2	22090.9	25480.3	1933.6	15475.9	9126.6	16799.7
11.4229	770.605	0	0	0	0	0	0	0	0	0	0	0	0	0	0	0	0	0	0	0	0	0	0	0	0	0	0	0	0	0	0	0	0	0	0	0	0	0	0	0	0	0	0	0	0	0	0	0	0
11.5557	770.605	0	0	0	0	0	0	0	0	0	0	0	0	0	0	0	0	0	0	0	0	0	0	0	0	0	0	0	0	0	0	0	0	0	0	0	0	0	0	0	0	0	0	0	0	0	0	0	0
11.0164	770.604	31326.4	31086.3	28305.6	32563.5	34124.3	31949.5	32481.5	32518.9	32430.9	34757.2	30878.2	21383.1	21843.7	29719.7	29234.2	24171.5	16749.4	10345.9	51049.4	26532.3	0	36757.8	40058.8	0	22244.8	43284.5	38232.8	0	47477.9	29770.8	49818.9	35460.8	25694	44586.6	0	49092.1	44373.4	34318.7	26588.2	48076.4	0	24758.5	45111.7	30974.9	36841.6	24827	12952.7	30579.2
11.9545	770.603	0	0	0	0	0	0	0	0	0	0	0	474.639	1297.75	0	0	1721.91	372.854	77.1511	0	1454.28	0	2351.34	2635.99	0	0	0	0	0	0	0	0	0	0	0	0	0	0	0	0	0	0	0	0	0	0	0	0	0
12.0891	770.603	1548.31	1876.06	0	1917.96	2702.02	2090.54	2174	1940.85	2007.48	2225.24	0	1092.05	0	1724.96	1172.86	0	1393.25	0	2082.02	1609.22	2156.47	2504.8	0	1361.31	2005.37	1924.83	0	1803.68	3722.43	2120.46	1271.01	2436.93	2215.51	3043.43	0	0	3009.06	2587.98	1275.39	3112.8	0	1498.5	2107.86	3567.15	0	1994.38	1293.46	1948.86
12.2041	770.603	0	0	0	0	0	0	0	0	0	0	0	0	0	0	0	0	0	0	0	0	0	0	0	0	0	0	0	0	0	0	0	0	0	0	0	0	0	0	0	0	0	0	0	0	0	0	0	0
11.8808	770.601	0	0	0	1118.67	0	2060.42	21.3867	1496.22	460.456	0	1243.02	0	0	0	0	0	0	0	0	0	0	0	0	0	3144.43	1652.8	0	8051.58	1623.88	1417.18	5310.39	0	1110.17	0	0	0	1366.41	0	0	0	0	0	0	0	0	0	0	0
10.8848	770.601	0	0	0	0	0	0	0	0	0	0	0	0	0	0	0	0	0	0	0	0	0	0	0	0	0	0	0	0	0	0	0	0	0	0	0	0	0	0	0	0	0	0	0	0	0	0	0	0
13.154	770.604	1343.63	0	1946.42	0	0	0	1465.53	2076.54	1447.48	0	2390.31	0	0	0	0	0	0	0	0	0	0	0	0	0	0	1746.16	2716.43	0	1128.96	1143.29	0	2741.53	1439.1	1365.05	0	1085.2	1888.63	0	0	0	0	0	0	0	0	0	0	0
10.7864	770.598	0	0	0	0	0	0	0	0	0	0	0	0	0	0	0	0	0	0	0	0	0	0	0	0	0	0	0	0	0	0	0	0	0	0	0	0	0	0	0	0	0	0	0	0	0	0	0	0
13.6109	770.598	4309.39	4262.21	3219.31	4185.78	5547.7	3255.61	5045.35	6068.05	7513.63	3118.07	4925.7	5541.69	8328.91	11769.1	6137.84	2362.91	1644.57	2114.84	23450.4	5946.64	13341.8	11455.5	9265.03	9506.88	1515.15	7868.48	4812.19	2716.77	24607.8	5189.66	6866.14	12920.8	1819.7	3590.84	7760.53	3384.84	5197.36	7247.67	5275.13	13390.4	5535.18	2543.65	9788.25	9397.82	0	9121.6	1082	6443.85
13.5857	770.586	0	0	0	0	0	0	0	0	0	0	0	0	0	0	0	0	0	0	0	0	0	0	0	0	0	0	0	0	0	0	0	0	0	0	0	0	0	0	0	0	0	0	0	0	0	0	0	0
13.6114	770.579	11745.2	10572.6	7379.34	6273.66	2942.72	10884.6	13301	8439.44	15625.9	11946.8	10261.7	0	19018.6	9313.09	22680.8	1618.31	0	10244.9	0	0	0	13348.2	0	11454	2119.04	0	16889.8	24632	21876.8	0	30429.7	18596.3	16977.7	21955.1	0	1598	18374.8	12095.7	8197.99	0	13317.8	10079	21032.7	4417.09	16272.3	0	2529.84	16351.6
8.5971	770.571	0	0	0	0	0	0	0	0	0	0	0	0	0	0	0	0	0	0	0	0	0	0	0	0	0	0	0	0	0	0	0	0	0	0	0	0	0	0	0	0	0	0	0	0	0	0	0	0
0.8227	272.258	0	207.924	1479.41	249.157	214.845	0	184.428	0	0	348.546	3324.12	350.996	576.8	0	0	312.272	195.097	269.612	301.519	0	0	0	0	781.439	263.727	200.172	216.593	0	123.958	180.868	0	660.663	275.643	219.96	0	0	0	0	0	0	0	0	0	0	0	0	0	0
0.9991	269.296	796.726	1336.64	538.875	369.149	201.388	1216.62	1558.32	1185.11	1939.94	211.52	370.461	1707.01	1229.65	0	264.084	459.543	273.122	498.889	888.538	582.064	411.546	777.914	2960.68	0	0	0	0	0	0	0	0	0	0	0	0	0	0	0	0	0	0	0	0	0	0	0	0	0
2.123	269.227	1369.53	1318.53	1088.11	1386.47	1426.56	1376.01	1243.37	1417.69	1461.9	1382.3	1228.02	0	1427.02	0	1175.63	0	1153.21	1188.35	1105.01	0	1138.44	0	1252.69	1677.79	1262.6	1168.42	1220.78	1772	1525.99	1120.25	1435.98	2557.75	1529.82	1181	1244.14	691.021	2087.94	1859.01	0	1209.3	1065.28	0	1275.01	1620	1201.56	1847.3	903.058	1008.44
0.9598	268.275	369.215	347.806	0	1111.72	1038.08	474.56	340.425	0	1587.35	0	0	1803.2	1266.85	424.251	438.855	712.76	0	621.738	0	1220.59	463.837	824.891	387.535	0	0	0	0	0	0	0	0	0	0	0	0	0	0	0	0	0	0	0	0	0	0	0	0	0
0.61	268.106	2862.26	3501.82	2349.88	3092.67	3173.85	1851.89	3064.5	1961.78	2537.17	2721.34	3089.19	0	0	0	0	0	0	0	0	0	0	0	0	0	0	0	0	0	0	0	0	0	0	0	0	0	0	0	0	0	0	0	0	0	0	0	0	0
3.3629	267.269	1644.18	1793.13	1664.91	2629.17	1625.49	1579.92	1702.53	1371.99	1734.28	1981.73	1988.99	1625.53	1623.36	1394.59	2014.46	1223.49	1944.07	1717.06	1836.47	2128.22	1747.89	2484.91	2402.23	2184.36	3011	2235.35	2097.16	2806.49	2612.98	2640.09	2784.71	2557.92	2369.58	2460.86	2249.78	2156.46	2550.02	2114.18	2560.2	2396.58	1836.03	2104.01	2505.36	1918.51	1861.16	2446.42	2225.37	2449.48
3.5265	267.269	8971.69	7965.11	8719.65	11583.5	8357.13	10081.2	8836.73	8322.64	7710.67	9071.34	8623.12	8599.92	9463.3	9874.93	9419.82	9227.36	7905.98	7517.77	8778.09	9201.13	8999.87	9649.06	11121.5	8085.98	8681.47	7852.79	8249.58	7814.59	8465.82	8578.78	8386.42	9146.19	7743.98	8284.5	8168.99	7927.55	8738.79	8479.67	8609.34	8291.13	8328.36	9018.44	8156.29	8201.86	7698.67	9125.69	8597.97	10453.4
0.5778	261.13	4347.69	3309.77	5271.74	7078.13	1696.78	8144.07	6906.75	6279.38	6607.06	5505.78	5634.42	2184.24	2734.57	6645.27	1827.09	2313.15	1408.07	6181.38	2304.95	3125.19	10003.1	9074.79	3525.11	18774.9	1725.04	3889.09	1383.43	1311.56	1506.74	915.852	1908.86	0	1137.25	1543.02	2356.25	975.514	1820.55	1011.59	2792	1422.69	2202.11	1943.94	4436.06	2279.76	1349.22	1851.29	3965.21	4991.54
0.7223	261.11	781.276	670.358	709.305	1040.45	733.58	913.178	722.029	721.789	837.931	907.044	864.071	956.831	902.561	720.601	783.071	1036.47	1146.65	822.518	973.322	840.793	661.007	940.241	733.994	750.629	773.909	802.981	843.436	740.632	860.195	849.277	1073.82	939.646	825.08	949.349	1050.35	1175.25	952.666	1057.88	1032.92	832.259	703.795	923.977	1140.13	781.291	945.351	954.615	936.516	853.567
17.1884	259.243	1381.22	0	0	1776.12	1580.75	1620.48	0	1443.39	1517.19	1537.87	0	0	0	0	0	0	0	0	0	0	0	0	0	0	1517.06	1532.16	0	0	1456.5	0	0	1723.3	1209.78	1420.88	0	0	1448.82	0	0	1595.47	0	1384.69	1600.15	1497.73	1494.36	1658.72	0	1425.21
0.923	258.28	3043.07	1608.99	2406.68	2111.22	1851.85	3720.62	2517.65	1939.15	1784.99	2526.56	2166.82	2697.78	1957.52	2715.63	3628.18	2160.77	2740.48	3585.33	1901.31	2065.25	1738.85	2233.46	2034.15	2211.87	3330.78	1502.23	1612.42	1759.07	2786.82	1915.48	2708.69	1877.73	1490.46	2149.15	1964.15	1739.41	2989.14	1966.73	3346.87	1763.75	1058.95	2257.35	3376.07	1168.47	3590.64	2528.4	1837.93	2734.2
0.8369	257.295	0	761.935	0	229.207	0	623.202	805.502	793.039	1124.01	0	217.336	0	0	0	0	0	0	0	0	0	0	0	0	0	0	0	0	0	0	0	0	0	0	0	0	0	0	0	0	0	0	0	0	0	0	0	0	0
0.933	257.295	451.412	0	281.439	189.815	0	0	0	767.124	1121.7	0	204.692	0	0	0	0	0	0	0	0	0	0	0	0	0	0	0	0	0	0	0	0	0	0	0	0	0	0	0	0	0	0	0	0	0	0	0	0	0
2.3843	257.248	19292.4	19285.1	14913.6	21443.4	14954.6	15339.4	15158	15201.1	14192	17088.6	15206.8	17670.3	16706.7	14415.8	14764.2	15717.9	15719.1	15115.6	16459	15487.2	14622.5	14495.9	21635.3	15039	15056	14760.7	15589.8	15924.9	15803.1	15505.8	16651.5	15743.6	18245.3	16273.8	17042.8	14221.4	15673.6	15291.5	15396.7	16054.7	15678.8	15753.6	15534.1	18219.4	16083.8	13347.8	15529.6	16400.7
2.2442	257.248	2794.93	2567.48	1706.47	3147.48	2191.61	2345.11	2292.56	2037.39	2068.14	2666.73	2539.41	2911.95	2283.43	2041.96	2251.57	1879.1	2488.07	2075.59	2416	2249.15	2145.96	2402.05	2588.8	2840.06	3661.73	3057.72	2438.26	3209.9	3430.36	3167.31	3582.03	3477.21	2839.33	2929.51	2900.28	3080.02	3075.27	2754.63	3364.75	2722.62	2638.3	2686.68	2822.96	2776.13	2507.1	2588.61	3357.57	2956.24
15.5211	257.227	0	0	0	0	0	0	0	0	0	0	0	0	0	0	0	0	0	0	0	0	0	0	0	0	0	0	0	0	0	0	0	0	0	0	0	0	0	0	0	0	0	1997.1	0	0	0	2000.55	1247.79	2148.46
17.4213	905.828	4719.09	4729.14	7606.04	7506.68	6360.47	5004.16	4869.08	5546.49	4580.83	5751.55	5820.05	3147.27	7660.26	2026.33	7998.15	3247.76	3546.94	5208.23	2414.48	4667.25	2689.04	2867.85	3935.17	7203.62	5129.44	3264.79	5945.16	6015.46	6485.37	7373.44	0	5556.4	14497	5014.61	1777.49	3991.76	5394.48	7016.74	2380.69	3655.54	5140.58	6007.41	7049.15	0	6946.58	3851.77	8392.58	6517.92
16.0819	905.79	1914.86	1323.94	1335.65	1448.92	1037.38	1512.94	1409.38	1563.16	1141.03	1787.6	1418.34	0	0	0	0	0	0	0	0	0	0	0	0	1871.43	434.758	905.434	2369.18	2047.82	0	813.21	4095.23	2160.33	7420.8	650.181	0	0	1480.26	2730.61	0	0	0	1690.97	2543.34	0	2531.08	1418.53	3592.93	1163.66
15.8703	905.789	0	0	0	0	0	0	0	0	0	0	0	0	0	0	0	0	0	0	0	0	0	0	0	287.591	0	0	1027.83	0	0	134.149	2814.53	3464.76	5282.57	0	120.304	0	0	0	0	0	0	0	0	0	0	0	0	0
15.9773	905.788	2699.33	2806.07	1287.24	3096.34	1933.16	1952.28	2367.84	2149	2581.67	2972.53	1085.71	308.189	3225.3	0	1566.94	0	430.703	0	79.864	0	191.863	0	0	2839.22	1234.1	474.146	3734.18	2361.79	694.525	0	6253.91	10688.5	11420.9	428.66	0	0	0	0	777.859	407.391	0	2437.18	4372.06	0	2710.24	0	5277.2	0
15.7767	905.778	1693.35	597.753	2312.33	1515.85	1960.23	1956.2	1229.05	1127.34	1662.56	1758.91	0	0	0	0	0	0	0	0	0	0	0	0	0	0	0	0	0	0	0	0	0	0	0	0	0	0	0	0	66.9489	0	0	7106.1	0	0	0	5905.9	5921.06	9913.7
15.9602	905.775	0	0	0	0	0	0	0	0	0	0	0	0	0	0	0	0	0	0	0	0	0	0	0	0	0	0	0	0	0	0	0	0	0	0	0	0	0	0	0	118.162	0	2781.47	0	39.8459	0	2076.19	1534	0
15.7982	905.767	0	0	0	0	0	0	0	0	0	0	0	0	0	0	0	0	0	0	0	0	0	0	0	0	0	0	0	0	0	0	0	0	0	0	0	0	0	0	0	0	0	0	0	0	0	0	0	0
15.9502	905.765	0	0	0	0	0	0	0	0	0	0	0	0	0	0	0	0	0	0	0	0	0	0	0	0	0	0	0	0	0	0	0	0	0	0	0	0	0	0	0	0	0	0	0	0	0	0	0	0
17.6815	904.84	0	0	0	0	0	0	0	0	0	0	0	0	0	0	0	0	0	0	0	0	0	0	0	0	0	0	0	0	0	0	0	0	0	0	0	0	0	0	0	0	0	0	0	0	0	0	0	0
17.5514	904.832	242128	199341	370719	337303	237598	225118	254213	212953	266323	272508	212789	111616	223756	109081	211837	160134	145384	205873	77125.9	221706	109341	199676	255772	364435	242186	137985	169184	456091	187283	311861	431306	114899	649717	266654	150321	171899	264885	287775	240190	202747	206450	300023	148973	164312	333427	160410	590858	269876
15.3912	904.759	15115.3	16421.7	12374.3	17393.9	15932.5	13449.6	14726.2	17549	15396.1	16881.9	12118.5	0	0	0	0	0	0	0	0	0	0	0	0	0	0	0	0	0	0	0	0	0	0	0	0	0	0	0	0	0	0	166011	0	0	0	64471.8	117693	230925
15.6524	904.758	0	0	0	0	0	0	0	0	0	0	0	0	0	0	0	0	0	0	0	0	0	0	0	0	0	0	0	0	0	0	0	0	0	0	0	0	0	0	0	0	0	0	0	0	0	0	0	0
15.5311	904.758	2234.82	1757.01	1023.56	1915.51	2094.61	0	1000.63	0	2058	1288.34	0	0	0	0	0	0	0	0	0	0	0	0	0	0	0	0	0	0	0	0	0	0	0	0	0	0	0	62.1656	0	0	0	17595.8	0	0	0	7364.32	14442.7	6340.41
16.9226	904.743	19968.2	18733.5	0	21723.7	19150.9	20093.2	21268.2	19359.8	20882.8	20719.9	18430.6	15342.9	0	11562.9	26063.4	18287.7	18677.9	19906.4	8245.65	13787.7	11388.3	14823.9	0	24621.5	19025.8	12596.4	28063.1	22871.2	21608.5	17029.7	24045.7	36569.4	33056.8	21620.6	12933.5	13483	20880.3	25161.1	20662.1	11902.5	0	15152.6	23439	18887.2	25487.5	20304.8	27578.4	20017.3
16.7831	904.742	21800.3	18444.2	23009	18423.7	20066.3	17390.3	15227.9	16612.9	18162.7	18483.5	16593.9	21644.7	18301.5	21895.9	14169	18287.7	17484	13126	11583.6	13476.6	11600.1	14641.4	17648	15211.4	18396.9	21939.5	9935.77	19585.7	7567.66	16212.4	24451.2	9627.21	18780.1	19726.6	11459.9	17615.9	25907.2	10122.4	25805.8	25236.1	27450.2	12997.4	9064.92	14232	26395.3	8977.53	27433.9	16442.7
14.8583	904.722	0	0	0	0	0	0	0	0	0	0	0	0	0	0	0	0	0	0	0	0	0	0	0	0	0	0	0	0	0	0	0	0	0	0	0	0	0	0	0	0	0	0	0	0	0	0	0	0
15.0267	772.272	0	0	0	0	0	0	0	0	0	0	0	0	0	0	0	0	0	0	0	0	0	0	0	0	0	0	0	0	0	0	0	0	0	0	0	0	0	0	998.22	288.834	0	0	764.915	1482.45	0	0	305.453	961.163
15.3751	771.638	787.101	558.563	1148.9	0	1089.36	1064.66	1076.36	1210.15	637.184	1202.57	651.552	0	0	0	0	0	0	0	0	0	0	0	0	0	0	0	0	0	0	0	0	0	0	0	0	0	0	0	0	0	0	0	0	0	0	0	0	0
14.527	771.637	890.618	0	0	1199.56	0	806.537	692.446	0	704.952	803.113	0	0	0	0	0	0	0	0	0	0	0	0	0	123.095	346.491	0	0	1009.79	536.234	0	0	757.502	251.099	612.542	0	0	0	0	0	0	0	0	0	0	0	0	0	0
13.4196	771.633	0	0	0	0	0	0	0	0	0	0	0	0	0	0	0	0	0	0	0	0	0	0	0	0	0	0	0	0	0	0	0	0	0	0	0	0	0	0	0	0	0	0	0	0	0	0	0	0
13.0791	771.633	0	0	0	0	0	0	0	0	0	0	0	0	0	0	0	0	0	0	0	0	0	0	0	0	0	0	0	0	0	0	0	0	0	0	0	0	0	0	0	0	0	0	0	0	0	0	0	0
13.1607	771.632	0	0	0	0	0	0	0	0	0	0	0	0	0	0	0	0	0	0	0	0	0	0	0	0	0	7355.57	7671.2	0	0	5029.29	1492.54	0	7940.19	0	0	5656.36	6286.16	0	0	0	0	0	0	0	0	0	0	0
13.2847	771.631	7026.92	8220.34	0	6806.81	7209.78	7869.34	7730.62	0	8325.46	9383.42	0	6040.57	1480.75	9180.54	10237.8	2703.47	1012.38	4196.14	11000.8	8139.56	11503	12522.9	0	7827.73	9128.78	7355.57	0	8487.36	9468.95	0	11582.9	13446.9	7130.16	7989.12	10245	3721.86	0	8280.03	12324.8	0	0	6111.06	9612.57	6420.25	2812.3	12588.1	0	8904.58
13.4057	771.625	0	0	0	0	0	0	0	0	0	0	0	0	0	0	0	0	0	0	0	0	0	0	0	0	0	0	0	0	0	0	0	0	0	0	0	0	0	0	0	0	0	0	0	0	0	0	0	0
3.5187	771.577	1623.11	1537.53	1964.19	0	1735.35	0	1380.95	1884.59	1018.07	1454.03	0	1703.61	1975.11	0	1548.09	0	1621.99	1369.39	0	1139.27	1543.29	0	1642	1060.84	0	2017.67	2050.65	1236.57	1855.99	1175.3	1549.83	0	1567.72	1184.3	1415.44	1868.58	0	0	0	0	1950.69	0	1367.57	0	1218.08	1166.47	0	0
16.0184	770.634	1070.72	1020.87	1370.73	1292.84	1188.19	1031.54	867.656	1020.8	1196.37	1174.86	1194.65	0	0	0	0	0	0	0	0	0	0	0	0	235.313	0	0	2600.08	0	0	173.401	4538.65	2336.06	6998.61	1239.22	0	47.0811	0	0	0	0	0	0	0	0	0	0	0	0
13.1661	770.612	0	0	0	0	0	0	0	0	0	0	0	0	0	0	0	0	0	0	0	0	0	0	0	0	0	0	0	0	0	0	0	0	0	0	0	0	0	0	0	0	0	0	0	0	0	0	0	0
11.4368	770.611	0	0	0	0	0	0	0	0	0	0	0	0	0	0	0	0	0	0	0	0	0	0	0	0	0	0	0	0	0	0	0	0	0	0	0	0	0	0	0	0	0	0	0	0	0	0	0	0
13.4041	770.611	0	0	0	0	0	0	0	0	0	0	0	0	0	0	0	0	0	0	0	0	0	0	0	0	0	0	0	0	0	0	0	0	0	0	0	0	0	0	0	0	0	0	0	0	0	0	0	0
13.0749	770.609	0	0	0	0	0	0	0	0	0	0	0	0	0	0	0	0	0	0	0	0	0	0	0	0	0	0	0	0	0	0	0	0	0	0	0	0	0	0	0	0	0	0	0	0	0	0	0	0
13.3159	770.607	3145.37	2615.51	1223.53	3402.54	3870.09	3543.19	1857.73	0	4148.26	4425.25	1933.98	3045.1	0	4547.78	4246.31	0	1687.45	0	4375.43	5244.85	1267.04	7053.89	0	3427.77	3261	1305.86	1440.79	4703.1	3699.3	1246.87	4290.68	7128.46	2961.99	3792.57	4507.17	1338.37	3302.75	4053.78	3646.08	2776.24	0	3433.38	5367.2	3600.42	1217.02	5711.51	2010.51	3981.16
13.5058	770.605	61796.6	68888.6	54246.8	68230.8	69743.4	70594	65392.9	67014.7	69353.5	76137.1	60826.7	55305.2	53283.7	115375	76275.1	43903.6	31984.4	28887.7	159460	56734.4	81236.7	83413.6	89365.6	54017.8	39485.7	74749.1	78347.9	43451.2	156924	66014.3	88042	117709	36927.6	60102.9	53553.5	49635.8	63726.3	75569.2	40130.5	86750.9	52686.5	42347	117295	56492.9	48058.9	107870	24380.7	54471.4
0.6232	284.08	291.578	316.086	221.896	319.219	262.252	235.317	267.599	170.878	360.394	183.221	0	0	0	0	0	0	0	0	0	0	0	0	0	0	0	0	0	0	0	0	0	0	0	0	0	0	0	0	0	0	0	0	0	0	0	0	0	0
0.5633	283.175	2088.91	1414.06	1670.6	2603.5	840.903	2116.22	1930.8	1959.21	2100.2	1767.46	1302.03	1221.9	1406.53	1973.86	859.221	1193.14	597.446	1898.36	686.884	1133.39	2122.31	2158.88	1115.29	11977.7	531.647	1499.86	502.914	400.992	750.461	369.298	560.688	0	0	542.674	0	471.627	762.558	0	1203.51	624.304	0	899.047	2316.62	1079.78	0	521.59	1125.84	2033.73
15.6352	282.281	0	0	0	0	0	0	0	0	0	0	0	0	0	0	0	0	0	0	0	0	0	0	0	0	0	0	0	0	0	0	0	0	0	0	0	0	0	0	0	0	0	0	0	0	0	0	0	0
2.3045	282.28	0	12678.3	1133.46	3367.48	4624.43	1089.19	1728.18	3048.5	1164.89	823.652	11626.8	1896.67	1562.66	3975.06	4717.08	2976.57	0	3274.36	3547.97	1354.35	0	12512.5	1930.66	1863.56	3413.2	2212.45	1098.84	3840.58	14783.2	1549.23	5346.27	1600.89	7932.81	1021.36	0	5500.49	0	3839.18	1773.81	1946.59	4135.66	6221.77	10329.9	2969	0	2541.01	1428.91	1592.4
15.5751	279.232	1397.25	981.597	1531.26	1257.96	1297.79	1545.98	1354.96	1195	1240.33	1381.01	1137.28	0	0	0	0	0	0	0	0	0	0	0	0	0	0	0	0	0	0	0	0	0	0	0	0	0	0	0	0	0	0	5777.54	0	0	0	5774.65	3251.35	5215.76
14.7997	277.218	0	0	0	0	0	0	0	0	0	0	0	0	0	0	0	0	0	0	0	0	0	0	0	0	0	0	0	0	0	0	0	0	0	0	0	0	0	0	0	0	0	0	0	0	0	0	0	0
15.5036	277.217	1213.87	1155.61	3057.58	1267.07	1042.43	1131.35	1257.06	1450.51	1469.85	1357.1	0	0	0	0	0	0	0	0	0	0	0	0	0	0	0	0	0	0	0	0	0	0	0	0	0	0	0	0	0	0	0	7711.63	0	0	0	5758.28	3492.37	6923.96
15.6464	277.217	3303.24	3048.7	3058.34	4007.42	3292.62	3789.14	3136.23	3405.56	3346.2	3747.7	3218.9	0	0	0	0	0	0	0	0	0	0	0	0	0	0	0	0	0	0	0	0	0	0	0	0	0	0	0	0	196.471	0	28784.1	0	131.207	0	13974.5	12114.8	17624.8
0.5679	275.146	0	162.582	288.908	396.891	86.1227	0	375.5	0	299.407	512.258	412.803	0	0	0	0	0	0	0	0	0	0	0	0	0	589.423	1714.68	310.987	0	0	56.1314	0	0	0	206.911	0	133.927	359.397	0	421.108	76.6084	1460.62	0	1018.27	0	42.661	0	1594.71	299.978
0.8186	274.275	5492.88	6079.31	4656.38	6089.35	5592.25	5647.04	5216.38	5861	5970.3	6195.02	5428.5	4319.76	0	2379.72	2658.13	1250.67	5114.52	0	1748.77	590.693	1162.17	3306.71	2872.75	9023.54	8186.69	5643.12	12583.6	9703.59	4606.83	8752.89	10282.8	8178.15	6241.75	7719.2	4717.66	6021.74	10254	5867.72	5057.87	8299.79	8763.73	7303.34	13491.4	10851.3	8224.76	7345.94	10486.6	11556.7
17.1919	273.258	906.445	933.024	0	1126.04	1135.18	937.516	0	0	1059.82	1055.85	0	1003.14	0	1035.91	945.447	0	1089.57	879.576	1189.35	1095.81	0	895.582	0	966.671	1104.83	1028.53	1060.34	1079.65	1008.08	1191.73	944.323	1058.45	0	0	1015.58	1009.21	981.032	0	1178.67	0	0	1007.79	1121.51	966.645	1005.82	859.175	0	1063.47
15.5224	273.259	0	0	0	0	0	0	0	0	0	0	0	0	0	0	0	0	0	0	0	0	0	0	0	0	0	0	0	0	0	0	0	0	0	0	0	0	0	0	0	0	0	0	0	0	0	0	0	0
0.5875	273.167	1134.27	925.34	1221.64	2418.14	840.836	1572.18	935.545	1091.99	1077.95	1107.98	1004.33	888.767	1211.03	0	0	0	0	0	1018.68	1001.89	1340.66	967.573	0	0	0	0	0	0	0	0	0	0	0	0	0	0	0	0	0	0	0	0	0	0	0	0	0	0
0.6558	273.167	0	0	0	0	0	0	0	0	0	0	0	0	1758.39	2211.33	1685	1838.34	1802.54	2301	1223.13	1273.01	1340.66	0	0	0	0	0	0	0	0	0	0	0	0	0	0	0	0	0	0	0	0	0	0	0	0	0	0	0
1.1245	272.296	5182.33	3187.88	4945.09	4849.29	2934.42	7677.11	5254.44	4681.17	4202.29	5700.76	4137.44	4732.94	4527.24	5294.72	6517.91	5843.9	5241.03	6404.78	4725.11	4877.82	3962.32	5605.93	5735.69	4729.04	4930.68	2681.23	2902.09	2645.91	2510.19	3230.49	5392.57	3092.55	3287.34	4170.18	4636.9	3361.63	4383.85	2997.49	5962.07	3447.73	3355.32	4791.51	5702.43	3215.2	6441.63	4716.96	4692.54	4986.09
1.2355	272.295	2926.95	2423.15	2792.49	2761.42	2378.36	4029.77	2725.09	3133.27	3163.41	2952.79	2292.34	2128.62	3764.56	2594.59	3281.22	2635.57	3256.16	3088.25	2849.84	3445	2452.12	3567.47	4808.34	3150.77	2986.02	1861.61	2260.93	2439.32	1947.51	1783.44	3116.01	2490.75	2107.12	2604.81	2739.83	2460.58	2650.01	2148.22	3712.04	2328.82	2213.65	2920.95	3116.88	2116.33	2897.71	3195.94	2477.89	2677.32
17.8138	906.847	25174.5	14994	46982.2	37680.9	23580.7	20858	23874.2	18515	23606.3	24062.3	19615.1	7794.29	16496.7	8692.67	19960.8	12295.2	7360.78	17607.2	4238.55	11283.3	5047.7	6554.61	16254.4	29624.7	20743	6096.42	17363.6	24684.8	17184.7	32504.8	35611.3	12760.3	105722	19672.6	7498.27	8242.76	17138.6	21755.1	10777.6	17854.7	13074.3	20168.8	15665.9	9397.33	34145.7	10775	66392.5	20437.9
15.687	906.775	11762.4	12472.6	9466.42	13999.8	11811.4	9806.91	11080	13628.2	12463.9	13824	9657.18	0	0	0	0	0	0	0	0	0	0	0	0	0	0	0	0	0	0	0	0	0	0	0	0	0	0	92.7573	0	70.5874	0	161553	0	152.169	0	72456.4	97397.5	204253
17.0631	906.759	21267.8	19510.8	23688.2	23108.4	20933.7	21856.2	19273.8	21412.8	22511.1	23663.2	20305.4	19592.2	25055.3	20379.9	18977.1	18943.1	17655.2	20991.9	14483.6	15546	13945.5	15736.2	11658.8	24621.8	24272.1	19443.5	15274.3	25654.2	13089.4	24032.9	28022.6	14765.1	25591.5	25668.1	13814.2	19365.5	29467.2	15683.7	24492.4	23533.3	20449.8	20546.4	14669.8	19554.4	32188.1	15558.3	32647.5	21479.2
17.2218	906.759	2073.56	1655.92	0	2377.53	2066.26	1936.12	2216.44	1596.92	2136.56	1930.76	1412.47	0	0	0	0	0	0	0	0	0	0	0	0	3032.68	1746.46	0	3995.72	2156.58	1821.09	2534	3177.28	6267.7	5430.84	2244.44	726.448	0	1895.62	3106.21	1913.7	0	0	1714.46	2442.37	2998.77	0	2030.49	4189.22	1760
16.9756	906.756	0	0	0	0	0	0	0	0	0	0	0	0	0	0	0	0	0	0	0	0	0	0	0	0	0	0	0	0	0	0	0	0	0	0	0	0	0	0	0	0	0	0	0	0	0	0	0	0
16.3342	906.752	1810.85	1295.69	1863.11	1711.98	1476.5	1735.57	1197.84	1644.68	1440.17	1707.12	1290.16	0	2152.15	0	3786.28	1334.3	1037.43	3114.2	3990.35	0	0	0	0	2982.51	1932.68	1119.19	1310.44	2858.17	1558.37	580.984	2778.85	2572.1	2132.59	2325.14	0	639.61	3289.04	1251.72	2064.45	0	1684.89	0	1337.45	0	2084.04	0	1599.49	0
15.2711	906.73	0	0	0	0	0	0	0	0	0	0	0	1388.17	0	0	0	2340.68	1501.39	1316.45	1597.39	1445.92	1632.36	1800.11	2771.21	0	1532.18	1738.37	1677.85	1384.53	1633.32	2273.9	478.418	1114.97	0	1123.57	0	1452.27	384.6	339.077	1542.62	1016.99	1950.69	0	1532.26	1957.51	0	0	0	0
15.1316	906.73	1813.37	0	0	1983.61	1729.94	0	1866.53	1150.18	1304.1	1842.71	1068.66	2269.16	1037.83	1302.31	2376.39	3106.81	2468.81	1120.06	2574.58	1630.14	2448.15	2134.86	3734.25	0	2187.73	3512.09	2606.1	2465.52	2727.36	3388.9	1215.82	2583.06	1521.42	1621.89	1477.12	3277.12	0	0	2665.07	2438.63	2369.59	0	2250.42	4060.18	0	1459	507.275	837.453
13.6624	906.705	929.721	0	0	0	1083.73	424.545	794.369	897.97	800.234	0	0	0	0	0	0	0	0	0	0	0	0	0	0	0	0	0	0	0	0	0	0	0	0	0	0	0	0	0	0	0	0	0	0	0	0	0	0	0
14.1411	906.704	0	0	0	0	0	0	0	0	0	0	0	0	0	0	0	0	0	0	0	0	0	0	0	0	0	0	0	0	0	0	0	0	0	0	0	0	0	0	0	0	0	0	0	0	0	0	0	0
14.8312	906.685	0	0	0	0	0	0	0	0	0	0	0	0	0	0	0	0	0	0	0	0	0	0	0	0	0	0	0	0	0	0	0	0	0	0	0	0	0	0	0	0	0	0	0	0	0	0	0	0
12.1357	906.608	0	0	0	0	0	0	0	0	0	0	0	0	0	0	0	0	0	0	0	0	0	0	0	0	0	0	0	0	0	0	0	0	0	0	0	0	0	0	0	0	0	0	0	0	0	0	0	0
11.9994	906.606	0	0	0	0	0	0	0	0	0	0	0	0	0	0	0	0	0	0	0	0	0	0	0	0	0	0	0	0	0	0	0	0	0	0	0	0	0	0	0	0	0	0	0	0	0	0	0	0
9.9955	906.606	1091.68	0	0	1201.31	1437.95	1114.79	1486.94	1557.93	1410.08	1280.94	0	246.24	1656.24	0	1504.1	0	0	0	1662.51	0	0	1657.26	1366.2	0	0	557.329	1098.28	2609.66	1307.33	0	2217.86	0	1297.34	1172.1	0	1744.15	1872.59	0	0	0	1060.47	2006	1195.5	1192.11	0	631.459	115.074	1559.49
9.8874	906.603	0	0	0	0	0	0	0	0	0	0	0	0	0	0	0	0	0	0	0	0	0	0	0	0	0	0	0	0	0	0	0	0	0	0	0	0	0	0	0	0	0	0	0	0	0	0	0	0
15.1982	906.257	1059.4	4312.43	2110.5	1498.02	1285.04	2489.8	965.883	817.66	1071.9	1086.41	0	1109.35	2698.87	2128.77	1200.12	3343.66	2000.98	1117.28	520.827	1318.85	2140.99	1076.34	2627.1	0	0	0	0	0	0	0	0	0	0	0	0	0	0	1391.2	0	779.197	0	0	1990.05	0	0	687.881	1152.21	1190.04
14.2229	772.619	0	0	0	0	0	0	0	0	0	0	0	0	0	0	0	0	0	0	0	0	0	0	0	0	0	0	0	0	0	0	0	0	0	0	0	0	0	0	1395.46	1065.24	1344.39	0	1511.62	1783.26	1138.49	0	0	0
13.591	772.614	0	0	0	0	0	0	0	0	0	0	0	0	0	0	0	0	0	0	0	0	0	0	0	0	0	0	0	0	0	0	0	0	0	0	0	0	0	0	0	0	0	0	0	0	0	0	0	0
10.9164	772.586	0	0	0	0	0	0	0	0	0	0	0	0	0	0	0	0	0	0	0	0	0	0	0	0	0	0	0	0	0	0	0	0	0	0	0	0	0	0	0	0	0	0	0	0	0	0	0	0
10.6177	772.584	0	0	0	0	0	0	0	0	0	0	0	0	0	0	0	0	0	0	0	0	0	0	0	0	0	0	0	0	0	0	0	0	0	0	0	0	0	0	0	0	0	0	0	0	0	0	0	0
10.5179	772.584	101768	105154	92587.6	105857	107028	104667	104142	108716	116403	117242	104391	72984.2	131255	109206	195392	82615.3	75590.8	37984.5	178336	90284.4	0	123451	102760	0	88996.7	122729	78878.4	0	139734	86024.3	150613	116936	165160	105053	0	120814	116076	93564.2	0	121177	61207.1	0	121628	94694.8	132169	94944.3	71750	100104
10.1045	772.584	51806.4	56369	46206.5	55909.3	56361.5	53106.1	51984.8	58564.1	59111.5	61130.2	55220.1	42261.2	57255.1	39749.8	55757.2	49577.1	49756.3	22633.1	124857	66854.2	82800.1	89683.1	72817	47545.7	30649.5	73358.4	30477	58563.1	72836.3	49482.6	75964.2	35968.4	75314.1	44884.8	45255.8	64981.6	71364.2	62318.3	45858.4	52016.9	0	46684.8	55415.4	48941	0	46823.7	37257.1	49131.2
9.9955	772.584	0	0	0	0	0	0	0	0	0	0	0	0	0	0	0	0	0	0	0	0	0	0	0	0	0	0	0	0	0	0	0	0	0	0	0	0	0	0	0	0	0	0	0	0	0	0	0	0
10.8394	772.582	0	0	0	0	0	0	0	0	0	0	0	0	0	0	0	0	0	0	0	0	0	0	0	0	0	0	0	0	0	0	0	0	0	0	0	0	0	0	0	0	0	0	0	0	0	0	0	0
9.7798	772.58	0	0	0	0	0	0	0	0	0	0	0	0	0	0	0	0	0	0	0	0	0	0	0	0	0	0	0	0	0	0	0	0	0	0	0	0	0	0	0	0	0	0	0	0	0	0	0	0
8.4824	772.574	0	0	0	0	0	0	0	0	0	0	0	0	0	0	0	0	0	0	0	0	0	0	0	0	0	0	0	0	0	0	0	0	0	0	0	0	0	0	0	0	0	0	0	0	0	0	0	0
3.6702	772.548	0	0	0	0	0	0	0	0	0	0	0	0	0	0	0	0	0	0	0	0	0	0	0	0	0	0	0	0	0	0	0	0	0	0	0	0	0	0	0	0	0	2336.12	0	0	0	3146.19	1138.9	1934.41
4.6875	772.548	1041.2	995.365	0	0	1111.09	1051.57	0	0	1013.45	1023.58	0	0	0	0	0	0	0	0	0	0	0	0	0	0	0	0	0	0	0	0	0	0	0	0	0	0	0	0	0	75.511	0	13254	0	55.3599	0	9189.24	6030.23	8957.71
4.3852	772.547	0	0	0	0	0	0	0	0	0	0	0	0	0	0	0	0	0	0	0	0	0	0	0	0	0	0	0	0	0	0	0	0	0	0	0	0	0	0	0	0	0	17652.8	75.1041	37.1597	135.145	13107.7	6294.38	10658.3
3.9069	772.547	0	0	0	0	0	0	0	0	0	0	0	0	0	0	0	0	0	0	0	0	0	0	0	0	0	0	0	0	0	0	0	0	0	0	0	0	0	0	0	0	0	0	0	0	0	0	0	0
3.8299	772.547	0	0	0	0	0	0	0	0	0	0	0	0	0	0	0	0	0	0	0	0	0	0	0	0	0	0	0	0	0	0	0	0	0	0	0	0	0	0	0	0	0	0	0	0	0	0	0	0
6.4186	772.547	0	0	0	0	0	0	0	0	0	0	0	0	0	0	0	0	0	0	0	0	0	0	0	0	0	0	0	0	0	0	0	0	0	0	0	0	0	0	0	0	0	0	0	0	0	0	0	0
0.864	288.291	412945	197937	390811	290610	236798	518777	388564	230920	212035	341959	357514	443122	260152	485383	544642	368654	489505	535180	262013	340700	259373	379980	362921	329067	446294	201463	170542	201040	466484	311655	357107	213505	183068	301151	260854	189426	420315	257847	433399	217256	142864	364549	537501	154928	517621	364937	246833	481890
0.6631	288.217	443.008	462.789	483.683	0	544.476	540.659	458.075	482.798	458.895	365.096	472.848	338.221	1203.64	392.989	404.063	0	0	489.617	552.516	1132.24	352.592	425.691	1373.5	0	327.583	489.197	0	193.058	509.157	213.024	353.158	523.382	430.216	599.054	485.429	808.588	324.435	304.773	326.37	657.279	602.506	0	472.398	304.477	0	1079.82	786.077	686.543
17.189	287.274	1451.97	1368.18	1491.74	1799.84	1655.79	1567.84	1469.25	1426.92	1385.29	1667.9	1387.78	1674.69	1529.49	1508.79	1348.59	1387.94	1694.92	1252.97	1727.72	1482.42	1560.93	1269.7	1391.46	1518.01	1478.88	1534.64	1687.99	1441.41	1504.83	1652.82	1413.83	1698.62	1150.65	1372.59	1549.61	1460.12	1371.19	1283.12	1791.16	1699.55	1478.21	1551.96	1589.77	1416.03	1547.48	1548.4	1481.93	1518.75
15.5171	287.274	0	0	0	0	0	0	0	0	0	0	0	0	0	0	0	0	0	0	0	0	0	0	0	0	0	0	0	0	0	0	0	0	0	0	0	0	0	0	0	0	0	0	0	0	0	0	0	0
0.5704	287.129	0	0	0	0	0	0	0	0	0	0	0	0	0	0	0	0	0	0	0	0	0	0	0	0	0	0	0	0	0	0	0	0	0	0	0	0	0	0	336.978	0	183.993	0	0	0	84.331	0	293.048	482.515
1.2028	286.311	1346.78	889.928	1075.79	960.497	1013.35	1744.89	1124.87	995.231	1036.62	1133.57	1128.06	0	1229	1135.99	1997.77	828.725	1455.42	1799.85	991.074	1133.36	0	1222.24	1286.48	1113.5	1729.56	903.599	1022.22	979.52	1467.26	996.395	1079.41	1037.69	693.127	1094.09	0	931.923	1539.88	1108.19	1648.03	969.589	0	1073.64	1517.1	530.525	1688.5	1393.03	883.278	1142.71
1.0775	286.274	1152.84	631.456	906.613	855.413	493.32	1206.09	887.202	798.183	647.292	849.225	816.984	0	816.961	1359.55	1071.87	0	994.081	947.965	806.54	932.261	526.331	1089.12	918.587	0	911.289	485.236	447.68	508.746	1124.61	763.937	961.209	0	452.692	713.265	842.936	419.341	956.007	507.525	1303.71	509.859	413.777	877.181	1231.03	399.963	1089.23	1022.66	611.313	1185.58
0.7735	286.144	882.144	930.218	0	957.939	919.405	891.548	858.284	906.42	856.48	950.945	806.292	0	0	1012.06	1017.16	159.103	155.612	0	2446.72	354.812	218.876	310.985	0	517.769	1588.77	0	0	213.222	0	0	0	3050.32	457.588	0	1096.07	283.984	5362.75	2904.84	2066.36	0	0	403.396	961.602	0	1643.9	488.85	1654.89	59.1895
3.5273	285.28	15530.1	13356.2	14574.9	20370.2	14117.1	17223.2	14745.3	13869.1	12449.1	15321.5	14327.3	14763.7	15359.3	17629.9	15842.2	15909.5	12449	12181.2	14724.5	15896.2	14752.4	16343	18790.9	13587.9	14703.1	12090.2	14003.8	12378.6	13615.7	14744.3	14691.5	15619.1	12822	14296	13561.2	13136.5	14962	14269.4	14102	13975.9	14351.7	15120.1	14291.8	13869.3	12961.2	15432.2	14822.8	18243.1
3.3627	285.28	4214.8	4592.06	3713.33	6547.2	4228.63	3642.97	4029.69	3205.62	4113.57	5116.52	4893.19	4031.36	4040.43	3451.91	5400.01	3184.58	4795.73	4319.65	4396.12	4990.74	4390.65	6628.43	5577.99	4920.58	7286.39	5363.25	4946.75	6805.43	6526.93	6439.85	6838.12	6771.19	6100.8	5932.81	5206.25	5167.14	6348.22	5563.13	6306.79	5653.84	4287.29	5189.45	6371.7	4652.49	4760.97	6090.52	5623.66	5974.7
13.7082	285.243	242.203	0	0	0	344.652	356.227	327.949	0	272.081	292.511	0	0	0	0	0	0	0	0	0	0	0	0	0	0	0	0	0	0	0	0	0	0	0	0	0	0	0	0	0	0	0	0	0	0	0	0	0	0
1.6067	285.243	7653.03	8104.41	6687.59	8221.65	7411.08	7788.06	8175.97	6993.94	8395.62	9658.09	8053.06	8028.42	8462.09	7866.22	7477.9	9909	9194.65	8116.64	7991.67	7993.2	10355.5	8340.38	8619.02	7301.91	8038.36	8567.37	7186.85	7339.47	7870.02	8362.19	8294.95	9399.04	7199.08	8246.09	6946.84	8431.16	7042.64	8525.16	7660.57	8345.53	9033.75	8304.14	7900.47	7385.14	8048.41	8134.45	9950.07	9089.77
15.5294	285.222	0	0	0	0	0	0	0	0	0	0	0	0	0	0	0	0	0	0	0	0	0	0	0	0	0	0	0	0	0	0	0	0	0	0	0	0	0	0	0	0	0	0	0	0	0	0	0	0
15.4302	285.222	0	0	0	0	0	0	0	0	0	0	0	0	0	0	0	0	0	0	0	0	0	0	0	0	0	0	0	0	0	0	0	0	0	0	0	0	0	0	0	0	0	0	0	0	0	0	0	0
1.3603	284.332	2106.13	3697.43	5441.16	2643.22	2442.7	2231.19	1528.83	1959.07	7859.32	4995.99	2667.84	3204.72	6787.61	2605.29	3024.25	2744.17	3764.45	3910.44	1658.9	4748.29	1172.17	13756.9	3757.35	1520.33	3486.53	862.637	788.018	1366.83	1734.22	881.793	1063.96	1200.33	5969.69	1051.05	1832.04	1021.58	1798.06	938.053	1368.05	1922.18	1608.1	2020.45	4768.11	668.963	1122.63	1709	1332.11	1557.76
3.2921	284.296	0	0	0	0	0	0	0	0	0	0	0	0	0	0	0	0	0	0	0	0	0	0	0	0	0	0	0	0	0	0	0	0	0	0	0	0	0	0	0	0	0	0	0	0	0	0	0	0
16.0137	908.789	0	0	0	0	0	0	0	0	0	0	0	0	0	0	0	0	0	0	0	0	0	0	0	0	0	0	0	0	0	0	0	0	0	0	0	0	0	0	0	0	0	0	0	0	0	0	0	0
17.3068	908.775	18891.7	16274	23837.7	19178.4	20058.7	17230.2	17819.3	17023.8	19136.6	19303.8	17676.2	13685.9	18226.6	16238.4	14956.1	17334.5	15931.6	15905.1	13744.9	16201.3	12116.4	15084.1	13892.6	21149.2	19830.9	16983.8	12591.3	23006.6	11816.8	23147.6	22922.5	8360.5	23777.7	20062.6	13949.2	20077.6	21694.4	16064.6	24135.1	21564.6	16864.5	17878.4	10428.7	14739.7	29381.2	12080.8	28548.7	17719.7
16.628	908.77	1768.46	1254.74	2470.92	1903.8	1868.54	1494.41	1717.29	2036.85	1885.41	2010.06	1571.31	0	0	0	4297.55	1720.25	1124.18	3396.79	5304.06	3667.97	2111.61	1727.22	3265.44	3656.92	839.256	0	0	3848.95	2587.56	1021.81	2235.89	2387.85	2554.09	1526.19	1700.08	0	1802.6	2163.42	1014.62	0	0	2084.77	1257.4	1602.52	1111.58	1739.37	747.445	0
16.5177	908.769	1539.78	1450.57	2470.92	1614.05	1541.22	1576.39	1054.41	1481.28	1152.24	1850.74	1029.85	1516.15	3112.25	2167.72	5929.78	2463.18	1235.77	2358.42	10420.3	0	1221.46	0	2982.39	2064.28	1016.29	1935.19	2947.66	0	3001.43	1290.14	1939.01	5342.81	2377.81	1710.05	0	0	2021.98	3756.59	555.711	1525.39	1816.09	0	3476.27	1324.4	1182.76	1959.15	0	0
17.3806	908.769	0	0	0	0	0	0	0	0	0	0	0	0	0	0	0	0	0	0	0	0	0	0	0	0	0	0	0	0	0	0	0	0	0	0	0	0	0	0	0	0	0	0	0	0	0	0	0	0
14.2629	908.721	1134.47	1279.41	0	1098.72	1242.58	1148.53	1270.48	1173.09	1169.18	1607.13	0	0	0	0	1163.82	1736.48	1557.52	0	1436.8	1298.67	2019.04	2620.54	2695.89	0	1698.88	1971.77	0	1003.1	1240.1	1898.44	0	1298.36	0	1516.44	1198.09	1272.34	1050.03	0	2033.21	0	1447.58	0	880.966	2011.45	0	793.273	0	862.693
15.0463	908.701	0	0	435.717	746.002	0	0	247.501	648.211	797.207	584.626	416.86	0	0	0	0	0	0	0	0	0	0	0	0	0	0	0	0	0	0	0	0	0	0	0	0	0	0	0	0	0	0	5416.73	0	0	0	1907.06	6104.95	6909.17
15.1825	908.697	0	0	0	0	0	0	0	0	0	0	0	0	0	0	0	0	0	0	0	0	0	0	0	0	0	0	0	0	0	0	0	0	0	0	0	0	0	0	0	0	0	3848.6	0	0	0	1128.99	3245.18	5059.63
0.8279	908.649	1024.53	1208.93	1167.21	994.02	1044.34	1298.84	1033.28	1159.16	1140.49	1057.64	0	3453.94	3798.12	2813.7	4315.75	3560.91	3672.48	3515.47	4242.29	3048.9	4103.72	5989.32	5684.33	0	0	0	0	0	0	0	0	0	0	0	0	0	0	0	0	0	0	0	0	0	0	0	0	0
16.1902	907.772	0	0	0	0	0	0	0	0	0	0	0	0	0	0	0	0	0	0	0	0	0	0	0	0	0	0	0	0	0	0	0	0	0	0	0	0	0	0	0	0	0	0	0	0	0	0	0	0
16.0624	907.77	0	0	0	0	0	0	0	0	0	0	0	0	0	0	0	0	0	0	0	0	0	0	0	0	0	0	0	0	0	0	0	0	0	0	0	0	0	0	0	0	0	0	0	0	0	0	0	0
16.0458	907.75	2299.69	1039.95	1812.58	1949.57	1788.93	2253.5	1396.61	2471.01	1476.88	1216.24	1577.21	760.867	2084.3	2129.85	5144.88	1069.85	1260.06	2945.92	2043.76	0	190.685	387.628	0	2261.44	1261.58	1232.66	3355.28	1044.83	1228.23	844.907	2706.38	3640.34	3491.87	2264.8	0	0	3578.89	2514.88	3123.81	1312.09	1947.78	0	1674.3	788.229	2951.68	0	0	0
16.1369	907.75	0	0	0	0	0	0	0	0	0	0	0	0	0	0	0	0	0	0	0	0	0	0	0	1309.94	0	0	0	684.471	0	210.221	1780.03	2539.97	1102.31	0	347.397	0	456.92	0	0	0	0	0	0	0	0	0	0	0
15.9372	907.75	1201.53	0	0	1447.82	1058.64	1492.83	1112.94	0	0	0	1234.35	0	2829.98	2293.28	3567.56	0	0	2171.53	1027.9	0	188.503	356.679	0	1731.09	1563.32	1416.2	0	1190.5	0	668.803	2352.4	684.953	0	1979.25	506.564	0	3802.53	0	0	0	0	0	0	0	0	0	0	0
16.872	907.714	0	0	0	0	0	0	0	0	0	0	0	0	0	0	0	0	0	0	0	0	0	0	0	0	0	0	0	0	0	0	0	0	0	0	0	0	0	0	0	0	0	0	0	0	0	0	0	0
15.0576	907.692	1599.7	0	0	1746.25	1595.01	1248.69	1128.37	0	1111.67	1130.14	1584.61	0	0	0	0	0	0	0	0	0	0	0	0	0	0	0	0	0	0	0	0	0	0	0	0	0	0	0	0	0	0	0	0	0	0	0	0	0
12.3595	774.598	0	0	0	0	0	0	0	0	0	0	0	0	0	0	0	0	0	0	0	0	0	0	0	0	0	0	0	0	0	0	0	0	0	0	0	0	0	0	0	0	0	0	0	0	0	0	0	0
13.3255	774.596	0	0	0	0	0	0	0	0	0	0	0	0	0	0	0	0	0	0	0	0	0	0	0	0	0	0	0	0	0	0	0	0	0	0	0	0	0	0	0	0	0	0	0	0	0	0	0	0
12.242	774.595	0	0	0	0	0	0	0	0	0	0	0	0	0	0	0	0	0	0	0	0	0	0	0	0	0	0	0	0	0	0	0	0	0	0	0	0	0	0	0	0	0	0	0	0	0	0	0	0
3.9938	774.564	0	0	0	0	0	0	0	0	0	0	0	0	0	0	0	0	0	0	0	0	0	0	0	0	0	0	0	0	0	0	0	0	0	0	0	0	0	0	0	0	0	6161.34	0	0	0	5773.21	1471.94	3393.91
4.5257	774.563	40452	37832.3	34965.4	39831	40310.2	43897.3	38530.5	41404.9	41191.2	43646.1	37268.3	0	0	0	0	0	0	0	0	0	0	0	0	0	0	0	0	0	0	0	0	0	0	0	0	0	0	0	126.517	137.39	0	265363	339.187	197.78	0	263894	101170	179756
4.3488	774.563	18275.9	19592	15665	18925.7	19648.9	18944	18602	20321.4	19397.2	20585.6	17744.7	0	0	0	0	0	0	0	0	0	0	0	0	0	0	0	0	0	0	0	0	0	0	0	0	0	0	0	46.5079	0	0	216701	0	0	0	205857	66033.6	147908
6.6807	774.563	6354.3	6453.86	6205.59	7021.03	7082.55	7072.07	6356.13	7120.66	7151.76	7884.7	6686.68	5148.27	5508.52	4405.34	5259.09	4561.45	6371.24	3133.59	8652.42	5436.74	5973.2	5855.31	8796.29	5560.25	6629.33	6056.61	8376.9	6428.4	5208.94	6771.63	9271.69	7140.72	7061.23	6940.43	9331.38	9986.76	8148.34	4697.17	8091.97	5743.27	9745.53	5496.15	5314.9	9939.9	9368.74	7410.61	4233.22	8262.63
10.2432	774.545	0	0	0	0	0	0	0	0	0	0	0	0	0	0	0	0	0	0	0	0	0	0	0	0	0	0	0	0	0	0	0	0	0	0	0	0	0	0	0	0	0	0	0	0	0	0	0	0
14.1219	773.652	107977	99876.7	153639	163648	119177	117463	111738	125524	122332	136452	124119	85337.1	114828	95777.6	112806	128212	179845	60471.8	183096	140316	154579	166978	222969	92499.3	101426	120147	95143	119238	152796	97745.7	185946	251135	141730	104045	134977	122090	122812	81902.5	106012	84762.6	102340	71819.9	156828	97237.8	107349	170199	67487.8	123151
14.305	773.652	0	0	0	0	0	0	0	0	0	0	0	0	0	0	0	0	0	0	0	0	0	0	0	0	0	0	0	0	0	0	0	0	0	0	0	0	0	0	0	0	0	0	0	0	0	0	0	0
13.9724	773.65	4713.37	4316.6	6055.91	6226.93	4921.39	5099.02	5290.24	5249.85	5244.97	5627.15	5234.77	4406.09	3761.13	0	2294.7	6966.52	8836.86	3902.7	9078.6	5156.46	5302.74	8501.7	12291.5	6728.97	5040.02	5007.57	2728.43	7060.74	5686.92	6270.1	0	0	4553.57	8762.63	7579.98	6831.61	6201.13	4847.93	6931.7	5976.71	3293.68	4417.11	3163.92	6395.82	3283.59	2391.43	2687.25	6764.22
14.2161	773.645	0	0	0	0	0	0	0	0	0	0	0	0	0	0	0	0	0	0	0	0	0	0	0	1877.75	0	3154.48	2650.65	4323.43	4084.04	1725.14	0	4668.98	0	0	2988.26	0	0	0	0	0	0	0	0	0	0	0	0	0
16.3395	772.65	2191.77	1818.17	1695.63	2312.85	1994.1	2108.02	1898.69	1799.85	2376.07	2309	1902.92	0	0	0	0	0	0	0	0	0	0	0	0	0	537.559	0	3500.48	0	1584.13	0	5380.49	4615.33	7672.47	1075.16	0	0	531.936	6410.68	105.358	651.537	0	1623.41	3105.02	621.801	0	1034.88	2018.08	815.134
13.6782	772.621	78994.9	83070.4	79062.2	86224.9	84089	85993.4	84437.9	88484	89757.1	100214	81901.1	56132	68483.4	127547	93615.3	67275.1	52738.5	35139.8	153033	67298.6	84794.5	85775.1	133636	61114.6	61319.3	132220	100689	89931.6	126258	116364	120282	106673	74413.2	101239	49310.7	97541.1	77055.2	84776.3	67004.3	154157	81321.6	66789.9	141338	105650	71143.3	65632.5	32728.8	67660.3
14.1384	772.62	9037.55	9399.14	10359.9	11026.2	10650.8	10231.9	10668.6	10266.3	11773.8	12635.6	10379.1	7636.61	9790.04	10148.3	9979.07	9148.08	8758.87	3915.08	31615.4	12498.5	18991.2	29647	48766.5	6453.66	5332.8	14032.2	13783.6	8143.4	16971.4	8349.61	8097.9	20617	8234.26	9040.27	7381.13	7966.59	8026.42	7918.84	6015.5	12137.2	11294.3	5113.12	12339.9	8299.8	6616.95	15020.7	3606.16	8296.74
13.8607	772.62	1628.35	1585.98	0	0	0	1626.03	1541.67	1573.86	0	1796.36	1580.46	1153.45	0	1932.23	1172.59	0	470.226	0	2487.31	1275.84	1847.18	1117.4	1615.71	1213.06	952.439	0	1454.56	0	1809.94	2108.13	1972.52	1139.92	0	1566.44	1272.99	0	1118.69	0	0	0	0	0	0	0	0	0	0	0
1.011	302.306	426.564	411.323	421.373	390.028	0	453.928	427.906	442.009	420.572	444.304	447.073	1268.59	0	525.372	0	169.582	1457.66	0	430.465	0	114.033	674.843	867.038	0	675.882	487.479	698.612	0	255.579	1066.06	203.482	318.524	560.208	0	0	0	91.5979	510.888	0	823.77	688.178	348.085	2467.35	432.324	722.998	222.774	830.567	376.023
15.5115	301.217	0	0	0	0	0	0	0	0	0	0	0	0	0	0	0	0	0	0	0	0	0	0	0	0	0	0	0	0	0	0	0	0	0	0	0	0	0	0	0	0	0	0	0	0	0	0	0	0
14.2135	301.217	0	0	0	0	0	0	0	0	0	0	0	0	0	0	0	0	0	0	0	0	0	0	0	0	0	0	0	0	0	0	0	0	0	0	0	0	0	0	0	0	0	0	0	0	0	0	0	0
14.3098	301.217	0	0	0	0	0	0	0	0	0	0	0	0	0	0	0	0	0	0	0	0	0	0	0	0	0	0	0	0	0	0	0	0	0	0	0	0	0	0	0	0	0	0	0	0	0	0	0	0
15.4213	301.217	278.719	327.631	0	0	0	361.21	405.976	469.46	0	435.035	0	0	0	0	0	0	0	0	0	0	0	0	0	0	0	0	0	0	0	0	0	0	0	0	0	0	0	0	0	0	0	2335.66	0	0	0	4654.53	2283.76	3955.18
15.3426	301.216	0	0	0	0	0	0	0	0	0	0	0	0	0	0	0	0	0	0	0	0	0	0	0	0	0	0	0	0	0	0	0	0	0	0	0	0	0	0	0	0	0	1886.85	0	0	0	3939.43	1934.58	3269.97
15.1886	301.216	0	0	0	0	0	0	0	0	0	0	0	0	0	0	0	0	0	0	0	0	0	0	0	0	0	0	0	0	0	0	0	0	0	0	0	0	0	0	0	0	0	0	0	0	0	0	0	0
1.0537	301.142	878.455	977.045	1131.86	1175.67	795.444	754.742	813.583	922.407	940.33	991.591	622.985	626.502	1174.16	721.414	737.601	766.266	0	655.551	713.235	0	558.119	834.435	0	926.69	920.929	852.755	1077.34	975.901	795.998	989.253	1073.78	980.227	987.812	1102.34	1198.22	1323.01	1074.7	1182.07	1184.31	933.406	828.748	1185	1095.48	932.24	1187.41	1047	1007.08	926.96
0.9717	300.327	1528.33	763.95	1351.23	1090.11	835.37	1860.3	1546.75	849.907	873.475	1207.08	1235.32	1479.15	898.588	1727.02	2069.16	1239.41	1971.27	2011.74	942.626	1243.05	0	1432.46	1240.12	1237.75	1798.74	750.956	604.25	0	1679.48	980.818	1166.33	760.114	636.447	1071.12	0	665.763	1619.2	0	1809.26	0	513.826	1399.03	2080.52	547.812	2055.61	1520.93	0	1834.54
1.3553	299.186	670.282	648.306	0	689.722	728.231	0	0	774.587	740.6	708.397	709.698	0	1810.92	735.277	1530.12	1463.88	1749.94	1487.12	2274.17	2148.99	3461.04	2773.29	3134.19	0	0	0	0	0	0	0	0	0	0	0	0	0	0	0	0	0	0	0	0	0	0	0	0	0
0.8987	297.243	0	0	0	0	0	0	0	0	0	0	0	0	0	0	0	0	0	0	0	0	0	0	0	0	563.668	1028.24	522.208	0	81.8615	106.806	0	0	182.179	638.531	144.45	710.287	467.848	0	743.447	136.628	420.251	541.363	263.949	370.63	0	359.127	1282.74	0
15.5032	295.228	0	0	0	0	0	0	0	0	0	0	0	0	0	0	0	0	0	0	0	0	0	0	0	0	0	0	0	0	0	0	0	0	0	0	0	0	0	0	0	0	0	4683.49	0	0	0	3448.8	2189.76	4223.27
15.6475	295.227	1499.83	1264.82	1215.57	1735.18	1273.89	1746	1361.71	1499.26	1140.85	1653.62	1489.07	0	0	0	0	0	0	0	0	0	0	0	0	0	0	0	0	0	0	0	0	0	0	0	0	0	0	0	0	0	0	11624	0	0	0	5481.14	5340.45	7375.91
0.9109	293.209	0	0	0	0	0	0	0	0	0	0	0	0	0	0	0	0	0	0	0	0	0	0	0	1253.34	1643.06	1867.92	1814.89	1424.25	620.28	1380.97	529.303	1115.07	1344.48	1770.66	693.83	1997.33	1935.51	1360.46	1601.13	1411.38	1662.18	1400.28	860.541	1603.79	1053.98	1191.06	2007.98	19.3418
14.9521	293.212	0	0	0	0	0	0	0	0	0	0	0	0	0	0	0	0	0	0	0	0	0	0	0	0	0	0	0	0	0	0	0	0	0	0	0	0	0	0	0	0	0	5196.87	0	0	0	1265.24	1894.18	2158.7
0.576	289.162	0	0	0	0	0	0	0	0	0	0	0	0	0	0	0	0	0	0	0	0	0	0	0	111.144	758.034	2033.02	480.841	0	379.26	0	0	112.493	142.032	0	0	0	0	0	0	0	1726.99	1160.98	1124.92	0	153.576	0	1874.13	0
14.8746	910.748	0	0	0	0	0	0	0	0	0	0	0	0	0	0	0	0	0	0	0	0	0	0	0	0	0	0	0	0	0	0	0	0	0	0	0	0	0	0	0	0	0	0	0	0	0	0	0	0
15.8874	910.748	852.098	0	0	512.182	798.275	850.07	660.858	0	527.36	0	644.944	0	0	0	0	0	0	0	0	0	0	0	0	0	0	0	0	0	0	0	0	0	0	0	0	0	0	0	0	0	0	0	0	0	0	0	0	0
14.9638	910.743	0	0	0	0	0	0	0	0	0	0	0	0	0	0	0	0	0	0	0	0	0	0	0	0	0	0	0	0	0	0	0	0	0	0	0	0	0	0	0	0	0	0	0	0	0	0	0	0
15.2576	910.742	0	0	0	0	0	0	0	0	0	0	0	0	0	0	0	0	0	0	0	0	0	0	0	0	0	0	0	0	0	0	0	0	0	0	0	0	0	0	0	0	0	0	0	0	0	0	0	0
15.2821	910.731	0	0	0	0	0	0	0	0	0	0	0	0	0	0	0	0	0	0	0	0	0	0	0	0	0	0	0	0	0	0	0	0	0	0	0	0	0	0	0	0	25.1688	2058.35	0	0	0	1414.07	1831.48	2767.37
15.3834	910.719	3968.85	4434.7	2778.21	4795.53	3884.59	3488.58	3819.32	4813.27	4539.89	4391.1	3723.79	0	0	0	0	0	0	0	0	0	0	0	0	0	0	0	0	0	0	0	0	0	0	0	0	0	0	0	0	0	0	22310.1	0	0	0	11566.9	17125.2	28013.1
15.4769	910.71	2322.7	1550.4	2217.36	1716.49	0	2067.21	1140.61	2634.51	1858.11	0	0	0	0	0	0	0	0	0	0	0	0	0	0	0	0	0	0	0	0	0	0	0	0	0	0	0	0	0	0	0	0	0	0	0	0	0	0	0
8.9104	910.55	1659.84	1558.7	1774.73	1548.6	1777.6	1525.16	1851.63	1999.64	1482.26	1758.45	1291.78	1557.09	1614.91	1584.46	993.046	1340.63	2330.43	1420.26	1472.57	1405.59	0	1591.75	2554.44	1337.31	1318.34	1220.32	1521.35	0	1624.64	1144.73	1948.19	0	1876.27	1345.35	1394.47	1708.06	2013.82	1255.79	1744.07	1156.8	1974.23	1240.68	1498.79	1724.96	1737.08	1143.51	1321.77	1288.28
9.016	910.549	0	0	0	0	0	0	0	0	0	0	0	0	0	0	0	0	0	0	0	0	0	0	0	0	0	0	0	0	0	0	0	0	0	0	0	0	0	0	0	0	0	0	0	0	0	0	0	0
16.4658	909.769	0	0	0	0	0	0	0	0	0	0	0	0	0	0	0	0	0	0	0	0	0	0	0	1371.14	0	0	2097.39	462.418	1598.42	0	1382.82	3869.09	1646.81	798.872	0	0	0	0	0	0	0	0	0	0	0	0	0	0
16.2813	909.765	9362.41	7990.85	9932.18	10715.5	6758.06	9935.98	8397.12	8844.13	8853.88	10635.9	6761.96	6828.16	12707	9632.16	20731.5	6241.01	8408.77	10057.3	5277.32	4215.99	2910.45	4247.37	4113.65	12086.8	10216.6	5186.52	12624.4	6780.5	5051.42	6478.99	16449.5	12089.1	17279.6	11256.2	3995.03	1856.21	16929.1	13547.5	12145.7	7121.81	9787.87	8132.23	7571.98	4540.73	14383.6	5395.31	12693.8	9629.92
16.1741	909.764	11813.1	10089	10437.8	11673.4	7906.02	12948.8	9581.79	10711.9	10077.5	15268.5	8338.64	0	19317.1	9915.6	14571.7	6059.12	8945.84	15458	4030.1	2642.64	3028.63	4561.69	1617.4	15153.5	16727.2	9954.73	0	13934.2	2947.43	7007.03	13831.9	0	12676.1	15359.1	7112.43	5586.4	29123.5	6321.86	22972.2	12238.3	9729.74	8132.23	2646.47	6287.69	16929.2	3973.85	18346.6	13327.1
17.1616	909.729	2391.71	0	0	2457.4	2582.83	2386.25	2376.27	2548.59	2474.67	2674.83	0	0	4714.17	2029.59	3214.23	0	1119.8	0	1085.91	0	1439.06	2154.97	0	3825.91	2753.37	2376.49	0	4145.78	1668.2	0	0	0	3120.31	2882.13	0	2425.58	3644.01	0	3551.29	2655.25	0	3042.3	1272.63	0	4159.57	0	2579.77	3526.37
14.1365	909.714	0	0	0	0	0	0	0	0	0	0	0	0	0	0	0	0	0	0	0	0	0	0	0	0	0	0	0	0	0	0	0	0	0	0	0	0	0	0	0	0	0	0	0	0	0	0	0	0
15.459	909.699	3803.9	0	3177.09	2998.28	3058.41	3543.54	2546.24	3007.94	2076.36	2664.71	2073.11	0	0	0	0	0	0	0	0	0	0	0	0	0	0	0	0	0	0	0	0	0	0	0	0	0	0	0	0	0	0	0	0	0	0	0	0	0
18.0709	908.863	3008.25	2196.67	2951.99	2689.34	2367.8	1781.21	2847.21	2124.59	2581.64	2442.62	2113.54	2742.43	2541.3	2490.93	2495.54	2574.48	2345.2	2575.52	2007.48	0	2109.6	2179.68	2666.45	2128.25	2437.75	1742.7	1826.92	0	2587.97	2565.32	2654.65	2341.96	2185.05	2299.75	2159.71	2020.91	2196.12	1917.77	2286.98	2232.49	1878.9	2420.72	2703.11	1832.91	2287.27	2641.78	2311.5	2978.18
8.3311	776.579	5077.3	5273.46	4723.8	5541.16	5457.48	5319.03	5418.36	5484.17	5510.12	5718.96	4927.04	3879.93	4034.61	0	4750.45	4424.04	5628.45	0	7449.49	5581.61	5950.21	8240.07	9916.98	4250.94	4504.73	4194.72	7160.27	0	5322.7	3550.21	7120.44	8344.66	5987.43	4875.12	5858.84	5034.88	5028.1	4600.64	4848.71	3978.41	8180.14	4728.58	4829.49	6585.16	6065.82	7525.24	3498.37	5231.22
0.9008	776.571	1437.35	1695.43	1193.26	1183.79	1657.94	1399.97	1207.99	1684.99	1523.66	1577.62	1356.95	3976.83	4052.16	3135.91	5238.32	4288.56	5011.96	3888.43	4920.19	3246.78	4558.37	6698.76	5993.4	0	0	0	0	0	0	0	0	0	0	0	0	0	0	0	0	0	0	0	0	0	0	0	0	0
13.3041	776.558	0	0	0	0	0	0	0	0	0	0	0	0	0	0	0	0	0	0	0	0	0	0	0	0	0	0	0	0	0	0	0	0	0	0	0	0	0	0	0	0	0	0	0	0	0	0	0	0
13.2487	776.557	0	0	0	0	0	0	0	0	0	0	0	0	0	0	0	0	0	0	0	0	0	0	0	0	0	0	0	0	0	0	0	0	0	0	0	0	0	0	0	0	0	0	0	0	0	0	0	0
6.4808	776.519	0	0	0	0	0	0	0	0	0	0	0	0	0	0	0	0	0	0	0	0	0	0	0	0	0	0	1276.62	0	2287.11	333.093	1530.49	3465.47	1631.22	596.077	0	0	1055.61	1009.44	0	210.7	0	0	1793.3	0	0	2399.55	506.126	764.426
5.4733	776.232	563.376	1571.8	0	0	713.706	0	368.858	0	609.629	192.677	0	0	0	0	0	0	0	0	0	0	0	0	0	0	0	0	0	0	0	0	0	0	0	0	0	0	0	0	0	0	0	0	0	0	0	0	0	0
14.3694	775.666	2018.75	1460.64	2895.6	3125.79	2053.73	2388.56	1429.52	1831.6	2153.1	2610.36	1757.8	0	2062.34	105.807	787.716	2644.84	2442.11	2355.79	1546.64	2795.84	2238.9	0	0	0	2243.08	0	0	0	1736.45	0	3725.8	1937.24	1970.91	0	2718.21	2705.97	2623.06	0	1646.08	0	0	0	0	1385.52	0	1134.66	0	1809.65
13.9394	775.528	0	0	0	0	0	0	0	0	0	0	0	0	0	0	0	0	0	0	0	0	0	0	0	0	0	0	0	0	0	0	0	0	0	0	0	0	0	0	0	0	0	1325.2	0	0	0	1410.07	480.4	2040.37
16.6839	774.665	0	0	0	0	0	0	0	0	0	0	0	0	0	0	0	0	0	0	0	0	0	0	0	60.3076	296.263	0	1101.75	0	391.83	0	1173.14	1455.85	0	0	303.09	0	104.472	1776.42	71.3529	0	0	0	1071.57	355.126	0	255.021	210.52	189.344
16.0296	774.66	0	0	0	0	0	0	0	0	0	0	0	0	0	0	0	0	0	0	0	0	0	0	0	0	0	0	0	0	0	0	0	0	0	0	0	0	0	0	0	0	0	0	0	0	0	0	0	0
14.3607	774.643	0	1134.04	1317.59	767.618	474.963	1037.36	0	0	1826.31	0	0	820.499	0	1091.81	0	598.196	0	0	1742.64	0	1297.46	1039.67	2068.87	0	0	0	0	0	0	0	0	0	0	0	0	0	0	0	0	0	0	0	0	0	0	0	0	0
14.2478	774.638	11448.4	12251.9	13899.5	13156.7	12522	12914.1	13658.9	12692.2	13620.2	15243.5	13455.6	10015.9	11250.4	12577.2	12388.9	11853.2	15105.9	5474.89	27170.8	14755.2	18114.1	26179.4	55921.3	7578.67	10184.9	19716.9	15764.8	13943.9	15008.2	13957.9	13085.1	17346.2	13253.8	13328.6	10297	15373.9	10200.5	9023.56	10691.7	18186.3	14912.1	9909.65	13315.8	16033.2	9770.42	12724.1	6464.83	12942.7
12.5276	774.599	0	0	0	0	0	0	0	0	0	0	0	0	8546.43	1431.06	0	6614.99	6448.23	0	0	0	1556.39	0	13782.2	1783.19	0	0	5949.35	2525.4	0	4840.59	0	1838.41	11943.5	2488.17	0	4970.13	9205.99	0	0	0	0	0	0	0	0	0	0	0
12.6691	774.599	6355.31	6991.53	0	0	6807.52	7125.9	0	0	7296.47	8269.58	0	0	0	0	0	0	0	0	0	0	0	0	0	5526.38	2978.3	0	0	7044.36	10861	0	10320.6	6770.83	0	6223.72	4850.38	0	0	9084.7	3967.94	4524.44	3025.35	0	7981.94	6069.71	2071.94	0	3957.81	7091.47
13.0392	774.598	0	0	0	0	0	0	0	0	0	0	0	0	0	0	0	0	0	0	0	0	0	0	0	0	0	0	0	0	0	0	0	0	0	0	0	0	0	0	0	0	0	0	0	0	0	0	0	0
13.1983	774.598	24931.1	28067.3	0	27969.5	26782.4	26115.5	28841.2	27997.9	29830.7	31900	0	19865.7	18107.2	21828.4	69861.8	0	0	11381.4	34133.9	36610.9	38048.4	49693.2	27103.4	25277.5	19070.5	22158.3	19035.8	33954.8	41009.1	18664.7	41409.3	38174.9	45966.4	23104.1	20636.1	0	25487.9	32954.1	20210.6	20520.4	0	25555.7	28750.6	25321.6	5593.67	30600.6	19578.8	25591.3
14.9799	313.274	10325.8	7604.25	9463.12	7575.24	9468.78	13273.4	8280.52	6606.3	9166.02	7495.49	8182.7	9868.98	12086.7	10569	12935	7664.41	13056.4	13285.7	9955.82	9856.87	6894.08	10419.4	14607.3	11481.3	12688.5	8623.92	11326.7	10592.2	12906.6	7787.64	10250.6	9931.99	9552.65	9844.34	7186.51	9184.82	12060.9	11078.1	13728.4	8793.58	4579.78	6601.77	12873.8	5494.82	11215.3	9494.7	7845.43	8016.8
13.7035	313.274	0	0	0	0	0	0	0	0	0	0	0	0	0	0	0	0	0	0	0	0	0	0	0	0	0	276.466	1128.41	0	425.671	0	0	1287.66	3157.01	673.513	0	0	705.595	0	0	0	0	0	0	0	0	0	0	0
13.8109	311.26	0	0	0	0	0	0	0	0	0	0	0	0	0	0	0	0	0	0	0	0	0	0	0	0	0	0	0	0	0	0	0	0	0	0	0	0	0	0	0	0	0	0	0	0	0	0	0	0
1.501	311.186	260.519	259.434	210.372	0	256.038	252.547	258.303	0	306.713	272.118	0	0	0	242.433	0	655.913	1179.16	812.554	960.058	0	1578.44	1038.76	1290.52	0	0	0	0	0	0	0	0	0	0	0	0	0	0	0	0	0	0	0	0	0	0	0	0	0
3.3697	310.311	732.626	1450.54	1051.59	4095.98	1314.31	1156.95	651.124	597.855	1874.32	628.783	832.4	1739.96	1640.59	0	1106.64	1180.34	0	709.124	1180.73	2258	0	1029.2	1123.19	0	0	0	0	0	0	0	0	0	0	0	0	0	0	466.188	0	0	1160.64	0	3684.35	792.448	0	1034.99	0	1344.45
0.8978	310.272	1219.08	615.662	1042.42	831.987	815.485	1662.09	1103.47	775.406	685.207	923.251	1077.55	1442.77	787.823	1430.16	1722.55	1091.65	1495.18	1622.38	880.093	1220.89	961.043	1347.82	1050.49	1227.02	1476.1	745.266	731.385	971.334	1799.71	1258.56	1411.94	993.342	704.682	1136.59	1143.36	674.456	1407.79	1072.31	1514.17	985.172	502.538	1099.13	1953.51	643.545	1715.42	1263	800.958	1403.5
0.6784	309.227	1283.13	660.142	1162.23	1720.21	505.04	1549.19	1498.84	1557.32	1269.42	1453.85	1285.68	876.981	587.329	1491.94	588.789	590.5	581.096	1290.33	549.502	501.707	1617.65	1195.79	451.628	767.519	296.098	346.201	177.683	289.656	229.683	215.216	257.914	173.732	313.77	289.964	296.498	277.226	292.143	278.228	367.9	238.81	253.829	272.368	469.205	248.808	300.772	380.643	260.54	1274.93
0.5794	305.156	2714.54	1422.8	2382.01	3877.92	1145.37	3284.03	2800.8	2397.48	2821.95	1759.14	2450.48	1464.67	2037.38	2982.34	1125.04	1591.8	1259.09	2720.48	1406.81	1866.78	4182.97	4148.68	2586.24	22919.3	0	2611.17	0	815.789	1075.47	0	1042.57	743.631	0	0	1514.52	0	1226.36	0	1787.26	0	0	1015.44	3780.12	1249.34	0	0	2632.1	3345.49
0.9074	304.295	0	1742.04	1547.63	0	1966	0	565.302	2207.7	0	2221.33	4238.51	3084.2	3230.73	2026.08	2967.09	1916.46	1409.7	0	3094.97	3338.64	1207.97	7927.55	4016.16	2009.6	0	1702.55	1059.25	0	1876.78	1345.01	1270.83	2089.28	2194.95	0	1472.7	15749.6	0	4496.86	1626.34	2274.16	2485.7	1581.56	3047.3	2444.74	0	1753.58	1549.19	2098.27
0.9667	304.286	7635.92	6357.64	8052.88	9906.11	5803.66	9030.81	7731.98	7437.21	8424.09	8607.37	6665.24	5682.95	6947.45	5147.81	7491.71	7158.66	6476.15	8131.7	7281.43	5590.34	5693.45	7927.55	6417.3	4801.66	6440.41	4325.39	5118.06	5000.85	3255.44	4060.26	6042.66	5309.3	6030.74	6007.42	5648.61	6596.51	5211.39	4719.33	6791.93	5410.12	6455.54	10026.6	5932.61	5489.18	6294.38	10269.8	10202.7	13921
1.605	303.254	1665.25	1711.34	1383.98	1591.13	1514.12	1612.07	1575.22	1371.51	1663.75	1963.19	1642.26	1751.62	1766.53	1522.5	1569.3	1893.48	1644.68	1461.42	1514.42	1609.06	1830.57	1672.49	1732.21	1544.95	1453.85	1687.84	1259.6	1383.58	1492.04	1559.88	1640.84	1646.83	1410.94	1872.15	1551.61	1608.98	1376.93	1610.57	1500	1633.38	1761.05	1744.58	1616.31	1529.09	1553.19	1678.18	1826.07	1761.48
1.5854	303.235	0	0	0	0	0	0	0	0	0	0	0	0	0	0	0	0	0	0	0	0	0	0	0	0	0	0	0	0	0	0	0	0	0	0	0	0	0	0	0	0	0	0	0	0	0	0	0	0
15.3484	303.234	312.085	358.731	0	361.387	0	238.174	303.29	0	350.308	0	0	0	0	0	0	0	0	0	0	0	0	0	0	0	0	0	0	0	0	0	0	0	0	0	0	0	0	0	0	0	0	0	0	0	0	0	0	0
15.4463	303.233	2122.38	1205.58	1743.39	1473.82	1757.37	1593.26	1628.01	1988.11	1982.43	2154.2	1862.09	0	0	0	0	0	0	0	0	0	0	0	0	0	0	0	0	0	0	0	0	0	0	0	0	0	0	0	0	0	0	6224.71	0	0	0	12750.1	5542.92	8757.84
1.2576	303.233	0	295.251	185.192	235.296	230.075	241.961	270.838	155.767	0	209.563	261.654	0	0	0	0	0	0	0	0	0	0	0	0	0	0	0	0	0	0	0	0	0	0	0	0	0	0	0	0	0	0	0	0	0	0	0	0	0
15.5236	303.233	1482.67	0	0	0	2114.88	2198.95	1461.66	1941.59	1179.03	2206.86	1619.46	0	0	0	0	0	0	0	0	0	0	0	0	0	0	0	0	0	0	0	0	0	0	0	0	0	0	0	0	0	0	8110.25	0	0	0	15720.1	7937.51	11247.5
15.6216	912.753	0	0	0	0	0	0	0	0	0	0	0	0	0	0	0	0	0	0	0	0	0	0	0	0	0	0	0	0	0	0	0	0	0	0	0	0	0	17.7027	0	0	0	5452.53	0	0	0	5335.41	6180.67	7340.48
15.6657	912.739	2974.41	3921.75	2767.23	3679.97	3618.43	2644	3517.19	3985.84	3973.27	3450.21	2935.64	0	0	0	0	0	0	0	0	0	0	0	0	0	0	0	0	0	0	0	0	0	0	0	0	0	0	0	0	0	0	22863.3	0	0	0	13740	13894.3	25175.8
15.7146	912.731	1357.15	1719.79	1727.96	1697.63	3299.27	1170.55	1073.17	0	1763.19	2209.96	1104.62	0	0	0	0	0	0	0	0	0	0	0	0	0	0	0	0	0	0	0	0	0	0	0	0	0	0	0	0	0	0	0	0	0	0	0	0	0
10.1648	912.595	0	0	0	0	0	0	0	0	0	0	0	0	0	0	0	0	0	0	0	0	0	0	0	0	0	0	0	0	0	0	0	0	0	0	0	0	0	0	0	0	0	0	0	0	0	0	0	0
10.0516	912.593	0	0	0	0	0	0	0	0	0	0	0	0	0	0	0	0	0	0	0	0	0	0	0	0	0	0	0	0	0	0	0	0	0	0	0	0	0	0	0	0	0	0	0	0	0	0	0	0
9.9818	912.592	0	0	0	0	0	0	0	0	0	0	0	309.584	119.043	128.959	0	0	64.5912	0	1178.98	0	0	0	1154.01	0	0	0	0	0	0	0	0	0	0	0	0	0	0	0	0	0	0	0	0	0	0	0	0	0
16.7159	911.788	0	0	0	0	0	0	0	0	0	0	0	0	0	0	0	0	0	0	0	0	0	0	0	0	0	0	0	0	0	0	0	0	0	0	0	0	0	0	0	0	0	0	0	0	0	0	0	0
16.6236	911.781	0	0	0	0	0	0	0	0	0	0	0	0	0	0	0	0	0	0	0	0	0	0	0	0	0	0	0	0	0	0	0	0	0	0	0	0	0	0	0	0	0	0	0	0	0	0	0	0
16.5067	911.781	34305	39343.1	40800.5	45871.8	35659.4	44915.1	44383.3	34164.6	43169.4	42715.7	39970.8	26568.5	64332.1	37585.1	55007.1	27051.6	36748.4	53981.4	18075.5	19018.9	17783.3	24279.2	19654.3	53777.3	52001.9	40198.2	40542.2	59399.1	18888.2	37395.7	55648.3	39786.2	52394	56283.7	26843.6	0	60163.7	37541.3	58357	45507.3	41653.9	49911.1	26996.1	28757.3	63955.3	26520	76420.8	58382.3
16.4463	911.779	0	0	0	0	0	0	0	0	0	0	0	0	0	0	0	0	0	0	0	0	0	0	0	0	0	0	0	0	0	0	0	0	0	0	0	0	0	0	58493.7	45507.3	36188.5	0	0	28757.3	46282.4	0	0	0
17.4172	911.752	0	0	0	0	0	0	0	0	0	0	0	0	0	0	0	0	0	0	0	0	0	0	0	0	0	0	0	0	0	0	0	0	0	0	0	0	0	0	1718.03	1931.1	495.893	0	0	1511.86	0	1863.09	0	3340.17
17.4137	911.745	3479.79	2827.9	4038.68	3729.9	3102.7	3041.6	3372.43	3278.35	3597.71	3512.79	2644.5	2196.92	4599.47	1743.35	3699.4	2431.97	2836.26	2910.16	1578.38	3717.18	2085.61	3660.27	4090.66	3889.06	2532.23	2757.19	1740.39	4875.94	2684.71	3491.74	4359.62	1483.43	4789.73	3549.59	2474.53	2764.68	3873.07	3610.57	2500.31	3034.72	2692.21	3666.9	1938.57	2638.61	3603.13	2159.72	4668.47	3828.9
15.7865	911.711	1797.66	1529	1864.73	1483.19	2330.78	0	1899.16	1863.04	1816.67	1526.02	1521.62	0	0	0	0	0	0	0	0	0	0	0	0	0	0	0	0	0	0	0	0	0	0	0	0	0	0	0	0	0	0	5161.08	0	0	0	3031.74	3086.45	4589.91
17.546	910.791	16729.5	14567	23104.4	22916.3	17196.1	16627.3	17697.5	15085.2	17122.5	18979.7	15284.8	10395.9	16336.3	9275.76	15025.7	13006.8	13292.2	14291.8	6804.8	18538.2	9950.24	17431.9	18578.5	22335	17454.6	11787.2	12031.2	27310.6	16195.9	20117.4	23396.4	8074.41	30945.5	18329	12747.9	13339.3	17843.5	18118	16965.1	15319.7	15583.3	19665.2	11388.2	12698	19808.5	13347.7	31236.8	18895.8
16.7937	910.787	3359.35	3186.6	4403.66	3888.06	3095.56	3644.97	2874.73	3456.47	3668.31	3908.92	3474.15	3711.17	2830.78	2855.5	8345.88	4254.91	2954.1	3409.07	9709.03	3160.98	2799.98	3167.8	3115.79	4747.86	3436.1	2903.32	3991.92	2781.06	7358.19	3952.35	3774.3	7277.2	4792.72	4127.35	2138.35	2492.34	4215.07	6231.44	3972.7	2463.49	4328.17	1154.23	4947.53	3685.58	3765.47	2804.23	3781.77	2627.98
16.6603	910.784	1479.55	1463.75	1688.43	1915.06	1197.56	1087.85	1372.65	1432.45	1281.06	1420.51	1090.46	0	2514.14	1836.5	2611.7	1239.63	445.833	1727.62	1432.22	0	0	0	0	2057.58	1926.75	1462.49	0	1518.47	1261.69	0	2331.23	0	1371.34	1887.75	610.295	0	3632.58	1165.64	2042.36	1530.57	0	0	1088.75	1149.79	2395.46	584.296	1607.6	1437.13
7.779	778.534	4208.3	4124.6	3807.78	4196.65	4245.17	4202.82	4100.11	4408.84	4132.87	4164.09	4083.1	3068.16	3082.71	2305.17	11150.2	3210.76	1463.3	1693.27	2855.63	2250.06	1945.37	2571.63	0	3715.16	2444.92	3039.16	10573.4	2632.43	4324.45	2935.67	6348.06	18187.3	8668.75	4034.41	2540.77	0	5071.26	5647.37	2653.58	1969.97	0	2172.6	6598.71	2848.97	0	6634.76	2690.79	2992.27
7.4186	778.534	2285.19	3396.87	0	3632.57	3506.43	0	3582.35	3587.14	3575.86	3811.8	2281.59	2113.92	4314.82	0	5619.49	1928.21	1856.42	1891.08	3850.14	0	3754.09	2953.29	4515.81	2567.82	2836.15	1915.14	3528.4	2699.53	5522.66	3047.98	0	7795.67	0	3493.68	2575.53	0	3068.54	3842.02	0	0	0	3131.23	4746.25	0	3115.8	7010.23	2390.06	0
7.683	778.532	1507.67	0	1426.05	1994.8	2467.65	0	2412.74	0	2469.89	0	4103.91	1172.05	1854.14	1431.85	0	1751.67	0	1218.74	2980.12	0	0	0	2840.29	0	1437.71	2555.67	0	0	0	1294.17	0	0	1182.08	2367.27	0	1343.87	2640.22	0	0	0	0	0	0	0	0	0	0	0
7.5147	778.532	0	0	0	0	0	0	0	0	0	0	0	0	0	0	0	0	0	0	0	0	0	0	0	0	0	0	0	0	0	0	0	0	0	0	0	0	0	0	0	0	0	0	0	0	0	0	0	0
9.1037	778.044	1359.75	1060.78	1388.6	0	0	1220.61	1282.19	1157.23	1011.2	1114.15	1207.21	1357.55	1322.46	1094.08	1403.98	1206.5	1349.03	0	1118.75	0	1032.9	0	1139.51	1093.9	0	1134.08	1262.44	0	1124.63	1391.35	1327.24	1158.89	0	1394.39	1168.74	1239.18	1383.04	1040.87	0	1456.79	1280.28	0	0	1426.81	0	1179.37	1338.59	1303.88
8.98	778.043	0	0	0	0	0	0	0	0	0	0	0	0	0	0	0	0	0	0	0	0	0	0	0	0	0	0	0	0	0	0	0	0	0	0	0	0	0	0	0	0	0	0	0	0	0	0	0	0
9.2015	778.042	0	0	0	0	0	0	0	0	0	0	0	0	0	0	0	0	0	0	0	0	0	0	0	0	0	0	0	0	0	0	0	0	0	0	0	0	0	0	0	0	0	0	0	0	0	0	0	0
15.6391	777.67	0	0	0	0	0	0	0	0	0	0	0	0	0	0	0	0	0	0	0	0	0	0	0	0	0	0	0	0	0	0	0	0	0	0	0	0	0	0	0	0	0	0	0	0	0	0	0	0
14.4633	777.61	0	0	0	0	0	0	0	0	0	0	0	0	0	0	0	0	0	0	0	0	0	0	0	0	0	0	0	0	0	0	0	0	0	0	0	0	0	0	0	0	0	0	0	0	0	0	0	0
0.8089	777.542	304.395	0	0	474.114	369.412	0	431.721	0	389.196	343.171	442.38	1397.36	1674.2	1218.76	1409.99	1227.88	1267.85	1162.62	1415.02	1821.87	2022.4	3564.22	2291.85	0	0	0	0	0	0	0	0	0	0	0	0	0	0	0	0	0	0	0	0	0	0	0	0	0
9.071	777.541	1024.4	1175.08	1117.62	1257.7	1427.89	1047.97	1203.18	1052.69	1190.55	1118.64	1141.53	1304.6	1174.45	1029.45	1364.56	1480.19	1280.96	1634.5	1230.64	1238.93	0	0	1209.42	0	1186.17	1240.16	1124.14	0	1238.89	1474.51	1090.24	1034.46	0	1235.9	1214.5	1195.92	1022.66	1205.33	701.439	1232.64	1370.4	1103.85	0	1224.34	1245.73	1321.44	1147.05	935.495
9.1808	777.539	0	0	0	0	0	0	0	0	0	0	0	1304.6	0	1317.08	0	0	0	1357.81	1120.99	1065.56	1112.09	1272.98	0	1461.5	1357.19	1389.97	0	1075.19	1141.82	0	0	1044.97	0	896.283	1048.23	0	0	1060.28	1145.26	0	0	1108.14	1111.93	0	0	1018.46	1157.68	1248.96
15.9987	776.675	0	0	0	0	0	0	0	0	0	0	0	0	0	0	0	0	0	0	0	0	0	0	0	0	0	0	0	0	0	0	0	0	0	0	0	0	0	0	0	0	0	0	0	0	0	0	0	0
14.7861	776.653	662.205	0	0	964.545	590.297	0	613.655	0	726.342	829.928	0	461.787	0	0	776.87	0	1116.57	0	1137.78	1053.87	1136.72	0	2472.47	0	0	0	0	0	0	0	0	0	0	0	0	0	0	0	0	0	0	0	0	0	0	0	0	0
13.9711	776.615	0	0	0	2389.62	2305.79	2133.09	2568	2380.74	2663.49	0	0	0	0	0	0	0	0	0	0	0	0	0	0	0	0	2450.5	1907.43	0	2138.59	1517.23	3869.04	3240.04	4781.79	0	0	989.662	1988.31	0	0	0	0	0	0	0	0	0	0	0
8.4127	776.58	0	0	0	0	0	0	0	0	0	0	0	0	0	0	0	0	0	0	0	0	0	0	0	0	0	0	0	0	0	0	0	0	0	0	0	0	0	0	0	0	0	0	0	0	0	0	0	0
15.5138	319.228	0	0	0	0	0	0	0	0	0	0	0	0	0	0	0	0	0	0	0	0	0	0	0	0	0	0	0	0	0	0	0	0	0	0	0	0	0	0	0	0	0	0	0	0	0	0	0	0
15.3413	319.227	0	0	0	0	0	0	0	0	0	0	0	0	0	0	0	0	0	0	0	0	0	0	0	0	0	0	0	0	0	0	0	0	0	0	0	0	0	0	0	0	0	0	0	0	0	0	0	0
15.4261	319.226	0	0	0	0	0	0	0	0	0	0	0	0	0	0	0	0	0	0	0	0	0	0	0	0	0	0	0	0	0	0	0	0	0	0	0	0	0	0	0	0	0	0	0	0	0	0	0	0
0.5681	319.171	0	115.471	155.843	176.783	56.0935	0	139.43	0	142.891	0	0	0	0	0	0	0	0	0	0	0	0	0	0	0	255.674	1140.66	271.349	0	0	20.4662	0	59.6258	0	98.1171	0	0	220.584	0	0	0	0	0	0	0	0	0	0	0
0.8074	318.301	7979.96	8633.2	6837.5	8247.29	8506.38	7779.15	7796.66	8541.55	8302.69	8830.35	7646.58	3848.47	0	1749.12	1577.21	747.643	4212.9	0	1551.1	39.6515	701.556	1818.68	1907.7	14660.4	13415.7	8575.56	13609.2	13738.4	8029.8	13160.6	19378.8	12930.3	10463.3	14464.8	7304.74	8818.5	14768.6	9209.56	7198.22	12442.1	13521.1	13627.5	16606.3	10154.9	11524.6	12901.9	17718.7	19871.8
14.0369	317.212	0	0	0	0	0	0	0	0	0	0	0	0	0	0	0	0	0	0	0	0	0	0	0	0	0	0	0	0	0	0	0	0	0	0	0	0	0	0	0	0	0	0	0	0	0	0	0	0
14.1894	317.212	161.753	0	0	0	0	102.958	142.875	91.1157	0	141.756	123.842	0	0	0	0	0	0	0	0	0	0	0	0	0	0	0	0	0	0	0	0	0	0	0	0	0	0	0	0	0	0	0	0	0	0	0	0	0
1.1154	316.322	165143	84230.8	155134	114505	97955	213281	152770	92070.1	91555.5	136154	141208	180236	104854	198851	228323	145351	194863	221995	104672	142737	106826	157988	147851	134050	181815	82096.5	93073	85868.3	187744	122290	137401	90722.2	71535.8	118609	103659	79966.6	168217	101913	174296	87034.6	60878.6	149307	217927	58936.2	205091	145081	98258.5	196417
0.7185	316.249	1979.96	2386.14	1955.46	2362.95	2203.3	2452.06	2146.79	2317.64	2209.48	2192.65	2305.16	2045.79	4548.95	1943.09	1621.57	952.015	2122.22	1478.26	2955.8	5576.01	1927.71	1945.25	7118.28	1368.34	1243.34	1610.93	731.875	1054.69	2014.65	1193.2	1393.68	2672.36	2014.81	2210.6	2413.52	2921.53	1114.91	1350.23	1709.83	2510.42	2460.22	932.413	1773.99	1468.31	1197.19	6317.65	2817.1	2568.27
0.683	314.233	1536.22	1701.74	1463.95	1864.34	1745.14	1829.11	1542.61	1534.6	1665.33	1552.33	1681.08	1407.72	2817.12	2680.71	1712.78	956.864	1310.21	1917.18	1879.54	1251.46	1004.91	756.635	2147.94	1154.89	1422.74	1575.67	664.598	1084.13	998.724	918.882	1776.14	1441.33	1504.22	2217.93	1813.33	1949.89	1378	896.548	1724.84	2681.65	2087.05	716.535	1466.48	1370.87	1383.87	3874.29	2260.57	2150.65
17.1885	313.29	1054.07	0	0	1243.32	1152.32	933.529	1003.94	1044.83	1032.98	1016.03	0	1047.16	1053.68	1019.11	957.912	0	1131.34	1008.49	1111.95	1006.53	0	0	0	0	964.561	1132.38	1023.95	1055.25	937.867	1011.39	1010.92	1163.73	802.247	1025.44	1072.59	0	990.891	0	951.287	975.378	0	1000.73	959.862	944.215	1026.38	993.836	0	929.679
15.5	313.288	0	0	0	0	0	0	0	0	0	0	0	0	0	0	0	0	0	0	0	0	0	0	0	0	0	0	0	0	0	0	0	0	0	0	0	0	0	0	0	0	0	0	0	0	0	0	0	0
2.3847	313.275	120907	122428	100625	132628	100265	101267	101637	98867.9	98112.9	110655	102203	114155	109998	98714	102061	105077	103672	100397	108626	104605	98598.5	97646.3	137559	100298	103392	98019.5	102681	103360	104997	105563	109821	102927	115504	110327	111169	94422.9	101792	104307	103015	105623	101290	105257	103773	115069	105706	91005.2	104078	106572
13.8936	313.274	3066.1	2812.5	3194.6	3244.26	3065.1	2868.48	3035.01	3351.58	3223.03	2983.91	3467.96	1003.31	3936.71	1760.31	2979.15	1649.09	6428.86	2979.95	772.468	1047.12	1081.42	1324.42	0	5409.95	2998.55	1847.84	3102.2	4333.05	795.039	1773.1	4194.87	1450.85	11673.5	3550.46	1425.4	2518.53	5651.81	2480.32	2737.48	1374.5	3447.45	4953.53	1372.35	1349.78	5501.91	2120.92	7413.16	5190.88
2.2429	313.274	17809.6	16378.2	12473.2	20554	14699.7	15807.2	0	14362	14826.9	18483.6	17019.6	18166.4	15062.7	0	15716.5	13048.8	16308.7	13938.9	16023.7	14826.2	14606.3	16342.9	17357.7	18967.6	24202.3	21691.7	18508.4	22548.4	23233.5	22563.5	24440.4	22031.5	19933	20941.6	19663.4	20397.1	21287.9	19625.3	21368.6	18420.6	17780.2	18314.1	19387.5	17502.3	16726	17820.6	21805.6	19956.7
14.4053	313.274	5761.95	4561.56	5356.94	4873.86	4825.24	7588.37	5234.04	4299.69	5265.44	4199.06	5906.35	4519.36	7768.78	4887.27	8166.75	3503.32	6961.12	7645.02	4397.71	3888.28	2666.55	4003.28	5251.75	7118.66	5356.22	4356.62	6121.85	5656.42	5791.88	3493.28	6441.78	4757.29	20101.9	5090.22	3209.8	3637.52	7719.77	4831.45	4750.54	4156.9	3276.34	5837.89	7235.82	2102.89	9618.82	4789	9609.68	6020.61
14.3302	914.639	0	0	0	0	0	0	0	0	0	0	0	0	0	0	0	0	0	0	0	0	0	0	0	0	1067.69	1257.69	1240.84	317.471	1385.13	0	0	1070.05	0	1359.26	211.743	1290.76	0	0	0	0	0	0	0	0	0	0	0	0
12.9834	914.614	0	0	0	0	0	0	0	0	0	0	0	0	0	0	0	0	0	0	0	0	0	0	0	0	0	0	0	0	0	0	0	0	0	0	0	0	0	0	0	0	0	0	0	0	0	0	0	0
13.2347	914.61	0	0	0	0	0	0	0	0	0	0	0	1134.17	0	2257.99	1140.35	0	0	0	0	1424.33	4358.58	2230.93	0	0	0	0	0	0	0	0	0	0	0	0	0	0	0	0	0	0	0	0	0	0	0	0	0	0
13.1143	914.61	1930.11	2285.95	1809.49	3384.83	2613.74	2683.6	2231.64	2728.72	2549.06	2501.3	2961.65	1673.51	1493.15	0	1682.11	2303.81	0	0	4610.95	0	0	1740.99	5583.49	0	1748.39	1363.48	0	33.4665	2446.08	1156.76	0	1883.97	1836.89	1416.01	0	3977.05	3051.82	0	0	3787.76	1470.63	0	1691.34	2775.09	0	1264.44	1407.83	1293.51
16.9259	913.798	10952.2	8797.31	11337.4	11857.8	10149.4	9736.87	8271.56	9666.95	10576.1	11375.6	9351.56	6224.5	11057	6269.68	12362	5822.25	7560.06	0	3698.9	4285.18	3948.25	0	6135.86	10580.9	8612.94	6370.27	17374.4	9460.88	9027.16	9692.21	14262.8	24159.1	19326.9	9381.57	4937	6481.04	11189	14770.3	7755.76	6902.35	9968.87	9450.46	12918.6	10696.3	10480	9176.82	13482.7	9415.43
16.7522	913.796	89468.6	85036.1	118136	115113	93035.1	116828	123435	124241	108132	119366	107120	62151.7	129879	99262.1	124501	102541	117124	124412	70123.1	72848.6	77764.8	83911.5	81798.4	149268	129365	100890	98517.7	108488	68037.2	99901.7	102112	84325.3	116214	127056	92949.3	139692	126930	104691	119773	92510.7	131535	145677	84152.4	97833.1	117162	91205.7	128788	130196
15.9666	913.668	1126.41	1249.12	0	1396.26	1151.06	1183.71	1062.19	1085.86	1324.67	1363.81	957.658	0	0	0	0	0	0	0	0	0	0	0	0	1969.92	2655.03	2149.23	0	1218.19	210.055	0	2426.54	233.671	0	2574.24	0	0	4339.43	351.311	3564.25	2176.22	1197.31	0	270.299	0	2693.99	36.2053	502.992	0
16.0552	913.668	1132.16	1078.47	1132.63	1130.98	1087.12	1035.85	1202.57	0	1195.14	1274.07	1085.73	1601.17	1181.18	3055.41	2412.3	1251	1425.17	1636.94	1320.86	0	0	775.429	0	1818.49	1616.47	1273.02	2230.02	0	0	1015.39	1572.17	2429.46	1211.1	1478.72	0	0	2285.48	1076.63	2276.92	1142.63	2047.64	0	1078.27	1204.97	1334.58	0	450.317	229.455
17.8137	912.806	2025.36	1743.16	3994.5	4207.05	2590.8	1896.17	2250.85	2162	2442.82	2563.27	2134.61	0	1716.23	0	2073.68	1510.21	778.636	1775.55	309.818	1233.31	0	0	1676.17	3257.74	1930.15	750.821	2043.94	2394.46	1935.94	3195.02	3147.21	1496.38	7927.46	2205.81	0	0	1919.18	2359.01	1071.07	1911.85	1886.36	1638.5	1752.97	1108.58	3481.38	1094.07	4252.45	1920.41
16.921	912.8	4190.63	3573.18	4153.78	4570.35	4231.28	4034.61	3562.15	3881.51	4088.1	4298.97	3143.22	3504.26	7165.13	3899.96	6107.03	3603.26	3003.11	4476.34	2593.85	2356.98	1844.72	2295.19	1908.06	4773.02	4468.69	3748.62	2305.24	3911.97	3628.33	4105.62	6630.6	2441.32	4802.33	5118.52	2392.81	3859.96	7348.4	2869.86	5437.59	5375.52	2986.34	3542.5	2893.45	3942.4	7282.75	2366.5	8018.31	4489.28
17.8152	912.799	0	0	0	0	0	0	0	0	0	0	0	0	0	0	0	0	0	0	0	0	0	0	0	0	0	0	0	0	0	0	0	0	0	0	0	0	0	0	0	0	0	0	0	0	0	0	0	0
17.0789	912.799	3772.15	3031.42	4674.93	4577.02	3769.5	3797.06	3510.24	3569.81	4048.59	4169.22	3417.82	3259.48	3736.05	2285.8	9011.17	4691.06	4162.8	3921.78	2224.16	3296.92	1579.09	2760.67	3308.19	5219.94	3985.8	2544.33	4156.03	2968.59	6828.14	5462.89	4011.52	7470.65	5481.02	4649.58	2321.29	2701.26	4176.85	6631.21	3806.75	2737.53	5181	1464.53	4568.24	5354.31	3813.59	3380.97	4465.31	2665.89
16.195	912.763	5042.38	0	0	4813.59	4291.98	4918.7	3059.12	4026.29	3374.18	0	0	5237.99	2339.11	0	0	6943.7	9159.1	0	0	5604.11	0	4382.28	3955.83	0	0	0	0	0	0	0	0	0	0	0	0	0	0	0	0	0	0	0	0	0	0	0	0	0
15.1712	912.762	0	0	0	0	0	0	0	0	0	0	0	0	0	0	0	0	0	0	0	0	0	0	0	0	0	0	0	0	0	0	0	0	0	0	0	0	0	0	0	0	0	0	0	0	0	0	0	0
15.2788	912.76	616.769	407.349	0	712.593	599.821	0	0	453.354	0	675.547	0	0	0	0	0	0	0	0	0	0	0	0	0	0	0	0	0	0	0	0	0	0	0	0	0	0	0	0	0	0	0	5687.71	5.0769	0	0	0	5159.38	8326.11
15.5686	912.76	1099.67	0	1076.31	0	0	1133.95	624.248	0	0	1044.15	801.092	0	0	0	0	0	0	0	0	0	0	0	0	0	0	0	0	0	0	0	0	0	0	0	0	0	0	0	0	0	0	3436.4	31.0135	0	0	5771.11	0	7498.79
7.6626	779.605	0	0	0	0	0	0	0	0	0	0	0	0	0	0	0	0	0	0	0	0	0	0	0	0	0	0	0	0	0	0	0	0	0	0	0	0	0	0	0	0	0	0	0	0	0	0	0	0
13.9454	779.574	0	0	0	0	0	0	0	0	0	0	0	0	0	0	0	0	0	0	0	0	0	0	0	0	0	0	0	0	0	0	0	0	0	0	0	0	0	0	0	0	0	0	0	0	0	0	0	0
11.3686	779.559	1406.36	1212.91	1263.98	1307.32	1376.23	1323.94	1360.98	1238.79	1349.91	1278.96	1260.53	1199.58	1268.63	1076.32	1438.31	1555.08	1208.81	1158.52	1071.56	1356.19	1037.49	1235.99	1340.45	1401.62	1102.61	1317.25	1295.33	1056.51	1194.85	1102.74	1164.24	1299.63	1287.95	1226.57	1251.95	1159.13	1079.41	1300.35	1123.38	1209.3	1351.39	1177.88	1338.65	1260.47	1371.01	1453.67	1350.34	1174.89
11.5061	779.556	0	0	0	0	0	0	0	0	0	0	0	0	0	0	0	0	0	0	0	0	0	0	0	0	0	0	0	0	0	0	0	0	0	0	0	0	0	0	0	0	0	0	0	0	0	0	0	0
16.2267	778.691	2312.28	1933.71	2432.3	2477.08	2281.96	2212.39	2066.92	2279.74	2534.81	2366.37	2031.63	1772.04	3750.31	1879.07	6715.61	1618.96	1440.35	2236.85	1885.92	1518.86	0	1944.49	1902.33	1839.85	1980.71	1635.32	2879.35	1528.09	2228.05	1741.75	6094.54	3643.39	7908.31	2035.64	1397.7	1288.19	1785.98	3921.65	1854.37	1567.79	1698.4	1778.58	4740.86	1659.64	2133.62	1941.46	2665.41	1780.45
16.3114	778.69	0	0	0	0	0	0	0	0	0	0	0	0	0	0	0	0	0	0	0	0	0	0	0	0	0	0	0	0	0	0	0	0	0	0	0	0	0	1857.35	0	0	0	2026.4	0	1368.6	0	2219.91	0	1554.26
13.9393	778.585	0	0	0	0	0	0	0	0	0	0	0	0	0	0	0	0	0	0	0	0	0	0	0	0	0	0	0	0	0	0	0	0	0	0	0	0	0	0	0	0	0	0	0	0	0	0	0	0
13.6765	778.572	12223	12324	11513.6	12949.9	12250.7	12476.6	12464.3	13548.7	13784.2	15081.9	11129.1	6179.96	11531.9	16425.9	13191.2	9691.3	9712.72	6249.62	20516.8	9523.41	16169.5	17820.5	20187.9	11328.2	16617.8	11511.8	21751	10366.4	24614.7	15575.7	18149.8	16118.5	22451.6	19994.4	8691.46	17294.8	19845.8	13548.1	15779.1	14173.3	11576.5	3312.2	22728.7	17212.4	12892.1	7887.82	5296.63	9764.88
13.9463	778.572	4432.26	0	4406.79	5142.76	4463.1	4409.99	4649.07	5278.87	5352.85	0	4339.21	0	6418.3	4419.58	0	0	4597.14	0	2388.53	0	3390.78	8976.41	0	0	5264.06	4997.63	6763.81	0	10955.3	3517.86	0	7356.9	8081.64	5743.81	0	9848.02	1002.84	3247.22	5491.83	6683.46	5387.3	1615.49	8078.73	5010.94	4000.77	4404.89	0	0
8.912	778.572	0	0	0	0	0	0	0	0	0	0	0	0	0	0	0	0	0	0	0	0	0	0	0	0	0	0	0	0	0	0	0	0	0	0	0	0	0	0	0	0	0	0	0	0	0	0	0	0
13.5301	778.571	2969.42	3002.78	2802.67	3381.77	3392.28	3183.97	3335.29	3420.76	3844.47	1281.93	2747.21	1419.17	3292.22	2211.55	3072.4	1880.84	3703.51	1821.61	7081.62	3671.21	0	7605.28	7468.65	3091.42	2784.86	3547.68	4268.75	2976.89	3870.66	1769.14	4781.41	4165.01	5447.38	6585.4	2546.25	4139.65	2335.38	2131.88	3061.03	5114.47	3885.54	1599.89	3582.27	1865.12	3121.32	2299.42	1366.8	2894.72
0.7373	778.55	0	0	0	196.905	313.192	295.228	192.255	0	0	186	291.144	793.073	1003.68	0	1005.1	709.59	1070.93	1095.23	938.587	703.531	1051.99	2058.6	1792.47	0	0	0	0	0	0	0	0	0	0	0	0	0	0	0	0	0	0	0	0	0	0	0	0	0
5.5868	778.538	0	818.395	0	0	0	1015.83	929.729	1048.44	1149.08	1059.77	0	0	0	0	0	0	0	0	0	0	0	0	0	0	0	0	1107.68	0	1190.45	0	1137.77	3231.99	1174.28	694.637	0	0	1067.33	0	0	313.563	0	0	1158.59	411.513	0	2083.27	581.716	0
6.0157	778.537	5899.79	0	0	6451.41	6479.31	6152.87	5897.98	6722.54	6871.87	7289.25	0	3305.08	6266.34	3170.33	6902.55	7646.98	7697.03	4726.18	17107.4	5726.15	0	4822.19	8401.02	5054.65	4950.64	4677.35	5559.92	5046.24	12418.3	1968.81	10997.4	14849	8540.9	5461.88	0	2189.05	6754.66	7711.43	4462.16	4405.33	4588.41	3238.48	9132.68	1772.12	7278.98	13650	3804.94	5917.04
7.0081	778.535	4082.18	4176.88	4144.55	4362.51	4682.01	3865.41	4231.55	4593.69	4703.04	5329.34	4057.83	1655.59	5720.62	2633.03	5116.68	4370.91	3593.98	1802	7098.58	2375.43	5171.01	3868.66	2872.08	3313.25	4363.3	4056.14	2976.62	6093.19	5088.15	2492.13	6597.66	6854.42	5199.22	4113.21	5676.45	3128.88	5655.33	2369.83	5676.07	3473.99	3905.55	3519.19	5046.81	2310.68	8199.14	8776.04	4525.09	4507.81
7.1796	778.534	0	1045.67	1525.28	1088.57	0	1051.12	1360.58	1189.21	1311.84	1359.64	1262.56	0	0	1488.58	0	1381.61	1549.18	0	0	1161.7	1361.94	1322.95	0	769.642	1274.73	1837.15	1017.42	1715.76	0	0	0	0	1576.56	1330.16	1339.91	1271.12	2056.14	0	1986.62	1718.19	1170.97	1367.86	0	1035.52	2229.47	1075.62	1533.57	1757.62
1.198	332.319	1045.05	0	1238.19	1362.6	0	1264.97	1125.62	1018.31	0	1162.01	0	0	0	0	0	0	0	0	0	0	0	0	0	0	0	0	0	0	0	0	0	0	0	0	0	0	0	0	0	0	0	0	0	0	0	0	0	0
1.2938	332.317	2561.4	2926.47	3201.95	4225.06	2755.55	3851.16	2599.92	3118.09	3322.37	3516.74	2586.94	2210.51	3132.45	1896.24	3075.81	2507.19	2440.32	2597.95	3244.55	2363.93	2341.39	2364.9	2412.13	2046.9	2781.99	1930.36	2549.26	2706.31	1450.13	2022.31	2991.58	2362.89	2655.83	2506.36	2280.76	2652.56	2481.6	2394.23	2882.89	2479.69	2527.33	4410.54	2445.06	2433.92	2677.97	4973.17	5023.4	6051.14
0.8908	332.313	3734.67	2099.25	3607.72	2867.73	2778	5215.93	3528.92	2175.64	2410.41	3076.78	3284.32	4286.88	2154.94	4212.53	5074.04	3888.87	4350.73	5073.15	2722.57	3403.06	2622.77	3932.62	3447.88	3371.14	4532.71	1967.46	1555.86	2218.41	3843.55	2987.86	3272.62	2262.45	2058.8	0	3084.41	0	2951.56	0	3939.8	2085.22	1545.86	3415.47	5256.9	1730.89	4580.3	3292.41	2199.27	3686.53
0.8617	332.298	859.739	739.351	857.11	0	383.865	1080.78	0	0	594.863	1227.91	753.976	1182.71	469.113	1233.93	0	0	659.563	771.53	373.977	544.384	0	507.564	0	1154.83	1185.79	0	0	551.644	0	1042.21	758.457	894.271	0	586.396	475.194	747.102	845.937	781.254	738.261	0	0	1051.82	911.851	375.862	1084.74	0	663.663	1003.31
2.3841	331.285	37248.6	37415	33194.1	40918.6	33470.7	33239.3	32805.6	33189.1	33280.9	35324.9	33515	36525.2	36048.5	31789.6	33919.5	35213.8	34444.5	32383.1	34792.7	34163.9	33258.5	32758.6	42700.4	32330.1	33488.5	33204.8	32955.2	33175.1	34659.5	34296.7	34400.9	33673.5	36506	35235.8	35499.8	32082.4	32900.8	34173.8	33148	34376.1	32979.7	33018.2	33834.6	36643.8	33530.6	31549.3	33216	34027.2
2.2449	331.284	2943.55	2724.62	2193.3	3502.21	2553.09	2553.86	2689.04	2394	2519.05	2946.67	2706.68	3078.56	2319.42	2391.77	2534.99	2167.32	2820.03	2460.81	2743.14	2534.35	2454.65	2778.92	3100.31	3166.03	3936.17	3534.94	3076.63	3626.59	3771.49	3723.17	4050.73	3977.81	3392.8	3471.9	3241.61	3258.56	3653.61	3254.97	3677.25	3133.45	2882.05	2808.28	3353.86	3091.63	2761.86	3061.18	3732.27	3099.76
0.9514	331.217	11056.2	11083.2	10797.2	11349.3	10931.1	11004.3	11035	11326.1	10678.9	11258.2	10320.7	10912.2	10979.3	10273.3	10765.2	11038.4	10493.5	10613.5	10684.5	10740	10692.6	10116.4	10602.9	10633.7	10910.9	11079.8	10440.7	11063.8	11217.8	10577.9	11051.1	10903.2	10992.6	11133.2	10719.2	10412.6	10784.4	10762	10771.5	11451.3	11294.1	11130.4	10705.4	11008.9	10526	10815.8	10433	11068
0.5922	331.21	670.891	0	707.869	996.062	0	1137.72	942.571	885.846	753.097	680.568	809.647	403.249	0	0	254.03	0	268.231	1017.28	0	0	1128.77	957.068	349.244	0	209.074	85.3583	113.019	0	135.536	111.041	0	0	0	170.369	0	0	220.546	0	0	127.859	254.101	0	302.047	0	114.385	156.103	0	699.795
0.6697	331.21	0	0	1409.04	2043.95	0	1487.92	0	0	1134.15	1327.35	1201.41	0	0	0	0	0	0	0	0	0	0	0	0	1033.2	0	0	271.909	332.688	306.968	0	363.741	192.209	0	317.631	0	459.579	382.994	0	0	0	0	0	0	0	0	0	0	0
1.3674	330.338	118.227	155.719	376.769	206.162	154.743	121.153	99.0123	89.5118	414.332	186.026	99.4941	683.191	67.9227	0	209.134	36.3303	0	0	0	0	0	593.54	595.555	423.375	525.994	1872.27	437.948	0	2585.53	341.326	659.317	0	393.853	854.295	511.025	435.758	187.315	0	2232.83	217.845	1057.86	1261.76	60757.1	786.67	0	995.452	4527.57	119.316
2.9206	327.29	974.881	721.269	0	1008.74	0	0	981.236	0	983.509	1124.96	0	849.429	0	723.981	861.675	0	0	0	910.701	0	1002.28	1098.28	1235.04	622.775	783.42	0	758.024	0	845.165	751.662	1089.2	885.444	0	0	0	0	0	876.865	0	738.383	0	0	0	0	0	1017.64	1013.04	1027.72
0.5634	327.202	1097.59	1043.87	1501.69	1232.5	1434.95	1997.3	1028.93	1003.69	1477.06	0	962.483	0	1067.16	1183.94	489.427	779.864	448.14	1321.54	624.082	1387.58	1160.58	1919.67	1035.17	12215.7	386.408	0	358.183	351.075	364.569	288.192	359.525	347.577	0	0	0	0	762.211	0	1036.08	426.886	0	584.965	1656.93	0	353.904	0	405.095	1444.22
1.2808	326.378	6352.09	6986.56	11953.8	6273.46	6622.1	10286.4	6131.52	5339.64	7100.61	5672.44	5374.71	11076.5	10962	3861.54	5436.68	6137.14	3839.07	4242.09	12610.3	7643.96	3550.43	8210.05	12142.1	7379.24	3856.07	3642.56	2981.02	4188.17	3724.11	3700.94	3655.84	7185.42	4788.32	3816.91	7441.48	9345.99	3959.62	3529.44	5788.25	3719.92	4262.04	4801.75	7529.2	2963.35	4618.98	10615.2	4642.69	3349.94
13.4284	326.378	0	0	0	0	0	0	0	0	0	0	0	1023.99	1075.34	1122.78	1064.71	0	0	0	0	982.592	0	1030.12	0	0	0	0	0	0	0	0	0	0	0	0	0	0	0	0	0	0	0	0	0	0	0	0	0	0
1.6056	325.237	1604	1446.53	1368.19	1486.71	1397.34	1442.33	1520.81	1426.24	1488.91	1671.74	1520.38	1614.56	1320.38	1497.65	1401.23	1742.61	1434.35	1418.77	1412.66	1266.49	1712.07	1560.2	1744.33	1539.29	1658.69	1546.25	1391.12	1471.52	1602.27	1418.63	1336.16	1679.63	1460.79	1643.05	1509.54	1568.63	1337.13	1628.75	1593.9	1591.98	1515.66	1508.64	1572.38	1426.74	1334.44	1477.52	1697.75	1520.64
0.7501	323.243	0	1097.77	643.603	126.231	0	0	293.499	0	0	226.838	272.389	0	0	0	0	0	0	0	0	0	0	0	0	0	0	0	0	0	0	0	0	0	0	0	0	0	0	0	57.0493	0	190.26	307.632	75.0548	0	0	75.732	56.9377	38.9082
14.7927	916.655	219.762	0	0	359.454	0	228.132	269.411	0	267.535	314.159	0	0	0	0	0	0	0	0	0	0	0	0	0	0	0	0	0	0	0	0	0	0	0	0	0	0	0	0	0	0	0	0	0	0	0	0	0	0
17.0234	915.811	107810	95720.4	97621.6	101369	90595	90680.2	120432	107066	96547.4	89378.8	90523.5	95272.7	97768.6	105872	102470	91432.8	98976.6	111041	89501.2	99794.9	87816.3	104398	108835	108116	110861	104647	95647.5	90833.6	88688.4	80495.6	101402	76406	98381.9	111287	120614	93993	99371.4	101726	119563	101375	98976.7	105997	78157.4	86267.7	72650.3	98225.4	95976.8	114267
14.6742	915.74	0	0	0	0	0	0	0	0	0	0	0	0	0	0	0	0	0	0	0	0	0	0	0	0	0	0	0	0	0	0	0	0	0	0	0	0	0	0	0	0	0	0	0	0	0	0	0	0
14.7755	915.739	0	0	0	0	0	0	0	0	0	0	0	0	0	0	0	0	0	0	0	0	0	0	0	0	0	0	0	0	0	0	0	0	0	0	0	0	0	0	0	0	0	1621.3	0	0	0	350.803	2542.92	3576.81
14.8097	915.735	0	0	0	0	0	0	0	0	0	0	0	0	0	0	0	0	0	0	0	0	0	0	0	0	0	0	0	0	0	0	0	0	0	0	0	0	0	0	0	0	0	0	0	0	0	0	0	0
15.8867	915.702	0	0	0	0	0	0	0	0	0	0	0	0	0	0	0	0	0	0	0	0	0	0	0	0	0	0	0	0	0	0	0	0	0	0	0	0	0	0	0	0	0	0	0	0	0	0	0	0
16.4061	915.682	0	0	0	0	0	0	0	0	0	0	0	0	0	0	0	0	0	0	0	0	0	0	0	4260.79	3291.18	2093.72	0	0	2116.56	0	3338.63	5621.81	0	0	0	0	4171.74	3086.71	1284.59	0	0	0	2292.88	3228.81	0	1814.21	2898.89	2193.63
16.3435	915.681	3317.29	2683.39	3078.87	3028.07	3020.11	2976.52	2625.13	3181.7	3086.13	3019.46	2787.35	3518.48	1024.86	3446.89	4311.28	2758.9	3273.6	3062.6	3271.85	1367.77	1710.41	1911.79	1838.89	3661.18	3368.39	1996.97	4725.41	2645.87	2233.03	2679.06	0	3649.18	4366.04	3862.18	2556.75	1572.34	4174.56	2591.68	4543.14	2382.84	4183.77	1140.91	2776.73	2550.04	2822.17	2033.67	3982.01	2357.29
16.2191	915.681	6934.48	6826.73	6705.3	6999.42	7003.33	6680.28	5953.43	6584.77	6651.35	5231.9	6353.5	3812.25	9219.08	9809.81	6381.99	2881.89	4374.47	6139.92	2701.2	1509.83	2068.73	2533.25	1712.84	7277.18	9633.9	8557.14	2306.83	6569.71	1247.66	3940.02	9641.02	1400.13	5390.86	9815.12	3204.08	4995.19	15489.5	2672.34	12429	8668.84	4690.24	3987.15	2015.89	4278.48	11839.6	1554.2	10093.1	6220.57
17.1798	914.815	5329.31	4683.1	7547.93	6180.23	5199.53	4969.92	4332.64	4908.88	5275.21	5837.86	4659.1	4418.44	8681.71	4663.12	5616.28	4527	4218.83	4755.53	2241.25	4265.14	2544.14	3634.7	2802.95	7247.31	5461.59	5178.67	2482.82	9865.11	3957.94	5278.24	8709.97	3087.11	7889.97	6077.91	2867.54	5723.61	8616.64	5184.54	6590.93	6681.99	4057.63	5097.83	3375.75	5291.96	9960.38	2590.55	12562.7	5835.53
17.2307	914.81	0	0	0	0	0	0	0	0	0	0	0	0	0	0	0	0	0	0	0	0	0	0	0	0	0	0	0	0	0	0	0	0	0	0	0	0	0	0	0	0	0	0	0	0	0	0	0	0
17.1492	914.809	0	0	0	0	0	0	0	0	0	0	0	0	0	0	0	0	0	0	0	0	0	0	0	0	0	0	0	0	0	0	0	0	0	0	0	0	0	0	0	0	0	0	0	0	0	0	0	0
15.9004	914.782	0	0	0	0	0	0	0	0	0	0	0	0	0	0	0	0	0	0	0	0	0	0	0	0	0	0	0	0	0	0	0	0	0	0	0	0	0	0	0	0	0	3986.15	0	0	0	6084.4	3799.82	5351.42
15.6267	914.78	0	0	0	0	0	0	0	0	0	0	0	0	0	0	0	0	0	0	0	0	0	0	0	0	0	0	0	0	0	0	0	0	0	0	0	0	0	0	0	0	0	0	0	0	0	0	0	0
15.4985	914.78	4911.92	3153.98	4514.45	4329.93	3404.63	4791.3	3711.15	3709.62	3567.39	4436.4	3510.13	0	0	0	0	0	0	0	0	0	0	0	0	0	0	0	0	0	0	0	0	0	0	0	0	0	0	0	0	0	0	17072.5	0	0	0	5181.49	18111.5	17005
15.6355	914.718	0	0	0	0	0	0	0	0	0	0	0	0	0	0	0	0	0	0	0	0	0	0	0	0	0	0	0	0	0	0	0	0	0	0	0	0	0	0	0	0	0	0	0	0	0	0	0	0
9.5095	780.551	0	2063.02	0	1758.39	3560.16	0	1530.5	0	2372.98	2880.94	0	0	0	0	0	0	0	0	0	0	0	0	0	0	0	0	0	0	0	0	0	0	0	0	0	0	0	0	0	0	0	0	0	0	0	0	0	0
9.0084	780.551	15788.5	14062.2	21410.3	13395.9	13686.9	14152.1	13776.2	0	13227.1	12805	13237.1	18098.2	15334.2	14700.9	13614.7	17943.7	0	18544.4	13708.8	15765.9	14146.7	12915.2	12347.7	14213.2	14514.4	14361.5	12247.9	10774	12222.9	17023.1	11294.4	11269.9	10458.5	13090.6	15715	11838.6	12810.1	14502.5	14474.4	16872.8	23085.8	0	13565.8	15715.1	15720.5	0	15159.7	12284.9
9.193	780.55	19229.1	20421.2	0	20489.6	21099.3	21423.5	18836.5	21078.8	20572.2	20138.4	20393.2	23106	20528.2	21000.8	16837.6	20945.6	22063.8	23940	18984.7	21164	16481.4	18236.5	20660.6	20970.7	20056.2	22176.9	20688.4	14284.8	17731.8	22936	13428.4	19414.4	15480.4	21717.7	20954.6	20717.4	18540.6	20931.9	17875.2	19529.8	0	19496.7	20523.8	18356.4	15711	14090.7	19586.3	16726.9
8.9296	780.55	0	0	0	0	0	0	0	0	0	0	0	0	0	0	0	0	0	0	0	0	0	0	0	0	0	0	0	0	0	0	0	0	0	0	0	0	0	0	0	0	0	0	0	0	0	0	0	0
9.4079	780.549	0	0	0	0	0	0	0	0	0	0	0	0	0	0	0	0	0	0	0	0	0	0	0	0	0	0	0	0	0	0	0	0	0	0	0	0	0	0	0	0	0	0	0	0	0	0	0	0
7.9334	780.546	0	0	0	0	0	0	0	0	0	0	0	0	0	0	0	0	0	0	0	0	0	0	0	0	0	0	0	0	0	0	0	0	0	0	0	0	0	0	0	0	0	0	0	0	0	0	0	0
9.6558	780.55	0	0	0	0	0	0	0	0	0	0	0	0	0	0	0	0	0	0	0	0	0	0	0	0	0	0	0	0	0	0	0	0	0	0	0	0	0	0	0	0	0	0	0	0	0	0	0	0
10.4209	780.534	0	0	0	0	0	0	0	0	0	0	0	0	0	0	0	0	0	0	0	0	0	0	0	0	0	0	0	0	0	0	0	0	0	0	0	0	0	0	0	0	0	0	0	0	0	0	0	0
10.313	780.533	2521.49	2689.57	2312.36	1769.68	2460.56	2658.13	2183.97	2770.66	1023.87	2277.09	2452.55	2487.66	2326.28	2047.67	3363.58	2054.98	1073.44	1037.4	3916.88	2475.03	2669.72	1124.88	2041.11	2162.08	1951.44	1241.72	1308.71	0	3435.91	2317.99	1619.26	3435.71	1720.48	2099.09	0	1012.46	1942.05	2351.09	1798.73	2783.05	0	1582.06	3185.11	2369.83	2317.24	1859.08	1659.72	2143.64
10.227	780.529	0	0	0	0	0	0	0	0	0	0	0	0	0	0	0	0	0	0	0	0	0	0	0	0	0	0	0	0	0	0	0	0	0	0	0	0	0	0	0	0	0	0	0	0	0	0	0	0
15.9829	779.687	942.128	661.091	0	1109.93	830.511	1174.95	1015.26	942.838	1127.67	0	0	0	0	0	0	0	0	0	0	0	0	0	0	0	0	0	2200.12	0	0	212.485	3921.34	2558.14	5015.09	792.077	119.053	82.4455	0	0	0	0	0	0	0	0	0	0	0	0
14.3289	779.628	0	0	0	0	0	0	0	0	0	0	0	0	0	0	0	0	0	0	0	0	0	0	0	0	0	0	0	0	0	0	0	0	0	0	0	0	0	0	0	0	0	0	0	0	0	0	0	0
14.8508	779.629	0	0	0	0	0	0	0	0	0	0	0	0	0	0	0	0	0	0	0	0	0	0	0	0	0	0	0	0	0	0	0	0	0	0	0	0	0	0	12.9946	0	0	1729.03	0	0	0	2109.84	2335.29	1857.2
14.0243	779.628	2312.64	2478.35	2540.44	2481.17	2689.02	2701.77	2666.13	2880.76	2742.22	2511.9	2368.3	0	0	0	0	0	0	0	0	0	0	0	0	0	0	0	0	0	0	0	0	0	0	0	0	0	0	0	0	0	0	10475.1	0	0	0	20603.7	7955.64	15340.4
14.7025	779.627	0	0	0	0	0	0	0	0	0	0	0	0	0	0	0	0	0	0	0	0	0	0	0	0	0	0	0	0	0	0	0	0	0	0	0	0	0	0	0	0	0	2685.62	7.8159	0	0	3833.67	3612.1	0
14.1727	779.627	1426.2	1242.04	1176.09	1353.7	1237.01	1301.69	1339.3	1268.25	1271.32	1476.72	1082.63	0	0	0	0	0	0	0	0	0	0	0	0	0	0	0	0	0	0	0	0	0	0	0	0	0	0	0	0	0	0	9338.19	0	0	0	15387.4	6584.86	11963.8
13.9586	339.29	5757.77	4895.81	4415.97	5615.2	5744	5013.05	5267.99	5407.63	5180.78	6883.5	4629.04	1921.58	6267.16	2934.15	5993.99	2227.88	6325.01	3587.39	1933.04	2334.27	2333.65	3653.87	1661.91	9898.6	5058.98	3392.62	3087.43	10221.1	1287.8	2405.49	7585.02	1386.17	15572.7	6679.57	2493.34	4141.05	11633.5	3543.54	6724.03	2404.01	4597.04	5973.34	1629.15	2410.75	10674.9	2358.61	14113.3	7070.19
17.2637	339.289	0	0	0	0	0	0	0	0	0	0	0	0	0	0	0	0	0	0	0	0	0	0	0	0	0	0	0	0	0	0	0	0	0	0	0	0	0	0	0	0	0	0	0	0	0	0	0	0
4.452	338.342	10371.7	18059.6	15062.7	28729.9	21476.9	15057.6	8696.28	9486.32	25053.3	8326.5	12269.1	17855.9	22261.6	11505.3	15508.3	15061.3	14055.9	10808.9	17819.7	25036.8	14026	12138	17339.9	6840.66	16321.3	10323.6	8695.74	8187.91	21897.4	8663.38	10392	8000.31	9604.57	9078.32	9580.29	8898.88	10507.5	7450.63	11505.2	7239.92	22730.6	17356.6	55460.5	9767.11	9416.7	14971.8	14501.1	21948.5
4.674	338.341	0	0	0	0	0	0	0	0	0	0	0	0	0	0	0	0	0	0	0	0	0	0	0	0	0	0	0	0	0	0	0	0	0	0	0	0	0	0	0	0	0	0	0	0	0	0	0	0
2.3779	337.293	2763.84	2789.08	2538.57	3025.08	2513.48	2591.63	2728.71	2689.4	2581.67	2983.53	2698.33	2818.13	2835.26	2529.42	2691.04	2751.38	2545.96	2636.09	2611.43	2642.74	2491.7	2547.41	3182.4	2545.36	2576.23	2490.4	2372.61	2433.31	2686.14	2757.12	2590.45	2603.39	2889.46	2701.73	2584.93	2460.12	2583.12	2591.02	2613.02	2605.78	2565.14	2620.14	2576.54	2630.77	2516.74	2454.87	2489.99	2362.24
13.8823	337.276	0	0	1728.78	2212.35	2320.29	2198.49	2047.24	2439.48	2348.57	0	0	0	0	0	0	0	0	0	0	0	0	0	0	0	0	0	0	0	0	0	0	0	0	0	0	0	0	0	0	0	0	0	0	0	0	0	0	0
13.9571	337.276	5223.22	4165.05	3758.06	4908.22	4748.45	4684.24	4784.81	4901.23	4620.54	5705.4	4302.47	0	5604.41	2537.81	5565.17	1952.51	5851.52	2944.9	1513.39	0	1990.13	3246.6	0	8677	4565.46	3058.78	2924.1	9149.08	1243.64	2143.6	6715.47	1153.01	13478.3	6105.29	2119.49	3516.22	10307.1	3335.08	5950.64	2240.29	4021.02	5359.69	1492.24	1298.32	9783.2	1671.59	12300.6	6488.44
15.6504	337.275	0	0	0	0	0	0	0	0	0	0	0	0	0	0	0	0	0	0	0	0	0	0	0	0	0	0	0	0	0	0	0	0	0	0	0	0	0	0	0	0	0	2975	0	33.7723	0	1597.25	1452.3	2064.59
14.5633	337.275	0	0	0	484.594	0	336.673	481.352	460.775	795.761	451.926	0	0	0	0	0	0	0	0	0	0	0	0	0	0	0	0	0	0	0	0	0	0	0	0	0	0	0	0	0	0	0	0	0	0	0	0	0	0
0.8997	337.235	0	0	0	0	0	0	0	0	0	0	0	0	0	0	0	0	0	0	0	0	0	0	0	160.042	1784.65	2563.52	1576.79	357.324	0	0	107.225	126.205	436.44	1738.24	124.583	1896.06	1409.1	0	2008.37	0	1521.77	1336.83	626.083	911.051	0	904.867	3798.12	0
1.4456	337.201	1290.6	1077.38	1207.63	1097.6	1147.74	1499.78	1181.1	1191.85	1084.05	1225.17	1128.23	1429.2	1186.47	1410.18	1727.42	1263.97	1057.24	1381.97	1127.29	1030.84	0	1399.27	1184.28	1303.12	1481.68	1086.88	0	1080.53	1688.91	1118.26	1057.58	1189.52	0	1237.86	1051.59	1077.66	1417.73	1087.65	1631.14	1160.69	1027.92	1343.1	2058.67	0	1500.99	1308.69	918.944	1484.54
1.5989	336.327	200.7	616.345	435.397	1065.33	557.321	619.518	0	0	1309.27	138.461	343.094	0	0	456.809	289.509	335.379	272.303	0	470.188	777.083	697.667	630.144	0	171.811	190.353	106.617	95.594	0	506.254	0	160.872	104.229	0	0	128.12	88.3176	123.787	0	0	0	0	203.789	469.526	130.245	0	0	0	922.16
1.742	333.302	0	0	0	241.363	0	283.707	173.929	0	278.234	285.236	180.65	0	0	0	0	0	0	0	0	0	0	0	0	314.537	257.671	267.31	186.77	0	168.517	0	0	694.509	1873.59	207.939	0	761.65	905.943	207.616	2184.77	249.038	0	0	0	113.554	0	0	555.209	0
1.6414	333.3	0	0	0	0	0	0	0	0	0	0	0	0	0	0	0	0	0	0	0	0	0	0	0	0	0	0	0	0	0	0	0	0	0	0	0	0	0	0	0	0	0	0	0	0	0	0	0	0
0.5708	333.188	45.2058	0	0	35.5697	70.2994	172.338	0	0	48.8212	99.6351	96.0041	0	0	0	0	0	0	0	0	0	0	0	0	0	0	0	0	0	0	0	0	0	0	0	0	0	0	0	0	65.5348	850.963	0	1630.13	419.979	0	0	1665.21	52.4031
1.1613	332.329	526.628	1002.36	1202.21	1183.58	1104.47	791.455	603.183	1058.52	1107.34	1103.96	1755.32	1465.17	1309.86	1135.12	1188.98	1208.08	824.013	928.383	1296.48	1348.72	1171.15	1948.46	1941.55	0	880.602	604.39	614.05	0	980.957	762.283	870.193	678.427	968.855	810.706	0	8780.87	1147.81	1472.88	795.751	683.605	0	823.005	1608	1022.39	0	671.233	915.465	696.297
15.0013	917.752	2004.44	3001.22	1465.7	2160.63	2600.86	1631.14	2335.4	3295.89	2847.67	2656.52	1991.43	0	0	0	0	0	0	0	0	0	0	0	0	0	0	0	0	0	0	0	0	0	0	0	0	0	0	0	0	0	0	13279.5	0	41.2575	0	5779.62	16823.9	22439.3
15.1411	917.742	0	0	0	0	0	0	0	0	0	0	0	0	0	0	0	0	0	0	0	0	0	0	0	0	0	0	0	0	0	0	0	0	0	0	0	0	0	0	0	0	0	4452.65	0	0	0	1365.02	4019	6376.51
15.2516	917.735	0	0	0	0	0	0	0	0	0	0	0	0	0	0	0	0	0	0	0	0	0	0	0	0	0	0	0	0	0	0	0	0	0	0	0	0	0	0	0	0	0	0	0	0	0	0	0	0
15.1676	917.731	1276.66	1256.89	2201.52	1755.25	1146.97	1807.49	1206.93	1561.24	1137.3	1342.74	1646.32	0	0	0	0	0	0	0	0	0	0	0	0	0	0	0	0	0	0	0	0	0	0	0	0	0	0	0	0	0	0	0	0	0	0	0	0	0
15.2588	917.721	1567.01	698.92	1517.56	1127.99	1328.95	1530.65	1424.46	1033.26	1121.87	1451.39	1082.11	0	0	0	0	0	0	0	0	0	0	0	0	0	0	0	0	0	0	0	0	0	0	0	0	0	0	0	0	0	0	0	0	0	0	0	0	0
16.166	917.715	0	0	0	0	0	0	0	0	0	0	0	0	0	0	0	0	0	0	0	0	0	0	0	0	0	0	0	0	0	0	0	0	0	0	0	0	0	0	0	0	0	0	0	0	0	0	0	0
16.6439	917.698	8534.5	8886.06	9006.29	8835.91	8067.85	7287.21	7270.96	7819.66	8048.81	8575.21	7124.84	6940.26	7445.5	6609.86	9738.75	6990.59	7689.73	8693.39	4207.24	4544.52	4866.17	4770.88	5383.06	10310.8	9125.81	5724.03	10508.9	8949.71	7061.99	6312.61	8781.33	12108.3	10027.6	9356.69	5765.14	6258.81	9452.47	10049.6	9851.38	5827.18	9981.39	6874.14	9031.24	8093.03	9517.3	7815.03	10042	9594
16.4945	917.697	9396.75	8893.02	9365.06	9345.52	8962.2	8584.8	7680.46	9268.49	8947.17	9242.15	8256.21	7103.91	9456.96	12316.6	7135.69	6869.73	8052.65	7077.73	4393.2	3324	4575.52	4933.05	3026.52	8785.19	10684.8	10252.9	4066.11	8772.11	2869.23	7121.96	10831.5	2643.26	7671.92	10177.3	5236.04	10405.6	14039.9	5162.68	12431.2	9281.95	7399.98	6325.79	4126.62	7031.31	13560.3	3381.76	11997.2	8858.99
16.4344	917.687	0	0	0	0	0	0	0	0	0	0	0	0	0	0	0	0	0	0	0	0	0	0	0	0	0	0	0	0	0	0	0	0	0	0	0	0	0	0	0	0	0	0	0	0	0	0	0	0
17.4155	916.83	6071.74	4371.47	9799.91	8176.96	5510.88	5348.33	5193.8	5128.81	6210.95	6914.34	4432.29	4108	8822.29	3225.22	5966.03	3847.81	3968.82	4682.3	2491.24	6273.36	2858.86	4398.3	5361.69	8153.35	5350.89	4527	2641.48	12205.6	5612.41	7748.64	11229.9	2140.04	14163.3	6049.55	3205.49	4492.7	7788.64	6394.7	5909.48	6267.54	3864.79	7612.68	4242.61	4837.11	8996.35	3264.11	15156.4	7235.35
16.0056	916.796	0	0	0	0	0	0	0	0	0	0	0	0	0	0	0	0	0	0	0	0	0	0	0	0	0	0	0	0	0	0	0	0	0	0	0	0	0	134.085	0	0	0	1575.01	216.596	0	0	0	3490.1	1874.41
15.802	916.795	2377.07	1945.24	2921.48	2340.52	1703.42	2090.48	1715.18	1613.26	0	2196.04	2326.76	0	0	0	0	0	0	0	0	0	0	0	0	0	0	0	0	0	0	0	0	0	0	0	0	0	0	0	0	0	41.5109	14732.3	0	0	0	4538.44	11792.7	13525.6
15.8333	916.789	0	0	0	0	0	0	0	0	0	0	0	0	0	0	0	0	0	0	0	0	0	0	0	0	0	0	0	0	0	0	0	0	0	0	0	0	0	0	0	0	0	0	0	0	0	0	0	0
16.0509	916.736	0	0	0	0	0	0	0	0	0	0	0	0	0	0	0	0	0	0	0	0	0	0	0	0	0	0	0	0	0	0	0	0	0	0	0	0	0	0	0	0	0	0	0	0	0	0	0	0
15.8927	916.736	2498.19	2426.84	2071.09	2947.18	2559.79	2443.76	2034.07	2800.54	2333.59	2171.07	2147.86	2783.27	1012.88	4346.04	12333.2	2935.69	2129.73	4255.37	6473.27	0	0	359.095	1197.52	3475.43	2427.56	2083.85	8379.33	1488.5	1446.36	0	4852.39	15815.9	1758.7	4048.96	210.763	0	4568.4	4120.1	3665.73	1280.16	3754.48	0	4043.14	1056.42	1938.84	933.218	0	320.411
15.904	916.728	0	0	0	0	0	0	0	0	0	0	0	1822.72	0	0	0	923.547	0	756.036	0	0	468.597	391.485	861.893	0	1032.57	0	0	1490.97	0	1065.66	0	0	321.539	1063.46	891.548	0	4687.21	0	0	0	0	0	0	0	0	0	0	0
4.8374	780.553	968.26	1160.7	0	0	1193.14	1027.32	867.766	0	1091.81	943.544	0	0	0	0	0	0	0	0	0	0	0	0	0	0	0	0	0	0	0	0	0	0	0	0	0	0	0	0	6.8571	0	0	6993.28	0	0	0	15102.1	4452.55	10014
4.7363	780.553	0	0	0	0	0	0	0	0	0	0	0	0	0	0	0	0	0	0	0	0	0	0	0	0	0	0	0	0	0	0	0	0	0	0	0	0	0	0	0	0	0	4909.73	0	0	0	11065	3354.86	7376.72
7.5908	780.553	0	0	0	0	0	0	0	0	0	0	0	0	0	0	0	0	0	0	0	0	0	0	0	0	0	0	0	0	0	0	0	0	0	0	0	0	0	0	0	0	0	0	0	0	0	0	0	0
7.4177	780.553	0	0	0	0	0	0	0	0	0	0	0	0	0	0	0	0	0	0	0	0	0	0	0	0	0	0	0	0	0	0	0	0	0	0	0	0	0	0	0	0	0	0	0	0	0	0	0	0
6.1316	780.553	8065.96	9313.52	7792.11	9046.79	9546.41	9109.81	8701.2	9296.98	9056.17	10438.8	8808.44	5567.1	9306.67	15734.2	13176.5	5258.04	3336.12	3509.06	25503.7	6545.54	6005.44	10762.8	8717.68	4353.87	11120.5	10602.2	7254.42	5145.16	5219.9	4089.41	13665.4	13027.3	9140.59	9528.49	4388.28	0	16627.9	7980.74	10628.5	20259.1	3818.49	4978.51	11352.1	3767.11	14748.8	6542.71	7382.22	9722.59
6.7109	780.553	18237.8	19644.4	16167.9	18225	19799	19225.6	17874	18768.1	18624	22419.3	17962.8	8343.85	19496.5	0	27896.9	23522.4	23479.9	11620.8	0	0	13961.5	17143.9	0	17715.4	21843	13215.3	24051.8	16975.5	34325.6	0	0	55663.2	26650.2	17398.4	23870.1	0	24641.2	15007.7	23472.1	0	27219.2	8611.86	27765.8	11432.9	22905.8	49691.3	18814.6	20826.1
7.3416	780.552	0	0	0	0	0	0	0	0	0	0	0	0	0	0	0	0	0	0	0	0	0	0	0	0	0	0	0	0	0	0	0	0	0	0	0	0	0	0	0	0	0	0	0	0	0	0	0	0
4.4879	780.552	2484.6	2342.01	1601.46	2200.36	2401.14	2574.71	2437.03	2863.55	2425.23	2961.87	2319.44	0	0	0	0	0	0	0	0	0	0	0	0	0	0	0	0	0	0	0	0	0	0	0	0	0	0	34.4777	0	0	0	12701.5	0	0	0	27353.1	8350.8	16965.9
7.6688	780.552	7529.09	6490.16	3977.68	6606.36	6177.99	5830.55	5675.51	6158.66	6098.15	6426.13	5740.85	3243.12	4702.55	5254.33	7672.47	5898.02	8092.06	4961.4	9499.52	5258.76	6947.79	5156.47	4449.56	6932.61	5879.33	4960.76	8111.31	6095.5	6392.09	5185.78	8240.72	11577.6	8496.14	6372.46	4864.15	3699.6	7362.85	6465.3	4826.98	3287.13	4419.99	4019.4	6340.79	5019.57	3065.57	6666.78	4740.29	4950.61
3.7073	780.552	0	0	0	0	0	0	0	0	0	0	0	0	0	0	0	0	0	0	0	0	0	0	0	0	0	0	0	0	0	0	0	0	0	0	0	0	0	0	0	0	0	1657.72	0	0	0	1518.04	1218.78	1867
4.3019	780.552	0	0	0	0	0	0	0	0	0	0	0	0	0	0	0	0	0	0	0	0	0	0	0	0	0	0	0	0	0	0	0	0	0	0	0	0	0	0	0	0	0	0	0	0	0	0	0	0
6.3427	780.552	2017.65	2073.82	1875.54	2127.13	2434.06	2149.56	1900.81	2315.43	2044.45	2590.64	2107.22	1593.34	2571	0	0	0	0	0	4392.46	1055.61	1824.16	1581.12	0	0	0	3130.53	3484.33	1430.66	0	0	4907.52	3462.91	0	2150.75	1523.55	592.937	3116.59	1204.91	0	3440.08	1450.42	1328.77	0	1236.88	4275.62	2385.97	1321.03	0
6.4125	780.551	0	0	0	0	0	0	0	0	0	0	0	0	0	0	0	0	0	0	0	0	0	0	0	0	0	0	0	0	0	0	0	0	0	0	0	0	0	0	0	0	0	0	0	0	0	0	0	0
6.9081	780.551	0	0	0	0	0	0	0	0	0	0	0	885.714	0	1327.72	9031.76	0	0	0	1735.01	1160.55	0	1817.74	0	0	1147.36	1234.59	5568.06	0	1894.38	0	0	2252.95	2424.47	1204.55	0	1174.99	3090.95	0	1041.85	1339.25	1561.81	0	1750.39	0	7112.88	0	0	0
6.243	780.551	0	2673.57	2277.62	0	2288.24	2324.07	0	2286.5	2463.45	0	0	0	0	0	0	0	0	0	0	0	0	0	0	0	0	0	0	0	0	0	0	0	0	0	0	0	0	0	0	0	0	0	0	0	0	0	0	0
5.2301	780.551	0	0	0	0	0	0	0	0	0	0	0	0	0	0	0	0	0	0	0	0	0	0	0	0	0	0	0	0	0	0	0	0	0	0	0	0	0	0	0	0	0	0	0	0	0	0	0	0
0.9987	346.333	476.425	468.75	439.496	419.897	319.84	426.222	387.894	456.399	461.557	371.298	447.384	0	0	406.386	405.44	179.681	1094.18	0	241.845	0	0	474.878	486.02	540.292	878.866	382.766	857.091	113.101	0	1294.61	147.603	329.707	924.072	99.8967	0	233.776	96.7053	530.424	0	1011.66	778.432	333.521	712.251	452.351	754.451	202.292	539.761	553.355
1.5778	344.316	2685.78	2496.9	2910.04	3017.35	1989.82	5157.01	2700.18	2961.27	3753.52	3306.86	1762.07	2138.83	3996.78	2114.65	3807.05	3150.34	3763.62	3493.66	4671.06	3160.49	2710.57	3842.98	5420.26	2833.51	2733.98	1595.85	2353.99	1941.68	497.188	1335.26	2904.22	2463.71	2255.2	2637.1	2998.55	3187.04	2410.7	1900.84	4651.47	2560.36	2096.59	2127.89	2912.02	2017.1	4023.12	2829.34	2451.32	1917.91
0.8241	344.28	1088.94	1181.17	1102.32	1048.01	1146.62	1231.82	1090.28	1105.96	1240.2	1193.34	1273.68	1061.97	2499.14	1349.95	836.125	710.03	1665.72	816.859	1568.66	2171.22	1325	1003.34	3397.44	701.177	934.237	816.298	337.986	722.015	978.343	566.97	959.923	1072.18	1137.93	1187.58	1589.74	1835.36	643.402	807.138	1027.12	1211.42	1387.86	0	737.31	801.778	0	2335.11	1191.03	1041.02
0.5564	344.228	477.694	0	0	550.652	0	0	662.849	0	723.811	457.624	487.025	0	0	0	0	0	0	0	0	0	0	0	0	5775.76	211.536	0	0	186.379	0	93.6653	0	132.814	202.26	70.9228	0	0	0	0	0	0	0	0	0	0	0	0	0	0
0.8169	343.295	0	459.953	979.745	428.017	506.877	474.902	273.652	497.126	1086.67	691.684	1007.54	412.329	1165.25	432.095	600.381	0	302.783	535.594	595.411	963.345	435.319	1763.01	582.554	0	356.631	298.525	0	243.801	283.69	266.361	369.63	389.923	0	280.889	0	487.202	416.067	0	432.774	208.246	342.834	723.455	1135.95	316.332	397.512	323.212	313.027	306.636
0.7563	342.265	1165.32	1381.69	1141.14	1383.25	1194.7	1454.79	1275.75	1321.04	1184.94	1277.61	1247.87	1528.95	2414.2	1388.34	997.402	1030.85	1763.46	1120.82	1760.12	1586.63	1237.21	1109.07	2629.2	903.982	1198.95	916.381	304.988	0	1292.86	822.388	1078.85	1059.48	887.398	1290.91	2473	1552.34	755.58	678.227	1321.65	1363.84	1310.12	698.863	908.059	1035.43	897.241	2605.43	1422.48	1301.75
3.5281	341.306	113459	98978.4	109694	140748	105801	122953	112513	105050	95841	116111	107672	110302	116312	125685	118980	118803	98829	95550.1	110356	118214	109375	119055	138866	103951	110027	94463.2	103924	99458.5	103691	109866	110352	116669	101395	104373	103522	102174	110326	106813	106837	104210	104885	112374	106052	104726	99442.5	113693	110537	131430
3.3631	341.306	30401.5	34481.3	28560.8	45629.4	32597	28432.9	30665.6	25692.4	30787.2	38242	33447	30450.2	30709.6	26263.6	37671.5	23727.1	35668.1	32737.9	33152.9	37940.2	32911.2	45750.3	43095	38714.6	54326.2	41481.8	39193.7	51438.4	50162.1	49465.5	54091.8	51309.6	45648.7	45574.6	40651.3	41029.5	47577.4	41764.2	46027.6	41473.5	32961.2	39648.1	46865.8	35266.9	35017.3	45401.5	43304.6	44228.7
8.8694	341.306	0	0	0	0	0	0	0	0	0	0	0	0	0	0	0	0	0	0	0	0	0	0	0	0	0	0	0	0	0	0	0	0	0	0	0	0	0	0	0	0	0	0	0	0	0	0	0	0
15.4638	341.306	10476	8057.15	9188.54	9380.28	8738.21	12972.4	8301.11	5698.97	9616.69	7654.89	6494.82	12105.9	15823.4	13352	18086.7	6704.47	17193.7	19859.3	18507.1	15205.9	7745.83	12515.4	16559.1	12173.3	19060.8	10244.6	13439.2	12211.2	15506.6	7375.29	14784.2	13743.2	8835.96	10186.4	5936.9	9316.99	15847.3	11103	16000.6	11479.4	3322.15	3323.98	15202.4	4183.6	10451.5	5360.35	3990.7	3925.74
14.5765	341.305	0	0	0	0	0	0	0	0	0	0	0	0	0	0	0	0	0	0	0	0	0	0	0	1228.72	588.289	0	0	1121.25	0	0	1152.55	449.424	0	1131.32	200.925	0	0	0	570.265	0	0	0	360.503	280.34	1577.46	0	1759.1	1172.91
14.9807	341.305	11713.6	8226.47	10426.3	8507.7	9969.48	14309.4	9078.01	6985.81	10202.9	8162.05	8954.48	10561.4	13184.1	11474.2	13714.9	8502.93	13810.5	14795.2	10784.6	11175.3	7499.2	11663.5	15903.3	13004.6	13719	10088.5	12747.5	11444.7	14307.8	8384.24	10688.9	10863.8	12537.5	10659.3	7727.84	10188	13132.6	12003.4	15299	9861.16	4947.75	7556.14	13945.1	5819.77	12509	10476.3	8968.39	9077.05
8.9565	341.305	1338.85	1277.05	0	1549.37	1385.03	1323.6	1413.21	0	1490.99	1438.67	0	1140.49	0	1433.02	1490.72	0	0	0	1750.28	1044.17	1446.94	1526.59	0	1343.78	1290.41	0	0	1717.99	1386.2	0	2650.07	1239.23	2095.45	1359.43	0	0	0	1424.29	1389.14	1303.58	0	0	1256.55	1219.1	0	1045.76	1012.8	1079.18
15.0202	339.29	0	0	0	0	0	0	0	0	0	0	0	195.9	0	301.454	999.802	0	0	793.699	249.439	0	0	426.266	0	2077.33	593.613	0	0	1540.09	0	0	1454.46	0	5773.3	1188.71	406.624	0	1011.34	1124.18	653.997	0	0	1170.69	528.757	487.334	0	0	2046.91	0
13.7833	339.29	1337.49	1198.2	0	1297.41	1102.51	1330.3	1050.83	1172.79	1205.48	1046.33	1064.5	0	0	0	0	0	0	0	0	0	0	0	0	2316.75	0	0	1431.96	1468.12	0	0	1343.66	1528.73	5292.28	1378.79	0	0	1593.41	1266.3	1148.51	376.282	1349.3	0	940.312	658.506	1542.92	0	3180.86	1384.76
14.488	339.29	11447.5	11048.3	9674.79	10868.6	11022.7	10943	10469.6	11268.9	13219.8	10981.9	11629.4	3883.81	11863.5	3817.23	10387.6	5007.63	12201.7	7584.31	3183.05	8459.86	6008.98	11535.8	4797.27	21852.9	6686.91	5639.83	7590.58	23766.4	4634.58	5422.53	16572.2	3289.95	45062.1	13133.1	6384.23	6003.91	16710.8	9828.46	10314	4459.92	8570.56	13769.8	3902.58	4571.01	20802.1	7204.7	25013.4	13782.3
15.3207	919.768	3785.57	4063.51	2621.62	4142.8	3453.98	2948.81	3559.16	4129.23	4218.86	3629.72	2916.77	0	0	0	0	0	0	0	0	0	0	0	0	0	0	0	0	0	0	0	0	0	0	0	0	0	0	0	0	0	0	23763.8	0	0	0	11825.2	18975	31838.2
15.4837	919.737	2311.06	3756.64	4584.7	4150.6	3752.51	4964.09	3973.8	3756.6	3568.4	3720.17	3828.1	0	0	0	0	0	0	0	0	0	0	0	0	0	0	0	0	0	0	0	0	0	0	0	0	0	0	0	0	0	0	0	0	0	0	0	0	0
15.5813	919.736	2373.63	1936.59	1258.4	1646.13	2121.4	2850.03	2533.15	1945.12	0	2090.81	1482.06	0	0	0	0	0	0	0	0	0	0	0	0	0	0	0	0	0	0	0	0	0	0	0	0	0	0	0	0	0	0	2878.4	0	48.8278	0	3294.74	3675.67	5970.27
15.8983	919.735	0	1039.82	1040.43	1235.67	1068.78	840.942	0	0	1153.72	966.595	1172.76	0	0	0	0	0	0	0	0	0	0	0	0	0	0	0	0	0	0	0	0	0	0	0	0	0	0	0	0	31.4455	0	3159.28	94.9574	0	0	4385.06	4430.18	5211.29
15.4671	919.729	0	0	0	0	0	0	0	0	0	0	0	0	0	0	0	0	0	0	0	0	0	0	0	0	0	0	0	0	0	0	0	0	0	0	0	0	0	0	0	0	0	0	0	0	0	0	0	0
16.9234	919.713	8979.75	8842.54	0	8859.84	8652.96	9258.7	9403.68	8761.01	9277.98	9131.39	8379.98	7152.11	7690.82	5540.43	10663.8	8248.32	8579.83	8806.77	4015.97	6211.06	5529.9	6807.35	0	10224.8	8545.32	5950.64	11719.8	10063	9442.32	7881	9634.43	14346.8	13111.1	9484.54	5531.56	6639.07	8993.55	10844.6	9231.31	5975.34	10813	6691.29	10357.1	8743.61	10880.3	9193.43	11573	8950.58
16.798	919.712	7531.75	7281.57	9685.86	6737.74	7454.96	7122.88	6238.72	6871.36	7104.86	6803.71	6005.42	9289.16	7891.4	8402.86	6650.11	8248.32	6723.91	6451.71	6088.45	6206.23	5696.39	6684.34	8031.65	6772.28	7303.19	8297.2	5276.64	7734.04	4272.82	6972.78	8332.38	5040.14	6955.85	7776.59	5165.67	6600.8	8362.49	5315.79	8451.9	9544.16	11455.9	6318.76	5194.86	6494	10880.3	4745.75	8678.19	7176.15
17.6854	918.847	2500.81	1553.68	4306	3611.5	2035.8	2287.46	2222.84	1645.16	2329.66	2537.69	1503.32	1636.78	3188.53	1317.09	2358.89	1530.76	1434.15	1967.66	1187.65	1806.16	1140.64	1825.83	3071.99	3017.84	2501.88	1421.47	1394.84	3874.29	2857.01	2857.57	4252.08	1508.28	5846.75	2084.38	1107.38	1264.18	2441.83	2813.25	1938.44	2088.08	1236.02	3269.62	2327.43	1446.3	3109.63	1716.76	6104.31	2764.22
16.1408	918.753	19831.8	16024.3	20660	21603.7	18487.7	19078.3	17171.3	19587.3	18713.4	20791.1	16732.9	18058.9	14010.6	26428.5	60999.8	18819.1	16592.3	37861.5	34455.5	2056.44	0	8510.04	8408.7	32868.1	23492.8	15564.5	45529.3	8592.34	0	10889.9	35623.5	73708.9	27155.8	35915.8	5040.68	5139.5	49135.1	25425.6	33639.1	14534.9	29420.1	1743.76	28567.9	11282.1	31353.9	18316.9	22880.5	10301.8
16.3046	918.752	0	0	0	0	0	0	0	0	0	0	0	0	0	0	0	0	0	0	0	0	0	0	0	0	0	0	0	0	0	0	0	0	0	0	0	0	0	0	0	0	0	0	0	0	0	0	0	0
16.2079	918.751	8815.69	17525	20660	20715.2	0	19078.3	0	0	11355.4	20392.3	8526.18	11332.2	0	0	21525	9603.7	14229.2	37861.5	0	8081.1	8091.9	6909.49	8408.84	32868.1	0	12019.1	18629.8	26845.1	20737	5319.69	21107.1	98934.1	13270.2	0	12448.5	5371.5	49135.1	18622.9	33333.7	2377.18	15787.8	6956	29841.3	12723.9	21109.2	18316.9	11348.9	7908.61
14.5305	918.742	0	0	0	0	0	0	0	0	0	0	0	0	0	0	0	0	0	0	0	0	0	0	0	0	0	0	0	0	0	0	0	0	0	0	0	0	0	0	0	0	0	0	0	0	0	0	0	0
15.2307	918.731	0	0	0	0	0	0	0	0	0	0	0	0	0	0	0	0	0	0	0	0	0	0	0	0	0	0	0	0	0	0	0	0	0	0	0	0	0	0	0	0	0	0	0	0	0	0	0	0
15.6355	918.726	0	0	0	0	0	0	0	0	0	0	0	0	0	0	0	0	0	0	0	0	0	0	0	0	0	0	0	0	0	0	0	0	0	0	0	0	0	0	0	0	0	0	0	0	0	0	0	0
15.2734	918.724	0	0	0	0	0	0	0	0	0	0	0	0	0	0	0	0	0	0	0	0	0	0	0	0	0	0	0	0	0	0	0	0	0	0	0	0	0	0	0	0	0	0	0	0	0	0	0	0
17.271	917.828	86633.3	73881.7	72762.6	77297.3	63361.2	64590.3	76555.6	91573.2	79219.3	74914.2	76679.5	78892.4	93848.6	61022.5	78842.9	69164.9	64868.3	80694.2	46127.1	0	66549.9	83381.1	89218.2	83510.8	78327.4	78214.6	59997.2	85885.5	69504.8	62757.3	77762	53489.3	93137.8	90589.6	75661.1	67881.8	79895.7	82052.5	52727.6	60284.9	96603	86953.1	61463.6	73629.9	57508.5	67885.4	80328.7	92532.9
10.6847	780.587	0	0	0	0	0	0	0	0	0	0	0	0	0	0	0	0	0	0	0	0	0	0	0	0	0	0	0	0	0	0	0	0	0	0	0	0	0	0	0	0	0	0	0	0	0	0	0	0
11.4139	780.587	0	0	0	0	0	0	0	0	0	0	0	2770.78	0	6079.25	2040.52	143.125	0	3197.32	0	3344.83	4178.45	6654.84	0	0	0	0	0	0	0	0	0	0	0	0	0	0	0	0	0	0	0	0	0	0	0	0	0	0
10.8043	780.587	9302.98	9308.45	7561.64	9445.2	9743.08	9793.82	9313.47	10182.1	10247.2	10086.1	0	5275.72	6258.79	10808.7	7966.43	12161.9	7433.88	5694.46	14839.6	7808.31	9863.58	16403.8	13800.9	8163.37	6989.66	11724.2	10196.5	5533.12	16439.1	10561.9	11241.8	10613.4	6715.38	10403.2	9021.89	11469.7	13759.2	10350	7902.61	13249.3	3079.83	2859.87	10840.6	7917.6	5434.01	12271.4	4509.76	7263.83
13.8155	780.587	0	0	0	0	0	0	0	0	0	0	0	0	1173.41	1885.02	0	0	1090.32	0	1951.3	0	0	2130.87	1926.92	0	0	0	0	0	0	0	0	0	0	0	0	0	0	0	0	0	0	0	0	0	0	0	0	0
11.3204	780.586	4537.94	0	3358.86	4418.12	4681.06	4423.48	4335.16	4891.49	4567.65	4626.79	4541.05	0	0	0	2577.29	4425.24	3851.91	0	6310.69	2543.61	0	0	4396.81	0	3932.99	5251.18	0	0	8410.23	5769.01	0	4304.63	2049.08	4939.27	0	5982.23	0	0	0	6158.36	4887.98	0	5012.21	3750.44	4193.94	0	2311.91	3640.45
11.1444	780.586	0	0	0	0	0	0	0	0	0	0	0	0	0	0	0	0	0	0	0	0	0	0	0	0	0	0	0	0	0	0	0	0	0	0	0	0	0	0	0	0	0	0	0	0	0	0	0	0
11.0368	780.586	0	0	0	0	0	0	0	0	0	0	0	0	41.0844	1725.57	0	0	0	0	1115.33	3235.86	2393.81	4266.15	0	0	0	0	0	0	0	0	0	0	0	0	0	0	0	0	0	0	0	0	0	0	0	0	0	0
10.929	780.586	0	0	0	0	0	0	0	0	0	0	0	0	0	0	0	0	0	0	0	0	0	0	0	6886.36	0	0	2869.27	5533.12	4341.22	0	0	6814.22	2516.81	0	5115.14	0	0	0	0	0	0	0	0	0	0	0	0	0
11.5361	780.586	0	0	0	0	0	0	0	0	0	0	0	0	0	0	0	0	0	0	0	0	0	0	0	0	0	0	0	0	0	0	0	0	0	0	0	0	0	0	0	0	0	0	0	0	0	0	0	0
11.3853	780.579	0	0	0	0	0	0	0	0	0	0	0	0	0	0	0	0	0	0	0	0	0	0	0	0	0	0	0	0	0	0	0	0	0	0	0	0	0	0	0	0	0	0	0	0	0	0	0	0
11.2708	780.578	0	0	0	0	0	0	0	0	0	0	0	0	0	0	0	0	0	0	0	0	0	0	0	0	0	0	0	0	0	0	0	0	0	0	0	0	0	0	0	0	0	0	0	0	0	0	0	0
3.3607	780.555	0	0	0	0	0	0	0	0	0	0	0	0	0	0	0	0	0	0	0	0	0	0	0	0	0	0	0	0	0	0	0	0	0	0	0	0	0	0	0	0	0	0	0	0	0	0	0	0
5.074	780.554	0	0	0	0	0	0	0	0	0	0	0	0	0	0	0	0	0	0	0	0	0	0	0	0	0	0	0	0	0	0	0	0	0	0	0	0	0	0	0	0	0	0	0	0	0	0	0	0
7.0835	780.554	0	0	0	0	0	0	0	0	0	0	0	0	0	0	0	0	0	0	0	0	0	0	0	0	0	0	0	0	0	0	0	0	0	0	0	0	0	0	0	0	0	0	0	0	0	0	0	0
4.6174	780.554	0	0	0	0	0	0	0	0	0	0	0	0	0	0	0	0	0	0	0	0	0	0	0	0	0	0	0	0	0	0	0	0	0	0	0	0	0	0	0	0	0	0	0	0	0	0	0	0
7.1671	780.553	261451	265717	247888	274790	293482	270056	265869	280334	282999	295509	261551	72592.9	190992	185391	489847	187228	238878	180007	731408	220836	314411	228665	250114	297630	214817	186536	494395	158389	334983	130176	400973	889844	438271	259249	161355	77800.3	373115	276007	163104	106879	0	97212	356217	164695	13081.5	380378	129744	174932
1.6164	360.363	857.387	0	0	0	0	861.136	778.336	882.67	1015.02	976.589	869.026	1690.68	2206.51	0	1893.72	1404.85	2812.8	1965.88	4013.95	2262.38	2562.8	3758.11	3464.7	0	0	119.296	136.246	0	185.157	70.6592	119.373	134.167	165.144	129.685	0	160.688	159.791	0	0	0	0	0	0	0	0	0	0	0
1.1384	360.346	2448.89	1336.57	2318.63	1836.87	1691.53	2912.56	1808.87	1754.57	1605.35	1870.43	1826.47	2009.19	1939.01	2556.07	3209.92	1913.23	2339.64	2848.59	1613.37	2162.02	1484.32	1926.06	2005.86	1918.6	2748.99	1475.94	1607.87	1525.74	2714.27	1780.79	1852.68	1787.22	1231.34	1909.99	1535.88	1369.86	2505.59	1734.12	2641.02	1460.85	1203.48	2286.33	2973.16	1298.81	2626.95	2280.46	1308.55	2552.96
3.5277	359.316	50137.4	46197.6	49557.1	59333.9	47385.4	54308.4	50439.2	49335.2	45339.1	51765.3	47982.7	48113.4	52858.6	53874.2	52340.5	52511.3	45739.9	44612.7	50110	52480.1	49135.8	54307.8	63033.5	46814.4	49353.9	44836.4	46453.1	46369.8	48233.3	49426.7	49736	51029.5	46039.1	47493.1	46683.7	46203	48823	48858.5	47073.2	47929.6	46974.2	49771.3	48736.1	46552	45363	49094.7	48492.1	56459.1
3.3628	359.316	7338.9	8328.76	6788.59	11154.6	7488.29	7137.05	7485.72	6506.25	7669.34	9160.35	8211.87	7628.98	7631.98	5794.05	9142.3	5887.44	8618.46	7869.88	7926.62	9082.84	7639.31	11122.5	10491.1	9099.71	13334.9	10122.9	9422.41	11935.4	12321.4	11902.3	12795.9	12293.2	11009.2	10715	9978.43	9948.54	11620.7	9891.79	11113.5	10228.3	8102.99	9665.34	11285.6	8300.78	8735.45	10791.4	10163.6	10523.5
1.9769	358.369	0	0	0	0	0	0	0	0	0	0	0	0	0	0	0	0	0	0	0	0	0	0	0	0	0	0	0	0	0	0	0	0	0	0	0	0	0	0	1082.76	89.5273	0	0	27308.3	255.696	0	412.694	1581.97	44.6978
2.5433	357.3	0	0	0	0	0	0	0	0	0	0	0	0	0	0	0	0	0	0	0	0	0	0	0	0	0	0	0	0	0	0	0	0	0	0	0	0	0	0	0	549.722	0	696.5	0	0	0	682.651	1025.77	946.492
1.2819	356.39	3748.69	3718.87	5065.95	8091.09	7456.85	4408.26	3298.81	3801.47	13142.9	3703.47	3489.03	14112.9	10514.5	4414.91	4168.58	6393.39	3692.37	5843.36	3973.86	10270.3	18139.5	7744.8	4985.36	6189.52	5056.6	2280.52	2431.1	2283.8	1892.08	1816.19	2054.94	182439	2173.62	2295.13	2444.91	2370.8	2026.54	1945.74	2478.78	1643.95	2417.79	2051.2	3178.46	3994.88	3830.93	2771.42	7168.2	3508.21
1.2074	355.285	4079.34	3693.46	3366.66	4234.57	3996.86	4253.03	4032.66	3836.48	4186.54	4534.83	3903.42	4292.81	4265.92	3780	3822.61	4523.44	3877.72	3707.88	4372.91	4011.16	3981.91	3884.71	4210.49	3778.38	3821.69	3765.44	3381.83	3712.65	3884.47	3924.04	4056.97	3732.88	3804.1	4054.44	3546.05	3523.99	3751.33	3883.9	3638.84	3674.62	3211.08	3720.78	3920.03	3656.31	0	4135.32	3956.28	3997.81
1.1349	355.285	2317.79	2170.77	1953.89	2530.42	2341.24	2327.11	4032.66	2146.81	2352.91	2737.69	3903.42	1851.39	4262.38	2064.82	2212.51	4522.95	3876.79	2091.81	2600.38	2360.3	0	2251.24	4210.48	2234.84	3818.7	3765.44	2166.45	0	2507.33	2095.77	2400.85	2288.65	2160	2337.22	2108.92	2086.96	2169.58	2250.35	2185.45	3667.47	3212.76	2338.26	0	1954.39	3735.78	2246.32	2455.43	3987.71
2.3777	353.267	46837.6	45695	38895.8	53080.3	41752.8	41045.4	41342	39550.2	40593.8	47009.2	41696.8	44641.5	44996.4	38589.7	41918.1	45054.7	41875.7	39929.1	43761.9	42533.9	41809	40124.5	54938.7	39432.9	41343.2	40246.2	38414.6	40594.8	42742.4	43217.1	42010	42689	44521.7	43844.2	42924	38572.4	40520.3	42386.3	41250.9	41239.7	39492.4	40822.1	41512.7	43064.6	41064.4	37523.4	40905.1	40507
2.243	353.267	1252.09	1141.93	0	1455.19	1097.29	1192.7	1043.58	0	1095.51	1234.01	1160.46	1207.9	0	1000.55	1054.97	0	1048.97	1007.2	1134.27	1125.59	1051.05	1248.61	1201.42	1532.65	1712.98	1746.35	1413.37	1695.3	1817.99	1790.82	1863.15	1716.29	1488.5	1764.18	1526.47	1544.74	1626.53	1569.6	1491.18	1386.53	1365.84	1355.47	1496.56	1431.07	1222.13	1264.11	1624.89	1426.94
0.8985	353.208	0	0	0	0	0	0	0	0	0	0	0	0	0	0	0	0	0	0	0	0	0	0	0	0	0	0	0	0	0	0	0	0	0	0	0	0	0	0	0	0	0	0	0	0	0	0	0	0
1.6281	352.321	519.044	957.749	965.085	2213.13	987.182	1090.09	0	415.483	1939.33	252.421	0	501.993	0	1016.54	644.091	0	344.063	0	576.58	1006.52	1267.82	965.32	1236.54	0	0	0	0	0	0	0	0	0	0	0	0	0	0	0	0	110.517	141.299	96.3566	253.782	0	0	69.3549	0	1957.4
2.3786	350.258	1506.25	1641.29	1266.24	1843.26	1547.78	1595.19	1570.31	1558.81	1416.56	1986.23	1610.87	1508.06	1552.01	1510.9	1746.3	1489.48	1575.9	1700.4	1835.27	1702.03	1632.42	1465.52	1782.5	1333.83	1580.32	1471.09	1152.95	1459.6	1435.55	1306.42	1411.68	1610.37	1666.75	1478.31	1393.17	1470.31	1541.92	1622.4	1536.52	1571.72	1435.77	1403.87	1530.58	1532.42	1490.72	1206.87	1594.03	1320.44
0.5844	349.181	0	0	1350	626.636	1421.82	1981.83	0	0	1244.65	0	758.468	0	1217.13	1283.76	0	0	346.36	1434.35	0	1336.95	1706.18	2295.94	1355.29	15414.2	0	335.317	0	209.894	0	297.685	569.282	0	0	0	270.742	345.757	0	279.405	0	0	303.879	423.518	1801.04	440.808	0	0	0	1488.01
2.3741	348.31	0	0	0	0	0	0	0	0	0	0	0	0	923.281	0	1023.02	1014.43	0	0	1015	0	0	1060.47	1111.3	0	897.996	980.317	780.169	0	901.226	1031.76	1019.96	1029.53	0	0	0	931.488	884.341	0	0	0	0	0	0	0	0	0	0	0
15.9127	921.747	0	0	0	0	0	0	0	0	0	0	0	0	0	0	0	0	0	0	0	0	0	0	0	0	0	0	0	0	0	0	0	0	0	0	0	0	0	0	0	0	0	0	0	0	0	0	0	0
17.224	921.729	0	0	0	883.693	589.857	567.031	0	755.909	520.671	704.827	0	0	0	0	0	0	0	0	0	0	0	0	0	0	746.275	0	1295.29	0	556.168	0	1015.97	2192.38	1593.16	794.739	0	0	0	0	0	0	0	0	0	0	0	0	0	0
17.0706	921.729	8862.31	8546	9601.1	9066.58	8907.07	9346.17	8103.47	8837.18	8871.31	9557.48	8805.36	7644.92	9575.84	9066.01	8237.93	8013.04	7710.05	9145.33	6361.47	6216.53	5791.41	6691.96	5659.28	9807.84	9707.46	8563.63	7229.56	9769.34	5944.67	9739.9	9998.74	6647.18	9122.24	10604.7	6754.18	8011.24	11239.6	6950.36	9869.36	9804.94	8578.64	8323.88	6643.63	8450.28	11985.9	6835.12	11505.3	9133.47
16.9716	921.725	0	0	0	0	0	0	0	0	0	0	0	0	0	0	0	0	0	0	0	0	0	0	0	0	0	0	0	0	0	0	0	0	0	0	0	0	0	0	0	0	0	0	0	0	0	0	0	0
14.83	921.657	0	0	0	0	0	0	0	0	0	0	0	0	0	0	0	0	0	0	0	0	0	0	0	0	0	0	0	0	0	0	0	0	0	0	0	0	0	0	0	0	0	0	0	0	0	0	0	0
17.9483	920.862	2181	1600.73	2665.09	1940.22	1878.64	2034.69	2009.44	0	1933.54	1702.45	1908.23	1865.45	1946.07	1557.98	1416.85	1771.95	1505.34	1949.63	1453.69	2023.23	1154.33	1586.69	2114.05	1747.83	1753.16	1401.35	1334.22	1673.65	2047.99	2093.38	2339.61	1574.17	2526.25	1643.34	1673.48	0	1386.63	1513.43	1985.75	1583.64	0	1964.81	2538.23	1431.97	1853.54	2227.97	2445.85	2015.87
16.5039	920.769	124868	108243	125359	132370	118259	118153	112510	125125	122008	131480	108871	55948.2	76079	52726	136905	106349	99733	219619	198045	91778.9	91708.9	78727.4	89312.1	256206	136378	68102.9	95469.6	250368	86372.1	64693.4	141269	203479	130405	174973	110980	73963	190019	132129	134979	38807.6	174483	153257	91605.1	107969	114217	140595	115915	81831.8
16.3689	920.769	90856.9	74639.4	94091.8	95205.8	81778.3	85266.1	76319.2	84685.1	85047.4	94881.2	75763.3	82235.8	70748.3	113493	122865	101727	97891.5	104904	0	0	0	35020	33581.4	128684	117494	82111.6	90760.5	70809.7	46909.1	75214	113521	102466	103854	156646	37732.2	66870.7	186447	79378.5	164536	86440.5	123948	22816.3	78335.2	76380.2	155531	46615.5	150250	66587.7
16.2734	920.765	0	0	0	0	0	0	0	0	0	0	0	0	0	0	0	0	0	0	0	0	0	0	0	0	0	0	0	0	0	0	0	0	0	0	0	0	0	0	0	0	0	0	0	0	0	0	0	0
14.8761	920.761	0	0	0	0	0	0	0	0	0	0	0	0	0	0	0	0	0	0	0	0	0	0	0	0	0	0	0	0	0	0	0	0	0	0	0	0	0	0	0	0	0	0	0	0	0	0	0	0
14.0909	920.755	0	0	0	0	0	0	0	0	0	0	0	0	0	0	0	0	0	0	0	0	0	0	0	0	0	0	0	0	0	0	0	0	0	0	0	0	0	0	0	0	0	0	0	0	0	0	0	0
14.8903	920.754	1349.91	1081.94	1173.8	1139.82	1132.92	793.948	0	1335.93	460.632	1211.99	1455.98	0	0	0	0	0	0	0	0	0	0	0	0	0	0	0	0	0	0	0	0	0	0	0	0	0	0	0	0	0	0	6954.55	0	0	0	1718.5	4275.06	4698.03
15.5807	920.74	0	0	0	0	0	0	0	0	0	0	0	0	0	0	0	0	0	0	0	0	0	0	0	0	0	0	0	0	0	0	0	0	0	0	0	0	0	0	0	0	0	0	0	0	0	0	0	0
15.4951	920.739	2126.22	0	2428.77	1702.84	2038.68	2802.5	2294.9	1750.67	1887.63	1419.51	1268.49	0	0	0	0	0	0	0	0	0	0	0	0	0	0	0	0	0	0	0	0	0	0	0	0	0	0	0	0	0	0	3963.48	0	0	0	1492.4	4851.12	5017.64
15.9299	920.737	0	0	0	0	0	0	0	0	0	0	0	0	0	0	0	0	0	0	0	0	0	0	0	0	0	0	0	0	0	0	0	0	0	0	0	0	0	0	0	0	0	0	0	0	0	0	0	0
17.5595	919.843	23493.8	19228.2	27406.9	25257.3	21200.1	17995.8	21168.5	24916.9	27245.2	23173.2	21002.3	6874.65	17874.3	9585.99	23631.7	12297.7	8071.65	21021.9	5878.63	10165	8773.99	7121.48	19092	30176	21620.9	9877.87	27674.2	26224.8	13838.1	21766.6	29473	28323	44212.5	22772.3	12761.5	13681.7	21790.1	28640.1	14580.6	15766.3	20202	26288.4	18771.2	18088.9	25022.6	14633.9	34676.5	22461.6
8.8994	781.624	0	0	0	0	0	0	0	0	0	0	0	0	0	0	0	0	0	0	0	0	0	0	0	0	0	0	0	0	0	0	0	0	0	0	0	0	0	0	0	0	0	0	0	0	0	0	0	0
13.7262	781.619	16223.5	15984	21032.5	19495	17394.2	16795.7	16457.6	17556.8	16057.9	17541.2	18435.8	15651.8	17399.1	15519.5	14744.1	20734.6	22531.3	17158.2	14722.3	17341.2	16767.7	15911.2	15298	19291.4	17778.9	16462	14820.1	19855.2	12017.8	17735.1	15647.5	19129.9	18185.8	15819.4	20561.7	14727.6	16180.6	16949.9	16674.1	14097.8	18598	16447.6	15318.9	17661.3	16105.7	19585.6	13956.8	19739.1
3.5243	781.58	4204.42	4347.71	4524.24	1065.28	4127.37	3858.48	3010.34	4431.19	5019.46	4389.2	4289.12	3508.7	4883.41	2358.55	2367.59	4248.64	4601.51	3698.44	4275.1	4273.21	3735.36	4024.97	4622.36	4074	4125.52	4681.64	4508.86	4407.72	4050.26	4000.07	4328.88	4279.38	4112.01	4612.16	4533.13	4477.79	3649.5	4024.75	4432.05	4574.76	4420.63	3397.16	4368.51	4428.71	4604.8	3840.5	3533.16	2844.52
10.9961	781.572	0	0	0	0	0	0	0	0	0	0	0	0	0	0	0	0	0	0	0	0	0	0	0	0	0	0	0	0	0	0	0	0	0	0	0	0	0	0	0	0	0	0	0	0	0	0	0	0
11.1213	781.571	54136	31887.9	43500.5	36768.8	38552.3	81166.4	38300.7	29956.2	32599.4	31227.5	41146.7	43344.5	48875.5	64953.6	82683.1	32049.3	79269.8	97007.1	42399.6	48636.3	24054	44436.9	36712	56102	76606.4	41778.3	41674.1	35963.3	68314.4	35940.7	38070.8	36348.1	23804.8	41377.8	36156.4	40611	63001	36493.5	69956.8	34749.9	16524.2	41541.3	74430.8	16848.1	68637.3	44468.9	35858.6	49591.2
10.3103	781.566	3471.07	0	2851.94	1591.49	1580	5211.25	2014.72	0	1663.52	0	2142.99	3512.03	4328.7	3605.51	5856.84	1652.13	6166.48	8580.12	701.151	4082.64	0	0	0	3679.39	5309.37	1679.26	1662.24	0	2258.46	2382.82	935.264	0	0	2069.94	1822.16	2200.32	3200.04	0	4361.23	0	0	3576.61	4618.71	0	4446.62	0	2481.24	3524
10.424	781.566	0	0	0	0	0	0	0	0	0	0	0	0	0	0	0	0	0	0	0	0	0	0	0	0	0	0	0	0	0	0	0	0	0	0	0	0	0	0	0	0	0	0	0	0	0	0	0	0
10.3808	781.559	0	0	0	0	0	0	0	0	0	0	0	0	0	0	0	0	0	0	0	0	0	0	0	0	0	0	0	0	0	0	0	0	0	0	0	0	0	0	0	0	0	0	0	0	0	0	0	0
10.2616	781.558	0	0	0	0	0	0	0	0	0	0	0	0	0	0	0	0	0	0	0	0	0	0	0	0	0	0	0	0	0	0	0	0	0	0	0	0	0	0	0	0	0	0	0	0	0	0	0	0
2.3802	781.432	1026.37	1208.68	0	0	764.222	0	1022.37	911.585	1057.54	0	0	0	0	0	963.326	1161.86	0	863.747	838.143	0	789.756	956.875	1014.34	0	0	0	0	0	0	0	0	0	0	0	0	0	0	828.727	789.023	781.46	0	0	798.425	943.426	0	0	749.091	879.982
16.5329	780.707	6590.92	5789.74	6471.65	6317.07	6087.25	5965.43	6313.4	6125.12	6807.14	6043.62	5551.98	5784.92	8656.68	5114.56	12701.5	5454.62	4983.63	5053.31	4924.9	5758.18	4748.45	5589.24	5846.95	4656.42	5260.88	4820.47	8464.94	4864.11	7249.2	5484.93	10068.4	10676.1	15030.3	5223.67	5356.43	4764.15	4353.92	12499.1	4708.14	5402.74	5061.04	5728.7	12141.5	4912.5	4513.29	5409.69	4785.92	5463.86
16.6127	780.704	0	0	0	0	0	0	0	0	0	0	0	0	0	0	0	0	0	0	0	0	0	0	0	0	0	0	0	0	0	0	0	0	0	0	0	0	0	0	0	0	0	0	0	0	0	0	0	0
14.9143	780.67	2791.19	1748.3	4300.21	3552.6	3001.02	3143.28	2020.83	2734.66	1952	2339.92	3513.92	3599.92	5697.8	5241.09	3470.34	9222.58	6631.5	2638.43	6758.76	3966.35	5411.87	3462.17	5227.77	2895.35	2069.8	3139.76	3501.4	2980.18	3522.81	4183.88	5427.61	5275.36	3643.83	3499.49	2276.5	2840.27	3017.46	2945.35	3254.26	3138.91	3372.84	1282.84	2841.23	3564.92	5156.63	2244.43	1248.37	2076.49
14.2757	780.632	0	0	0	0	0	0	0	0	0	0	0	0	0	0	0	0	0	0	0	0	0	0	0	0	0	0	0	0	0	0	0	0	0	0	0	0	0	0	0	0	0	2271.08	0	0	0	4796.6	1828.94	2677.84
14.3629	780.589	7752.54	7557.91	8134.87	8072.1	7707.47	7512.75	8305.47	7903.91	9061.17	9305.62	7657.22	7864.87	7625.87	9537.71	9888.74	5895.4	8213.87	4682.2	7554.42	7220.12	9295.56	13645.9	17278.1	6910.21	11415.4	6493.38	8820.04	5343.61	13877	7132.6	9142.96	11087.4	16971.9	10892.1	6797.46	13409.4	9554.58	6979.11	10320.6	9164.86	5754.34	0	7252.36	6886.22	8431.4	8041.82	5700.3	7333.94
14.1836	780.589	2714	0	0	5200.42	4587.81	0	4848.37	4878.85	4713.61	5432.18	0	2697.81	4364.37	4950.25	4250.07	4396.43	0	1865.01	5673.26	4002.73	3010.71	5357.39	0	3915.2	8206.91	0	7973.65	5131.68	9102.41	5719.46	4549.23	5772.21	0	1085.28	3464.25	5472.97	5189.51	0	0	0	0	0	0	0	0	0	0	0
4.0173	368.425	0	0	0	0	0	0	0	0	0	0	0	0	2866.22	0	0	1145.58	0	0	532.051	1073.98	0	1841.74	1534.64	0	0	0	0	0	0	0	0	0	0	0	0	0	0	0	0	0	0	0	0	0	0	0	0	0
0.7976	368.28	968.164	1172.73	0	1131.54	1150.18	1124.1	1116.11	1080.58	1014.7	1093.32	1158.83	1392.21	2553.62	1767.01	903.217	558.13	2255.62	858.192	1381.13	1176.86	1104.75	647.488	1690.86	620.351	1257.75	893.966	0	880.244	822.061	0	978.199	725.173	733.697	1171.36	1477.03	1655.56	887.174	456.831	1255.64	1185.89	1242.81	871.609	675.845	910.75	680.585	1756.07	1121.26	1148.67
16.0736	367.337	0	0	0	0	0	0	0	0	0	0	0	0	0	0	0	0	0	0	0	0	0	0	0	0	0	0	0	0	0	0	0	0	0	0	0	0	0	0	0	0	0	0	0	0	0	0	0	0
14.1861	367.337	0	0	0	0	0	0	0	0	0	0	0	0	0	0	0	0	0	0	0	0	0	0	0	0	0	0	0	0	0	0	0	0	0	0	0	0	0	0	0	0	0	0	0	0	0	0	0	0
16.8545	367.337	0	0	0	0	0	0	0	0	0	0	0	0	0	0	0	0	0	0	0	0	0	0	0	0	767.804	728.858	0	0	1000.5	1035.57	0	684.061	0	931.631	0	0	969.124	0	0	0	0	0	0	0	0	0	0	0
15.5752	367.337	18711.3	14273.4	20905.1	17914.6	17001.4	19887.4	17139.3	16705.2	16452.4	18679.9	16874	0	0	3006.07	158.296	0	1559.12	161.571	213.124	0	0	227.472	0	0	0	0	0	0	0	0	0	0	0	0	0	0	0	0	0	0	0	79327.1	182.564	0	0	69938.3	46581.5	73801.9
15.49	367.336	10065.4	9572.61	9034.85	10389.4	9653.31	9491.33	9294.66	10334.5	10374.8	10420.1	8402.05	188.68	0	1241.21	0	0	1492.55	238.34	472.098	0	0	317.031	0	0	0	0	0	0	0	0	0	0	0	0	0	0	0	0	0	0	0	0	0	0	0	0	0	0
15.7068	367.336	1447.68	1012.3	1595.67	1429.3	942.091	1574.57	1228.16	1241.62	1140.86	1533.03	1359.78	0	0	0	0	0	0	0	0	0	0	0	0	0	224.799	0	0	1008.81	691.102	1070.78	1190.91	1864.21	0	0	0	0	1017.51	0	0	0	0	0	0	0	0	0	0	0
15.3737	367.336	2207.05	1919.78	2115.74	2285.52	2290.73	2203.39	2195.25	2381.84	2039.43	2465.68	1806.64	0	0	0	0	0	0	0	0	0	0	0	0	0	0	0	0	0	0	0	0	0	0	0	0	0	0	0	0	0	0	0	0	0	0	0	0	0
14.048	367.335	0	0	0	0	0	0	0	0	0	0	0	0	0	0	0	0	0	0	0	0	0	0	0	0	0	0	0	0	0	0	0	0	0	0	0	0	0	0	0	0	0	0	0	0	0	0	0	0
0.6903	367.269	685.222	0	0	1181.36	0	922.378	1002.98	1030.98	945.164	805.878	891.031	0	0	0	0	0	0	0	0	0	0	0	0	1114.66	215.731	109.276	0	0	0	0	0	200.02	0	174.291	293.276	136.398	196.218	239.756	120.992	0	217.325	289.159	291.489	0	143.778	314.79	146.157	1197.82
1.3487	367.251	1500.67	1490.54	1439.33	1444.78	1462.4	1497.39	1482.7	1483.19	1500.23	1487.68	1366.35	1439.97	1447.08	1478.3	1562.22	1464.53	1476.74	1379.99	1455.25	1480.18	1440.17	1314.21	1433.05	1484.8	1462.87	1477.82	1377.04	1473.88	1566.1	1504.48	1335.03	1365.6	1323.34	1511.8	1455.24	1374.34	1400.1	1371.46	1526.43	1439.57	1440.12	1505.3	1468.2	1596.43	1443.2	1614.57	1432.05	1633.91
3.5227	365.324	5069.2	4892.67	4889.19	5735.63	5115.25	5482.64	5222	5043.19	4570.85	5695.09	4858.93	4821.96	5501.71	5093.38	5371.51	5353.78	4731.24	4709.06	5135.14	5346.58	5065.19	5628.16	6840.32	4743.84	5236.62	4654.51	4624.1	4763.78	5009.34	5198.56	5216.11	5042.33	4626.95	4900.27	4863.77	4676.53	4797.76	5151.53	5004.67	4931.17	4964.6	4394.32	5083.14	4722.06	4656.09	4205.25	4544.32	4896.62
15.2888	365.32	0	0	0	0	0	0	0	0	0	0	0	0	0	0	0	0	0	0	0	0	0	0	0	0	0	0	0	0	0	0	0	0	0	0	0	0	0	0	0	0	0	0	0	0	0	0	0	0
0.6734	363.217	623.346	790.411	458.046	678.611	740.456	730.986	698.914	550.911	630.281	766.765	653.03	747.583	535.844	496.023	615.708	417.37	195.502	732.599	840.988	375.685	717.177	725.726	540.23	456.112	618.298	238.844	558.037	1510.48	1328.36	318.258	0	1387.79	467.125	882.357	330.879	626.742	802.463	914.855	851.915	548.745	556.457	1276.5	1044.87	1074.9	588.088	1479.56	0	789.794
0.8013	362.327	3236.73	3480.28	2644.67	3031.93	3198.78	3001.24	3149.91	3077.14	3093.76	3299.33	2988.1	1588.19	0	829.894	717.075	392.805	1729	75.2665	530.113	0	221.554	634.824	784.37	5398.71	5385.19	3194.28	5477.08	5179.67	3074.86	4929.07	7439.86	4776.19	4217.45	6088.59	2735.72	3319.02	5572.42	3535.72	2684.05	4893.79	4649.83	5322.11	5940.86	3577.25	4471.5	4688.58	6547.59	7783.66
15.1563	923.671	0	0	0	0	0	0	0	0	0	0	0	0	0	0	0	0	0	0	0	0	0	0	0	0	0	0	0	0	0	0	0	0	0	0	0	0	0	0	0	0	0	0	0	0	0	0	0	0
15.0392	923.671	0	0	0	0	0	0	0	0	0	0	0	0	0	0	0	0	0	0	0	0	0	0	0	0	0	0	0	0	0	0	0	0	0	0	0	0	0	0	0	0	0	0	0	0	0	0	0	0
18.1586	922.878	0	1138.28	1337.36	1181.6	1205.83	1305.22	1275.95	0	1319.59	965.587	1250.09	1314.04	1482.62	0	1174.11	0	1045.66	1466.71	1003.28	1128.91	0	1178.74	1121.84	0	1069.49	1146.95	909.872	1082.52	1345.42	1293.87	1429.74	0	913.946	935.341	1173.59	1032.31	0	1109.51	1239.08	1027.56	1031.21	1416.23	1732.48	0	0	1292.72	0	1469.09
16.6373	922.785	247238	232296	311613	276491	234332	233409	220067	239268	240277	265215	230943	257959	328243	304790	287274	295104	283273	271608	154326	143238	143211	153566	146954	379516	290732	234124	216574	271848	168409	304205	346379	215492	299136	365414	150442	286092	451380	271345	368792	209498	348875	111686	187276	278687	371286	145561	379238	216016
16.7885	922.785	94209.6	71107.4	109771	93220.8	90628.3	87532.5	88058.1	89775.8	93311.6	91863.8	85274.2	46812.9	61489	28196.5	93117	94947.9	81329.5	134931	163937	110040	80971.8	91928	161863	150204	67946.6	49921	69384.7	150147	89688.4	66572.1	87339.8	156185	110797	103467	90543.5	51550.5	102125	98094.9	64990.2	27995	132182	97259.3	68631.3	92439.6	74707.3	129605	73899	47694.7
16.5384	922.779	0	0	0	0	0	0	0	0	0	0	0	0	0	0	0	0	0	0	0	0	0	0	0	0	0	0	0	0	0	0	0	0	0	0	0	0	0	33965	63174.7	30055.7	0	40729.2	27668.7	38431.8	0	0	47857.9	0
15.2215	922.768	0	0	0	0	0	0	0	0	0	0	0	0	0	0	0	0	0	0	0	0	0	0	0	0	0	0	0	0	0	0	0	0	0	0	0	0	0	0	0	0	0	0	0	0	0	0	0	0
15.8131	922.753	0	0	0	0	0	0	0	0	0	0	0	0	0	0	0	0	0	0	0	0	0	0	0	0	0	0	0	0	0	0	0	0	0	0	0	0	0	0	0	0	0	0	0	0	0	0	0	0
15.9002	922.693	0	0	0	0	0	0	0	0	0	0	0	544.671	0	648.535	1855.04	0	0	754.624	1010.53	83.2393	119.035	0	29.5539	0	0	0	0	0	0	0	0	0	0	0	0	0	0	0	0	0	0	0	0	0	0	0	0	0
0.8915	922.665	800.971	1089.42	471.682	1021.18	885.806	804.462	1006.58	1114.69	1042.05	1021.93	1112.05	2984.92	3142.43	2323.19	3968.27	3182.29	3335.99	2821.6	3609.07	2360.05	3188.88	4794.34	4239.22	0	0	0	0	0	0	0	0	0	0	0	0	0	0	0	0	0	0	0	0	0	0	0	0	0
0.8775	922.66	0	0	0	0	0	0	0	0	0	0	0	758.036	2492.2	0	2821.92	0	2334.21	0	1438.62	0	566.254	0	0	0	0	0	0	0	0	0	0	0	0	0	0	0	0	0	0	0	0	0	0	0	0	0	0	0
17.8226	921.859	1214.1	0	1055.39	0	1238.96	1271.57	1575.23	809.706	687.616	0	1260.43	0	0	0	0	0	0	0	0	0	0	0	0	0	0	0	0	0	0	0	0	0	0	0	0	0	0	0	0	0	0	0	0	0	0	0	0	0
15.7033	921.781	0	0	0	0	0	0	0	0	0	0	0	0	0	0	0	0	0	0	0	0	0	0	0	0	0	0	0	0	0	0	0	0	0	0	0	0	0	0	0	0	13.9422	7410.82	0	0	0	3299.47	1638.28	6326.05
15.7348	921.763	0	0	0	0	0	0	0	0	0	0	0	0	0	0	0	0	0	0	0	0	0	0	0	0	0	0	0	0	0	0	0	0	0	0	0	0	0	0	0	0	0	3181.77	0	0	0	2426.76	3323.66	3885.68
15.8103	921.751	3245.26	2769.32	0	3273.14	3098.01	2819.84	3137.39	2855.27	2841.08	3063.33	2841.33	0	0	0	0	0	0	0	0	0	0	0	0	0	0	0	0	0	0	0	0	0	0	0	0	0	0	0	0	0	0	10046.8	0	0	0	4582.64	3323.66	11217.1
16.2881	921.749	13139.5	12317.6	18081	16036.6	7991.56	13758.9	11131.7	15279.1	9111.69	15027	11198.9	6707.76	0	0	0	15158.5	17107.4	3710.16	12410.4	16201.1	15776.3	19018.1	14084.4	0	24464.2	10049.3	10582.2	15436.9	23046.5	18608.1	0	15564.6	9900.81	15453.3	13032.6	15017.1	0	10520.2	17470.7	20928.2	17715.4	13387	15803.5	18228.5	5436.52	11626.9	0	11221.2
11.2614	782.568	19587	24408.3	0	28055.1	28326.1	28783	27385.7	28179.7	27550.3	0	26291.1	20018.4	27128.1	23437.9	26944	27585.9	27415.2	20671	27360.8	0	24235.8	28793.2	0	0	0	28397.6	27922.5	15432.1	28489.5	27819.4	0	27756.8	27671.6	26838.3	23260.3	27003.6	28655.6	23842.6	25535.9	0	0	25086.3	0	0	0	28411.1	8642.25	27314.4
11.0926	782.568	0	0	0	0	0	0	0	0	0	0	0	0	0	0	0	0	0	0	0	0	0	0	0	0	0	0	0	0	0	0	0	0	0	0	0	0	0	0	0	0	0	0	0	0	0	0	0	0
11.1727	782.568	19277.6	0	27123.5	18714.5	0	0	26150.5	18943.7	23942.8	0	26251.3	0	0	0	0	0	0	0	0	0	0	0	0	0	0	0	0	0	0	0	0	0	0	0	0	0	0	0	0	0	0	0	0	0	0	0	0	0
10.3421	782.567	0	0	0	0	0	0	0	0	0	0	0	0	0	0	0	0	0	0	0	0	0	0	0	0	0	0	0	0	0	0	0	0	0	0	0	0	0	0	0	0	0	0	0	0	0	0	0	0
9.1894	782.567	0	0	0	0	0	0	0	0	0	0	0	0	0	0	0	0	0	0	0	0	0	0	0	0	0	0	0	0	0	0	0	0	0	0	0	0	0	0	0	0	0	0	0	0	0	0	0	0
4.459	782.567	0	0	0	0	0	0	0	0	0	0	0	0	0	0	0	0	0	0	0	0	0	0	0	0	0	0	0	0	0	0	0	0	0	0	0	0	0	0	0	0	0	0	0	0	0	0	0	0
4.9974	782.567	0	0	0	0	0	0	0	0	0	0	0	0	0	0	0	0	0	0	0	0	0	0	0	0	0	0	0	0	0	0	0	0	0	0	0	0	0	0	0	0	14.4965	5110.78	0	0	0	2415.31	0	3363.22
9.3151	782.567	0	0	0	0	0	0	0	0	0	0	0	0	0	0	0	0	0	0	0	0	0	0	0	0	0	0	0	0	0	0	0	0	0	0	0	0	0	0	0	0	0	0	0	0	0	0	0	0
5.7715	782.566	0	0	0	0	0	0	0	0	0	0	0	0	0	0	0	0	0	0	0	0	0	0	0	0	0	0	0	0	0	0	0	0	0	0	0	0	0	0	0	0	0	0	0	0	0	0	0	0
11.7564	782.565	0	0	0	0	0	0	0	0	0	0	0	0	0	0	0	0	0	0	0	0	0	0	0	0	0	0	0	0	0	0	0	0	0	0	0	0	0	0	0	0	0	0	0	0	0	0	0	0
9.9279	782.565	0	0	0	0	0	0	0	0	0	0	0	0	0	0	0	0	0	0	0	0	0	0	0	0	0	0	0	0	0	0	0	0	0	0	0	0	0	0	0	0	0	0	0	0	0	0	0	0
9.6367	782.564	0	0	0	0	0	0	0	0	0	0	0	0	0	0	0	0	0	0	0	0	0	0	0	0	0	0	0	0	0	0	0	0	0	0	0	0	0	0	0	0	0	0	0	0	0	0	0	0
9.7343	782.564	0	0	0	0	0	0	0	0	0	0	0	0	0	0	0	0	0	0	0	0	0	0	0	0	0	0	0	0	0	0	0	0	0	0	0	0	0	0	0	0	0	0	0	0	0	0	0	0
9.8202	782.563	0	0	0	0	0	0	0	0	0	0	0	0	0	0	0	0	0	0	0	0	0	0	0	0	0	0	0	0	0	0	0	0	0	0	0	0	0	0	0	0	0	0	0	0	0	0	0	0
12.927	782.554	0	0	0	0	0	0	0	0	0	0	0	0	0	0	0	0	0	0	0	0	0	0	0	0	0	0	491.493	140.88	597.453	176.294	0	1112.32	265.078	0	0	288.755	0	0	0	0	0	0	0	0	0	0	0	0
16.3363	781.702	1002.83	1033.95	1164.54	1511.11	621.366	1293.01	1506.62	1002.59	1010.23	822.66	0	0	0	0	0	0	0	0	0	0	0	0	0	0	480.479	0	2773.87	0	877.303	493.104	3000	3246.67	3341.76	1201.77	0	0	0	4660.59	0	808.632	0	0	1618.59	0	0	782.001	0	367.269
16.7621	369.352	22570	18257.7	25194.3	0	22932.2	0	19804.1	20666.7	0	0	20848.5	0	17538.9	24406.1	0	44684.5	39150.7	14394.9	0	34882.1	40496.9	0	51544.4	16753.8	0	21107.6	19102.2	7699.77	0	20124.6	10810.2	0	6139.36	17341.9	21147.7	27798.5	0	13502.3	15851.6	26101.5	32094.1	7392.01	0	0	16483.9	37490.6	0	0
7.6978	369.352	38731.7	37948.6	35268.6	38850.6	40277.8	40126.6	40070.1	40023.8	39449.1	37882.9	37641.9	28808	33717	29417.2	29740.5	39277	35164.5	26676.8	35073.4	32687	35905	37677.8	30857.4	37766.9	41736.3	35800.4	38246.7	41635.4	38209.7	36494.3	37034.2	38027.9	42967.8	44196.6	35227.1	42978.7	38042.4	37847.3	38962.8	35792.1	41472.5	41222.9	35970.6	39898.4	41905.1	43033	38854.5	41731.6
14.9681	369.352	4381.73	3661.76	4064.96	4013.37	0	0	3703.47	3641.91	3905.22	0	0	0	0	0	0	0	0	0	0	0	0	0	0	0	0	0	0	0	0	0	0	0	0	0	0	0	0	217.292	359.916	0	0	23087.4	617.341	346.007	0	8399.88	0	11104.2
17.8592	369.352	9362.9	7181.64	9640.47	8825.14	8030.99	8624.06	5969.61	7457.89	6575.27	8620.46	6473.41	6320.06	9207.05	9986.4	6832.15	7069.3	6925.83	8028.29	6398.78	5183.74	5376.19	4004.38	4329.84	7345.52	5177.72	5045.21	5841.38	4951.4	6385.16	4170.73	5795.87	2583.25	8392.81	8770.8	5939.2	3628.64	8944.4	4331.63	0	3908.77	4391.19	5421.32	5341.69	3545	7765.74	4134.05	9612.04	10617.6
16.5778	369.352	0	0	0	0	0	0	0	0	0	0	0	0	0	0	0	0	0	0	0	0	0	0	0	0	0	0	0	0	0	0	0	0	0	0	0	0	0	0	0	0	0	0	0	0	0	0	0	0
17.3524	369.352	6150.73	5389.65	4148.54	5043.27	4650.53	5294.04	4629.99	4623.12	5135.37	5210.01	4278.13	6216.77	5205.6	5463.77	6660.57	5963.29	0	4324.99	6290.03	6659.7	5900.61	0	5220.32	4089.26	4345.21	5423.62	4805.76	3627.54	0	3531.59	3512.55	4885.63	2491.57	4873	6249.89	4724.02	4925.37	4515.27	4657.08	4593.91	0	4468.19	5528.56	6424.81	3708.69	0	3890.22	5391.77
13.9465	369.352	1338.7	0	0	1324.7	1398.54	0	1439.04	0	1271.32	1694.55	1212.87	0	0	0	0	0	0	0	0	0	0	0	0	0	0	0	0	0	0	0	0	0	0	0	0	0	0	0	0	0	0	0	0	0	0	0	0	0
14.0522	369.352	0	0	0	0	0	0	0	0	0	0	0	0	0	0	0	0	0	0	0	0	0	0	0	0	0	0	0	0	0	0	0	0	0	0	0	0	0	0	0	0	0	7821.29	0	0	0	12731	3884.46	13287.1
12.3401	369.352	0	0	0	0	0	0	0	0	0	0	0	0	0	0	0	0	0	0	0	0	0	0	0	0	0	0	0	0	0	0	0	0	0	0	0	0	0	0	0	0	0	0	0	0	0	0	0	0
14.1961	369.352	2225.19	2310.51	2277.07	2348.97	2456.33	2566.84	2377.16	2521.73	2332.36	2619.04	2615.65	0	0	0	0	0	0	0	0	0	0	0	0	0	0	0	0	0	0	0	0	0	0	0	0	0	0	0	38.4681	0	47.4958	15180.7	45.184	0	0	21753.8	7398.43	20604.6
15.2102	369.351	0	1303.95	0	0	0	1684.53	1542.78	1777.52	1414.04	1842.1	0	0	0	0	0	0	0	0	0	0	0	0	0	0	0	0	0	0	0	0	0	0	0	0	0	0	0	0	0	0	0	0	0	0	0	0	0	0
16.2633	369.351	1290.61	1010.73	0	1452.71	1221.71	1246.05	1121.68	1108.08	0	1112.28	0	1519.58	0	0	893.99	1449.14	2542.73	1183.1	0	1053.35	0	1121.68	1285.5	1139.17	1712.7	385.974	936.838	1085.46	1361.15	1036.59	1664.06	1728.7	1137.44	1134.86	1392.9	0	1653.3	1169.66	1564.97	0	1459.65	0	0	1968.99	0	0	1409.52	1049.15
15.1335	369.351	0	0	0	0	0	0	0	0	0	0	0	0	0	0	0	0	0	0	0	0	0	0	0	0	0	0	0	0	0	0	0	0	0	0	0	0	0	0	0	0	0	0	0	0	0	0	0	0
15.5149	369.353	77656.7	76231.9	84709.4	85356.8	81177.7	84059.4	78574	85712	83962.4	85875.9	75025.3	1447.57	3101.45	14587.4	2028.14	2394.08	10025	1125.81	3757.43	1717.55	1576.02	2409.82	3023.24	2060.25	1925.53	1817.92	1887.34	7632.8	1347.11	1623.04	2486.44	2408.72	1277.59	2333.25	1563.47	1800.46	1918.24	1720.98	1457.02	1739.69	1828.81	452639	2262.67	1676.82	2800.5	439500	252135	476173
4.6767	369.337	3582.39	2914.57	3614.53	3956.21	3673.89	3944.84	4090.09	3344.31	3809.24	4516.6	3475.15	3054.69	4234.75	3406.55	3885.85	3471.05	3610.43	3379.41	4015.3	3633.58	3504.27	5305.08	6650.25	3230.52	3703.85	2788.66	3397.83	2974.96	3726.28	3464.49	3461.83	3397.94	3188.79	3514.45	3270.68	2945.55	3486.83	3914.95	3523.44	3347.84	3097.98	3650.46	3801.76	2987.82	3886.95	4553.04	4049	4877
2.3818	369.24	1929.94	1750.37	1628.08	2010.17	1735.59	1669.38	1823.01	1621.85	1821.95	1897.38	1507.5	1804.49	1960.57	1656.18	1828.71	1952.24	1656.91	1656.07	1823.68	1801.41	1657.66	1713.26	2152.49	1545.73	1661.12	1619.12	1614.77	1712.02	1780.54	1919.59	1656.21	1673.85	1809.41	1836.69	1822.97	1743	1691.43	1720.6	1582.84	1745.79	1648.9	1658.22	1722.35	1618.34	1685.76	1630.56	1739.47	1672.98
15.8482	925.757	0	0	0	0	0	0	0	0	0	0	0	0	0	0	0	0	0	0	0	0	0	0	0	0	0	0	0	0	0	0	0	0	0	0	0	0	0	0	0	0	0	0	0	0	0	0	0	0
15.1883	925.757	1054.99	1043.75	1077.94	1215.64	1048.24	1360.79	1090.95	1230.12	1082.6	1256.35	1255.17	0	0	0	0	0	0	0	0	0	0	0	0	0	0	0	0	0	0	0	0	0	0	0	0	0	0	0	0	0	0	3348.51	128.718	62.4316	1263.19	2211.93	3749.52	3195.48
14.8981	925.754	0	0	0	0	0	0	0	0	0	0	0	0	0	0	0	0	0	0	0	0	0	0	0	0	0	0	0	0	0	0	0	0	0	0	0	0	0	0	0	0	0	0	0	0	0	0	0	0
14.0736	925.708	0	0	0	0	0	0	0	0	0	0	0	0	0	0	0	0	0	0	0	0	0	0	0	0	0	0	0	0	0	0	0	0	0	0	0	0	0	0	0	0	0	0	0	0	0	0	0	0
14.1385	925.699	0	0	0	0	0	0	0	0	0	0	0	0	0	0	0	0	0	0	0	0	0	0	0	0	0	0	0	0	0	0	0	0	0	0	0	0	0	0	0	0	0	0	0	0	0	0	0	0
15.3824	925.689	2106.77	2885.96	1814.09	2959.66	2366.97	1958.94	2323.27	2926.48	2955.8	2444.36	2091.94	0	0	0	0	0	0	0	0	0	0	0	0	0	0	0	0	0	0	0	0	0	0	0	0	0	0	79.9437	0	33.8818	0	11982.3	0	0	0	5898.8	9539.39	13632.2
15.4083	925.685	0	0	0	0	0	0	0	0	0	0	0	0	0	0	0	0	0	0	0	0	0	0	0	0	0	0	0	0	0	0	0	0	0	0	0	0	0	0	0	0	0	0	0	0	0	0	0	0
16.9002	924.801	235541	207424	284353	267390	224233	227028	223665	226172	246070	254857	212266	223291	295255	210492	246834	244565	273074	236949	142693	204042	165490	211514	215146	340306	221541	211335	196488	274321	193451	346439	337343	208685	362677	306928	158452	231334	374945	259557	270946	174479	288603	117152	161907	295519	291912	147515	359614	210505
17.0979	924.8	5120.89	3219.01	7072.02	3582.71	4755.66	5058.59	4845.29	4710.01	5556.17	5407.85	2706.43	0	0	0	5521.78	0	3278	8786.36	4690.46	4121.94	0	2871.56	3284.22	12238.2	0	611.387	5217.71	8660.9	0	5157.42	6575.29	14797.2	9659.43	5224.52	3713.47	0	0	8186.87	2049.36	0	5818.37	7942.25	0	8894.15	0	6895.91	6150.49	2126.1
16.1352	924.767	0	0	0	0	0	0	0	0	0	0	0	0	0	0	0	0	0	0	0	0	0	0	0	0	0	0	0	0	0	0	0	0	0	0	0	0	0	0	0	0	0	0	0	0	0	0	0	0
14.5894	924.727	0	0	0	0	0	0	0	0	0	0	0	0	0	0	0	0	0	0	0	0	0	0	0	0	0	0	0	0	0	0	0	0	0	0	0	0	0	0	0	0	0	0	0	0	0	0	0	0
16.1277	924.712	2355.09	2383.38	2527.75	2993.28	2259.23	2245.67	2232.84	2781.35	2562.22	2985.16	2228.59	2909.24	1935.09	3821.77	5710.12	2317.43	2697.4	3369.47	3511.52	0	1259.26	0	1202.88	3248.52	3463.66	2727.22	5342.05	1962.82	1956.44	2051.8	3343.17	7058.52	2655.58	4656.69	1554.32	0	5595.71	2827.12	3748.22	2887.92	3837.08	62.0769	3304.92	2183.03	4018.62	1753.1	1581.81	413.753
16.2104	924.711	0	0	0	0	0	0	0	0	0	0	0	0	0	0	0	0	0	0	0	0	0	0	0	0	0	0	0	1962.82	2669.64	0	1148.16	8131.35	0	1071.78	1586.96	0	1219.32	0	0	0	0	0	0	0	0	0	0	0
14.6262	924.681	0	0	0	0	0	0	0	0	0	0	0	0	0	0	0	0	0	0	0	0	0	0	0	0	0	0	0	0	0	0	0	0	0	0	0	0	0	0	0	0	0	0	0	0	0	0	0	0
16.1043	923.766	0	0	0	0	0	0	0	0	0	0	0	0	0	0	0	0	0	0	0	0	0	0	0	0	0	0	0	0	0	0	0	0	0	0	0	0	0	0	0	0	0	0	0	0	0	0	0	0
17.3037	923.744	7466.86	6828.3	8442.59	7212.1	7024.46	6469.56	6866.94	6815.58	7412.36	7328.06	6978.5	6062.23	7488.65	7088.38	6203.83	7439.34	6257.57	6698.22	5885.18	6719.57	5196.93	5984.72	5841.84	7813.48	8036.19	7087.16	5115.93	8919.44	4865.74	8776.36	8497.7	3840.88	7053.62	7809.78	6116.04	7972.38	8064.71	6670.92	8832.78	8685.31	7015.08	6844.96	4607.12	6068.71	10651.8	4890.22	9755.87	6924.2
9.8295	782.573	0	0	0	0	0	0	0	0	0	0	0	0	0	0	0	0	0	0	0	0	0	0	0	0	0	0	0	0	0	0	0	0	0	0	0	0	0	0	0	0	0	0	0	0	0	0	0	0
9.9392	782.573	0	0	0	0	0	0	0	0	0	0	0	0	0	0	0	0	0	0	0	0	0	0	0	0	0	0	0	0	0	0	0	0	0	0	0	0	0	0	0	0	0	0	0	0	0	0	0	0
9.645	782.572	0	0	0	0	0	0	0	0	0	0	0	0	0	0	0	0	0	0	0	0	0	0	0	0	0	0	0	0	0	0	0	0	0	0	0	0	0	0	0	0	0	0	0	0	0	0	0	0
11.4942	782.571	0	0	0	0	0	0	0	0	0	0	0	23222.8	0	17759.9	25269.2	16675.1	0	0	0	26749.9	25687.6	25277.9	0	0	0	0	0	0	0	0	0	0	0	0	0	0	0	25965.4	23813.2	0	0	0	0	13662.6	0	0	23844.2	0
8.6865	782.57	2.95951e+06	3.04999e+06	2.83928e+06	3024501	3.05486e+06	3010668	3012690	3.06254e+06	3.13198e+06	3.17016e+06	3026804	2.0969e+06	2.74506e+06	2.62405e+06	2.91829e+06	3.11906e+06	3.19667e+06	2.0613e+06	2.73504e+06	2.51646e+06	2.70355e+06	3.06735e+06	2.88032e+06	3.09278e+06	3160371	2380679	3392436	3.26614e+06	3.50326e+06	2.50468e+06	3.10517e+06	3.80716e+06	3.49742e+06	3.15878e+06	2632536	3026279	3.34222e+06	3.05613e+06	3.17769e+06	2.48082e+06	0	2518627	3.21212e+06	2.75125e+06	3.16463e+06	3695130	3.00431e+06	3.1569e+06
11.8438	782.572	0	0	0	0	0	0	0	0	0	0	0	0	0	0	1974.02	1025.06	0	0	591.642	1121.29	1032.18	2162.66	0	0	0	0	0	0	0	0	0	0	0	0	0	0	0	0	0	0	0	0	0	0	0	0	0	0
7.3831	782.569	0	0	0	0	0	0	0	0	0	0	0	0	0	0	0	0	0	0	0	0	0	0	0	0	0	0	0	0	0	0	0	0	0	0	0	0	0	0	0	0	0	0	0	0	0	0	0	0
7.4615	782.569	412182	427317	127197	423219	462611	431252	434643	441228	444378	464150	413121	385428	454053	641449	520113	314025	159153	130669	854614	402250	442419	549246	133634	312836	421635	412540	555167	402774	287452	254515	650111	551377	627558	405443	267318	310287	659047	375683	428329	528033	83757	282992	592985	251916	170796	301999	381495	335398
11.3705	782.569	27242.6	27009.3	15033.7	19971.9	0	0	4945.3	0	0	26949.1	25712.7	26527.2	27257	27281.4	26910.9	26245.3	0	27316.5	0	27887.9	27076	27727.9	0	26736.5	27153.8	27082.8	0	25441.7	0	27270.4	24817.4	0	25392.7	0	26626.4	0	0	27782.6	26359.7	27551.3	0	25622.7	27444.7	27874.4	26052	0	27091.7	0
8.5842	782.569	0	0	0	0	0	0	0	0	0	0	0	0	0	0	0	0	0	0	0	0	0	0	0	0	0	0	0	0	0	0	0	0	0	0	0	0	0	0	0	0	0	0	0	0	0	0	0	0
5.6579	782.569	0	0	0	0	0	0	0	0	0	0	0	0	0	0	0	0	0	0	0	0	0	0	0	0	0	0	0	0	0	0	0	0	0	0	0	0	0	0	0	0	0	0	0	0	0	0	0	0
7.6527	782.569	144965	165335	0	153255	156853	150358	154618	158797	159454	170832	142618	132090	168066	174594	190264	122767	96663.1	79706	245674	142498	167231	194226	133634	126664	145823	146832	137043	164519	150327	97974.1	221965	181888	186836	154307	140865	115098	205040	138167	151907	174055	0	126044	187321	101257	90399.2	146308	141562	135979
8.3145	782.568	11041.4	11610.3	9705.88	12454.7	11858.9	12624.6	11806.9	12536.8	13152.8	13894.7	12507.3	4789.77	9300.01	0	21730.8	10799	11994.2	0	10314.3	0	9432.6	0	8199.23	12225.6	7040.97	8414.99	14715.7	17639.3	37014.2	6636.64	24357.6	46510.3	22325.5	13100.2	7546.73	4788.78	21409.1	11815.1	6743.51	0	12609.7	9921.6	27933.3	9337.99	7861.67	23499.9	7734.09	11867.2
8.0719	782.568	31579.6	33751.1	0	29634.9	35674.8	31298.4	30226.9	35114.8	33234	33139.7	16333.7	12730.7	37630.7	10723.8	68445.3	16304.6	15656.6	30180.1	24121.9	6939.45	12784.4	0	0	39552.1	28741	17859.8	35933.8	28375.3	70265.4	19221	58672.8	83459.3	36828.3	40538.3	25070.7	5511.54	40122	27576.2	13450.9	7938.93	0	42728.7	84918.6	28460.8	0	36314.2	0	27556.1
4.7334	782.568	0	0	0	0	0	0	0	0	0	0	0	0	0	0	0	0	0	0	0	0	0	0	0	0	0	0	0	0	0	0	0	0	0	0	0	0	0	0	0	0	0	0	0	0	0	0	0	0
7.9857	782.568	0	0	0	0	0	0	0	0	0	0	0	0	0	0	0	0	0	0	0	0	0	0	0	0	0	0	0	0	0	0	0	0	0	0	0	0	0	0	0	0	0	0	0	0	0	0	0	0
1.349	371.245	0	0	0	0	0	0	0	0	0	0	0	363.244	0	0	0	433.148	818.537	665.898	972.22	0	1381.12	0	1218.84	0	0	0	0	0	0	0	0	0	0	0	0	0	0	0	0	0	0	0	0	0	0	0	0	0
0.5676	371.228	0	0	1105.91	0	1254.35	1345.98	342.908	464.117	750.251	0	281.502	436.043	698.716	568.756	240.274	280.031	0	0	352.444	818.263	621.025	1134.9	0	0	0	0	0	0	0	0	0	0	0	0	0	0	0	0	385.921	177.728	100.388	140.285	329.572	0	172.826	125.14	0	621.039
0.8986	370.296	1213.11	1264	1104.13	1418.42	1314.43	1241.92	1231.77	1365.22	1224.18	1428.15	1343.73	1635	2214.21	949	733.557	845.604	3093.74	823.605	1809.23	2328.12	1704.94	1337.21	3031.93	935.533	1107.86	1150.54	395.066	1297.21	1182.4	820.066	1080.64	824.163	1022.77	1277.81	2444.81	2465.49	968.38	677	1300.56	1581.12	1396.6	1028.57	0	1153.16	730.2	2316.77	1362.42	909.383
2.0638	369.385	577.909	0	65500.7	461.278	1019.14	357.452	642.464	445.907	3376.12	910.412	326.166	0	3412.24	0	0	487.264	0	0	640.677	2028.46	0	4964.48	1419.5	1018.09	4630.7	0	178.579	0	0	222.717	128.419	0	351.774	157.305	0	348.848	233.833	0	1334.74	0	0	2491.23	2223.36	0	0	308.132	228.243	104.113
15.8516	369.353	0	0	0	0	0	0	0	0	0	0	0	0	0	0	0	0	0	0	0	0	0	0	0	0	0	0	0	0	0	0	0	0	0	0	0	0	0	0	0	0	0	0	0	0	0	0	0	0
17.187	369.353	440487	451662	454541	526375	506827	475538	447795	435923	444023	471210	424904	486119	463158	476176	416129	437530	499657	429925	532711	455393	465411	385334	416458	453036	484339	490705	480907	453859	472099	521644	456392	509841	371077	443312	454758	453329	445958	426117	550154	478200	429605	447988	487009	460417	462007	483427	454378	478336
15.66	369.353	0	0	0	0	0	0	0	0	0	0	0	0	0	0	0	0	0	0	0	0	0	0	0	0	0	0	0	0	0	0	0	0	0	0	0	0	0	0	0	0	0	0	0	0	0	0	0	0
17.5095	369.353	160446	170409	168172	185350	161123	155032	137430	147568	144779	177849	142899	183780	164726	142765	154439	181019	175139	149037	158079	224400	177074	167837	158933	156742	144882	138471	161985	141237	169073	109366	140012	139250	128993	155055	165634	134394	159653	146808	125653	128518	163650	162050	138570	141031	149116	175590	189551	178605
16.9805	369.352	62714	70286	71696.7	71555.5	61081.9	67867	65531.8	64819.7	56690.3	64430.3	72674.9	125362	49012.8	109696	53169.2	173386	123680	54004.1	116958	92941.7	92328	68693.2	107595	63841.9	117639	75120.1	83055.7	46019.7	127657	91844.9	42501	104833	23616.1	69591.4	95256.2	124043	52450.3	82863.6	108282	109075	134759	34096.5	88650.3	95495.2	61414.6	110853	42733.9	56921.8
14.7372	369.352	2776.11	2511.21	2698.67	3418.08	3184.29	3171.72	2963.43	3118.45	2931.98	2963.27	3898.82	0	0	0	0	0	0	0	0	0	0	0	0	0	0	0	0	0	0	0	0	0	0	0	0	0	0	0	0	0	0	0	0	0	0	0	0	0
14.3122	369.352	1676.63	1787.07	0	0	1445.2	1747.13	1756.79	1511.45	1640.12	1904.6	0	0	0	0	0	0	0	0	0	0	0	0	0	0	0	0	0	0	0	0	0	0	0	0	0	0	0	0	0	0	0	10878.2	0	24.6292	0	16339.9	4140.99	0
16.8757	369.352	36465	37533.1	35919	38834.9	36192.7	39250.3	39424.7	38149.4	36740.5	35655.7	35303.3	36455.1	34874.1	15695.6	53169.2	51617.9	41315.2	31473.5	45827.8	48591.1	41829.9	33059.4	39709.1	33477.9	45732.8	37167.6	70013.6	23317.7	58779	31279.9	11770.9	86638.7	22845.8	35607.7	41428.3	19801.2	34019.5	29581.8	28572.2	32602.5	65899.7	15507.5	57334.3	37459.4	30229	58334.5	20692.5	27849.6
14.8181	369.352	2444.53	2366.1	0	3004.78	0	3028.93	2756.79	2791.14	2502.66	0	0	0	0	0	0	0	0	0	0	0	0	0	0	0	0	0	0	0	0	0	0	0	0	0	0	0	0	0	0	0	0	0	0	0	0	0	0	0
17.6331	369.352	2838.38	2329.36	3976.68	3276.68	2864.91	3010.86	2777.38	2449.37	2237.35	3126.08	2746.54	3095.88	0	0	2979.55	0	2997.73	2535.3	3097.69	3124.85	2499.12	2579.63	2633.54	2231.39	1545.76	2136.39	1331.79	1721.88	2824.35	2255.33	2158.29	816.571	2843.51	2061.08	1443.54	1805.57	2924.67	1545.7	1511.2	1411.52	1460.83	2191.61	1843.68	1611.78	2734.57	2020.3	3262.84	3529.03
16.6827	369.352	19061.1	18260.2	14787.7	17208.8	18725.8	18139.7	15684.4	16458.2	15900.8	16371	16436.5	20351.1	10255.6	24391.8	13165.7	24766	35137.4	14394.9	42392.4	0	40496.3	26873.7	33208.1	16753.8	28879.1	20193.6	20781.2	7698.97	28286.8	18802.1	10815.8	28048.8	6786.93	18285.3	21147.7	13648.9	14816.1	0	15851.6	19708.3	22872.5	0	19884.5	23956.8	8820.45	27590.1	6437.95	11268.7
7.8138	369.352	0	0	0	0	0	0	0	0	0	0	0	0	0	0	0	0	0	0	0	0	0	0	0	0	0	0	0	0	0	0	0	0	0	0	0	0	0	0	0	0	0	0	0	0	0	0	0	0
16.5538	927.739	0	0	0	0	0	0	0	0	0	0	0	0	0	0	0	0	0	0	0	0	0	0	0	3901.52	3899.49	2710.74	1757.56	4605.23	0	2554.11	0	0	2415.34	0	0	0	0	0	0	0	0	0	0	0	0	0	0	0
15.7046	927.706	0	0	0	0	0	0	0	0	0	0	0	0	0	0	0	0	0	0	0	0	0	0	0	0	0	0	0	0	0	0	0	0	0	0	0	0	0	0	0	0	0	0	0	0	0	0	0	0
15.6802	927.704	1972.49	2467.23	1192.51	2358.49	1829.63	1638.06	1904.32	2368.69	2467.51	2269.23	1201.55	0	0	0	0	0	0	0	0	0	0	0	0	0	0	0	0	0	0	0	0	0	0	0	0	0	0	0	0	0	0	12982.6	0	0	0	2939.85	7398.74	13240
17.2218	926.816	99072.2	84749.1	0	127039	101664	96914.1	92281.7	94638.5	109755	115481	89035.8	58251.8	0	60460.2	87783	96716.9	113324	115956	54364.2	88665.3	64818.8	92284	0	202363	123088	69153.8	73641.9	166912	75684.1	178473	132467	73816	157931	146939	88093	97270	168389	128101	138423	64352	157681	62513.9	47394	126608	119172	74327.5	192612	78612
17.1312	926.816	79672.1	61009.6	143161	93790.9	76997.6	75739.8	79239.5	74390.7	86709.9	87686.2	70471.7	57471.7	106506	52102.4	87164	96716.9	66469.6	75738.8	23930.4	36889	32268	47386.2	102062	102313	75333.4	53303.7	80277.6	110801	69279.4	118396	113233	120907	145875	102698	44547.6	100396	118540	75060.2	82019.9	49415.6	157681	60666.1	69490.4	102630	119172	72489	136783	85769.5
15.1994	926.747	0	0	0	0	0	0	0	0	0	0	0	0	0	0	0	0	0	0	0	0	0	0	0	0	0	0	0	0	0	0	0	0	0	0	0	0	0	0	0	0	0	0	0	0	0	0	0	0
15.0303	926.749	0	0	0	0	0	0	0	0	0	0	0	0	0	0	0	0	0	0	0	0	0	0	0	0	0	0	0	0	0	0	0	0	0	0	0	0	0	0	0	0	0	0	0	0	0	0	0	0
14.8895	926.744	1302.77	1543.07	1329.09	1402.74	1303.34	0	1274.96	1651.7	1595.98	1329.55	0	0	0	0	0	0	0	0	0	0	0	0	0	0	0	0	0	0	0	0	0	0	0	0	0	0	0	0	0	0	0	7645.17	0	0	0	2440.5	13236.8	18616.1
14.7945	926.743	0	0	0	0	0	0	0	0	0	0	0	0	0	0	0	0	0	0	0	0	0	0	0	0	0	0	0	0	0	0	0	0	0	0	0	0	0	0	0	0	0	0	0	0	0	0	0	0
16.5021	926.728	7730.78	6721.05	6858.98	7209.46	7210.23	6326.49	6374.88	8074.21	6948.72	7055.48	6059.97	3732.32	3763.11	2971.72	7041.4	6798.4	6070.7	10718.2	11768.6	6334.8	6483.14	5187.31	6287.85	12793.3	7352.92	3948.03	6399.27	11971.7	6286.43	4190.76	6952.33	11728.3	6746.68	9028.36	8018.36	5186.84	9344.72	7668.1	6775.09	2219.49	9340.69	8861.54	5917.21	7122.73	5455.13	9152.54	5442.71	4776.61
16.3649	926.727	8200.28	6691.82	7433.72	7489.64	7377.48	6971.49	6479.92	7049.53	7280.47	7561.68	6480.29	7927.5	5070.54	10110.2	7577.79	8586.81	8656.35	7318.71	0	0	2895.73	3690.77	3358.22	9622.28	9598.82	8329.84	6687.37	5946.06	4334.71	7369.44	7172.26	6682.68	6915.97	12033.9	3813.78	7529.91	12897.3	5681.4	12487.6	8803	9800.73	2052.03	6541.28	7323.19	11712.4	4298.66	11283.4	5787.04
14.0484	926.712	0	0	0	0	0	0	0	0	0	0	0	0	0	0	0	0	0	0	0	0	0	0	0	0	0	0	0	0	0	0	0	0	0	0	0	0	0	0	0	0	0	0	0	0	0	0	0	0
7.9603	926.575	0	0	0	0	0	0	0	0	0	0	0	0	0	0	0	0	0	0	0	0	0	0	0	0	0	0	0	0	0	0	0	0	0	0	0	0	0	0	0	0	0	0	0	0	0	0	0	0
15.5758	925.805	0	0	0	0	0	0	0	0	0	0	0	0	0	0	0	0	0	0	0	0	0	0	0	0	0	0	0	0	0	0	0	0	0	0	0	0	0	0	0	0	0	0	0	0	0	0	0	0
17.5494	925.76	6433.18	5893.39	8354.19	8494.51	6732.83	6793.65	6759.79	5812.28	6509.4	7029.64	5712.34	4634.79	6401.98	3964.48	5818.77	5354.7	5594.97	5934.22	3160.26	7272.52	4451.95	7275.67	7137.39	8268.26	6154.24	5199.99	4672.08	10002.8	6131.73	7473.24	9108.41	3269.59	10730.9	7045.03	5097.83	5306.38	6714.41	7285.9	6744.77	6397.22	6072.37	7479.68	4222.22	5291.8	7810.23	5400.61	11205.1	7158
15.9131	925.758	1170.61	0	0	1112.18	973.054	0	0	1142.36	1214.15	1125.89	946.625	0	0	0	1160.27	1346.66	2233.78	1761.21	0	0	0	1026.68	1560.93	2047.68	1181.27	0	552.549	1984.12	0	992.787	2122.01	1520.75	2250.23	1382.39	1348.19	0	2839.18	0	0	0	0	0	0	0	0	0	0	0
16.8372	782.722	7729.2	7272.69	6920.13	7489.98	7653.91	7499.29	7667.7	7507.26	7863.48	7087.17	6866.61	6764.51	7888.59	5845.28	10183.1	5910.36	6042.62	6596.46	6160.24	7304.79	5998.08	6120.07	6662.54	5308.55	6805.12	5832.79	8801.6	5840.04	8477.66	6005.84	8158.63	8887.98	8897.24	6715.24	6494.75	5711.06	5508.44	8082.13	5813.36	7039.52	5267.43	7059.71	11245.3	6641.69	5377.11	6785.15	6032.4	6512.5
3.5982	782.666	1281.48	0	1141.61	1492.97	889.38	1448.66	1281.86	1213.2	1170.37	1307.92	1270.25	0	1545.92	1299.41	1019.64	1369.23	1014.81	1003.75	1285.44	1014.04	1078.55	1142.16	1207.15	848.881	1254.82	1325.7	1460.59	0	1179.75	1134.77	896.791	1041.97	980.015	1220.13	1115.92	1204.94	1418.26	1262.02	0	1276.83	0	0	839.829	1338.8	1051.12	1075.64	1109.7	1048.53
14.1162	782.649	0	0	0	0	0	0	0	0	0	0	0	0	0	0	0	0	0	0	0	0	0	0	0	0	0	833.483	0	0	0	927.738	1064.98	1078.85	800.146	327.925	0	0	239.129	0	0	0	0	0	0	0	0	0	0	0
11.7781	782.606	0	0	0	0	0	0	0	0	0	0	0	0	0	0	0	0	0	0	0	0	0	0	0	0	0	0	0	0	0	0	0	0	0	0	0	0	0	0	0	0	0	0	0	0	0	0	0	0
12.0276	782.606	3447.19	4802.65	0	1078.69	1001.34	2744.72	2016.45	0	1314.5	4557.45	1260.1	1398.65	0	5203.48	1818.92	0	805.925	1060.23	2472.29	3304.51	3635.78	9070.22	0	3497.71	3936.73	1721.1	1539.7	5342.46	0	0	0	4614.36	1795.95	1960.17	0	1837.43	1920.04	5946.86	3177.51	4058.48	437.018	1652.79	4320.59	3009.83	0	2986.68	3437.56	0
11.9198	782.603	5242.56	5819.17	4598.89	5988.23	4658.76	4983.78	4345.45	0	6074.53	4076.88	4638.93	0	3794.29	4045.19	1761.13	5631.63	3032.54	1260.75	7733.46	0	0	2524.86	8149.18	213.575	4588.66	6820.12	5584.73	0	9676.63	5691.03	4647.17	7321.01	6730.23	5865.94	0	8388.51	9125.31	0	1237.39	3753.06	7744.44	0	5432.06	2432.65	4512	2140.15	0	5382.83
14.6205	782.603	0	0	0	0	0	0	0	0	0	0	0	195.028	0	162.787	666.526	0	157.715	405.934	846.368	0	0	1269.49	0	0	0	0	0	0	0	0	0	0	0	0	0	0	0	0	0	0	0	0	0	0	0	0	0	0
14.2692	782.603	0	0	0	0	0	0	0	0	0	0	0	0	0	0	0	0	0	0	0	0	0	0	0	0	0	0	0	0	0	0	0	0	0	0	0	0	0	0	0	0	0	0	0	0	0	0	0	0
14.4601	782.602	0	1034.19	0	467.33	617.37	754.509	700.609	746.286	606.885	1066.51	0	1065.16	0	0	1877.31	0	829.553	0	791.337	0	1105.17	1722.13	1548.9	0	1025.81	1238.92	0	0	1386.98	0	1481.86	1155.53	1688.68	1260.44	0	1397.9	719.398	0	0	0	0	0	0	0	0	0	0	0
12.1125	782.601	0	0	0	0	0	0	0	0	0	0	0	1833.28	0	0	1343.86	0	306.141	1201.24	1364.16	0	2011.95	2951.03	0	3817.65	0	1225.16	307.864	1273.18	1733.34	0	0	1213.04	1291.77	1327.2	2038.03	1033.3	0	0	0	0	0	0	0	0	0	0	0	0
11.8488	782.596	0	0	0	0	0	0	0	0	0	0	0	0	0	0	0	0	0	0	0	0	0	0	0	0	0	0	0	0	0	0	0	0	0	0	0	0	0	0	0	0	0	0	0	0	0	0	0	0
11.9492	782.587	0	0	0	0	0	0	0	0	0	0	0	0	0	0	0	0	0	0	0	0	0	0	0	0	0	0	0	0	0	0	0	0	0	0	0	0	0	0	0	0	0	0	0	0	0	0	0	0
11.7578	782.587	0	0	0	0	0	0	0	0	0	0	0	0	0	0	0	0	0	0	0	0	0	0	0	0	0	0	0	0	0	0	0	0	0	0	0	0	0	0	0	0	0	0	0	0	0	0	0	0
10.5965	782.58	0	0	0	0	0	0	0	0	0	0	0	0	0	0	0	0	0	0	0	0	0	0	0	0	0	0	0	0	0	0	0	0	0	0	0	0	0	0	0	0	0	0	0	0	0	0	0	0
10.801	782.577	0	0	0	0	0	0	0	0	0	0	0	0	0	0	0	0	0	0	0	0	0	0	0	0	0	0	0	0	0	0	0	0	0	0	0	0	0	0	0	0	0	0	0	0	0	0	0	0
10.6993	782.576	5142.97	5373.76	0	4972.25	5127.86	5071.64	5281.52	5265.29	0	5511.92	4354.45	3590.66	0	0	3660.75	0	3616.19	1802.31	0	4012.93	5889.71	6151.22	6311.19	0	5966.62	4085.28	6491.24	0	0	5654.67	5528.07	3814.14	4077.03	6250.73	0	7398.07	7476.09	5540.6	6593.87	7038.28	1950.86	2786.17	4584.56	4928.59	3194.14	3753.68	0	2819.56
4.6765	387.347	2329.54	2113.27	2386.34	2601.27	2409.65	2766.43	2699.46	2219.23	2610.43	3061.12	2308.43	2078.48	2837.4	2215.75	2605.26	2326.56	2284.46	2266.56	2664.09	2485.79	2405.01	3225.17	4689.44	2259.52	2363.85	1859.46	2194.54	2178.36	2642.49	2424.39	2484.53	2475.76	2357.95	2441.13	2179.51	2016.47	2314.56	2702.85	2395.64	2178.25	2093.58	2499.57	2536.29	2106.26	2402.49	3096.22	2561.95	3176.62
2.1046	387.31	1991.29	1697.6	1638.39	1726.96	1798.07	2252.45	1841.36	1621.94	2053.04	1821.86	1672.91	1874.95	2009.56	1823.26	2532.53	1584.91	1972.82	2301.66	1945.57	1940.36	1721.23	1964.88	1893.83	1795.09	2217.89	1373.49	1802.35	1771.88	1957.31	1417.65	1824.22	1801.82	1753.51	1586.28	1432.89	1638.22	2111.02	1766.52	2380.78	1676.1	1110.44	1655.9	2204.87	1225.79	2020.97	2032.79	1566.84	1908.1
17.1883	386.379	1815.67	1374.31	1403.7	1642.49	1450.28	1576.25	1494.75	1585.34	1677.79	1646.62	1435.42	1764.03	1398.07	1714.91	1403.32	1660.97	1506.14	1563.34	1587.85	1467.06	1435.53	1194.37	1393.83	1485.9	1568.11	1703.08	1537.1	1508.67	1696.15	1530.5	1310.86	1558.96	1439.16	1675.45	1729.1	1613.05	1491.76	1652.76	1471.45	1736.45	1526.93	1631.28	1645.13	1651.64	1207.25	1655.59	1540.3	1617.62
15.5775	386.378	0	0	0	0	0	0	0	0	0	0	0	0	0	0	0	0	0	0	0	0	0	0	0	0	0	0	0	0	0	0	0	0	0	0	0	0	0	0	0	0	0	1659.5	0	0	0	1682.77	983.974	1636.62
2.2035	385.378	0	0	0	0	0	0	0	0	0	0	0	0	0	0	0	0	0	0	0	0	0	0	0	0	0	0	0	0	0	0	0	0	0	0	0	0	0	0	0	0	0	0	0	0	0	0	0	0
0.7387	384.296	0	0	0	0	0	0	0	0	0	0	0	0	0	0	0	0	0	0	0	0	0	0	0	0	0	0	0	0	0	0	0	0	0	0	0	0	0	0	83.0183	39.3621	389.088	479.641	84.1783	0	0	117.743	0	0
17.3264	383.368	0	0	0	391.156	483.58	506.356	0	340.474	357.29	518.511	0	758.827	0	1619.51	423.805	0	0	326.706	2067.17	0	1289.76	0	0	163.47	981.593	1066.48	0	0	428.395	0	129.485	528.511	0	263.118	0	0	0	0	1117.13	682.796	0	0	574.007	405.446	0	458.721	0	266.339
17.1228	383.367	0	0	0	0	0	0	0	0	0	0	0	0	0	0	0	0	0	0	0	0	0	0	0	0	0	0	0	0	0	0	0	0	0	0	0	0	0	0	0	0	0	0	0	0	0	0	0	0
15.3888	383.33	0	0	0	0	0	0	0	0	0	0	0	0	0	0	0	0	0	0	0	0	0	0	0	0	0	0	0	0	0	0	0	0	0	0	0	0	0	0	0	0	0	0	0	0	0	0	0	0
3.524	381.298	71121.1	66872	69452.8	86800.8	68298.4	75849.9	73090.3	69696.7	67263.2	79822.7	69428.6	66675.1	80060.7	76835.6	77459.1	75800	66166.5	65162.2	74700.4	74270.3	74663.5	80460.8	98318.4	67744	71865.6	64739.2	65438.9	67326.5	69302.4	72148.1	73164.2	74137.4	65419.9	69206.3	67261.4	66300.8	70977	74229.1	69698.4	69416.2	65554.2	67819.6	71390.7	65829	63019	65192.4	68039.6	78520.5
3.3628	381.298	2668.76	2810.69	2564.34	3429.7	2727.64	2765.57	2515.27	2447.16	2705.15	3023.3	2830.32	2883.06	2635.5	2289.18	3089.27	2225.7	2910.56	2645.96	2695.74	3022.93	2630.27	3351.36	3398.2	3125.05	3980.65	3785.5	2966.5	3893.88	3928.13	3948.32	4041.01	3913.6	3536.77	3547.3	3430.97	3664.92	3754.99	3405.97	3674.26	3511.91	2899.42	2818.89	3753.56	2957.1	2877.07	2869.27	3152.85	3033.03
4.3548	378.78	0	0	0	0	0	0	0	0	0	0	0	0	0	0	0	0	0	0	0	0	0	0	0	0	0	0	0	0	0	0	0	0	0	0	0	0	0	0	0	0	0	0	0	0	0	0	0	0
3.5241	376.341	2222.23	2226.1	2295.01	2307.98	2088.77	2300.35	2255.17	2252.59	2396.68	2240.66	2178.82	2235.4	2507.91	2074.34	2171.94	2216.61	2202.63	2209.73	2380.83	2124.96	2102.9	2493.12	2710.08	2026.44	2259.06	2229.5	2047.98	2307.81	2392.67	2245.13	2156.57	2290.47	2258.34	2321.13	2302.4	2175.14	2102.34	2159.98	2220.38	2242.98	2242.19	2114.26	2505.49	2165.94	2241.92	2231.78	2329.58	2384.38
1.3525	373.259	0	0	0	0	0	0	0	0	0	0	0	261.492	576.673	0	0	494.072	0	510.23	893.278	0	1265.32	936.549	1108.5	0	0	0	0	0	0	0	0	0	0	0	0	0	0	0	0	0	0	0	0	0	0	0	0	0
2.3041	372.348	3276.82	3134.4	3805.69	4121.62	2428.63	6055.85	3671.11	3759.21	4712.39	4063.21	2324.66	2433.58	5816.46	2288.21	3934.85	4089.47	5060.43	4083.1	5551.8	3534.37	3023.01	4323.29	8002.69	2897.07	3239.68	2260.43	3354.44	2182.05	735.896	1946.02	3755.05	2713.8	3564.76	3028.96	3463.74	4227.41	2990.12	2211.22	4854.39	3217.44	2828.1	2254.6	3138.71	2630.1	5041.51	3346.35	3386.09	2145.76
1.0297	372.312	390.176	471.342	380.364	390.962	0	0	441.628	0	168.144	481.984	536.617	0	558.348	218.655	0	325.096	1059.19	0	839.456	0	555.299	368.26	1077.64	0	285.032	336.173	309.392	0	367.95	0	349.788	257.673	445.218	296.693	393.961	775.14	240.065	294.647	279.247	560.631	412.527	316.452	0	412.941	0	626.02	492.037	0
17.3454	928.831	24193.3	19224.4	32984	31220.1	22446.3	22196.2	22092.2	20811.1	26388.9	26775.3	18376	18749.9	27862.6	16555.1	21096.2	14995.2	14283.3	27103.1	12125.4	14145.9	10437	16128.9	19476.5	35996.4	25051.3	17075.2	14794.3	51293.1	20316.1	32227.2	43104.6	16384.7	36819.1	31268.7	16510.3	19442.3	39234.6	21082.6	25506.8	20757.8	21669.6	29911.9	15508.9	28320.8	29183.4	20073.1	48948.1	23981
15.5493	928.774	0	0	0	0	0	0	0	0	0	0	0	0	0	0	0	0	0	0	0	0	0	0	0	0	0	0	0	0	0	0	0	0	0	0	0	0	0	0	0	0	0	0	0	0	0	0	0	0
15.4811	928.764	0	0	0	0	0	0	0	0	0	0	0	0	0	0	0	0	0	0	0	0	0	0	0	0	0	0	0	0	0	0	0	0	0	0	0	0	0	0	0	0	0	8060.4	0	153.396	0	11534.4	15584.2	18342.1
15.3558	928.763	0	0	0	0	0	0	0	0	0	0	0	0	0	0	0	0	0	0	0	0	0	0	0	0	0	0	0	0	0	0	0	0	0	0	0	0	0	0	0	0	0	0	0	0	0	0	0	0
15.105	928.762	4973.55	4958.76	2821.87	5584.87	4865.13	2768.78	4960.3	5701.09	4889.24	4615.63	4793.36	0	0	0	0	0	0	0	0	0	0	0	0	0	0	0	0	0	0	0	0	0	0	0	0	0	0	25.2996	64.9076	0	0	30138.5	0	0	228.856	0	42770.9	55348.7
15.2281	928.761	0	0	0	0	0	0	0	0	0	0	0	0	0	0	0	0	0	0	0	0	0	0	0	0	0	0	0	0	0	0	0	0	0	0	0	0	0	0	0	0	0	26989.9	0	37.1196	0	11709.3	34316.7	52550.3
16.7904	928.742	5180.21	3759.46	5166.63	4484.94	4938.35	4445.34	4737.99	4788.93	4888.35	4434.02	4325.46	2901.68	2845.47	1350.77	4262.83	5461.71	4655.92	6349.99	9619.19	6829.5	4858.16	5264.24	9966.06	6870.75	3391.42	2294.07	3401.3	7278.6	5468.5	3568.65	3725.74	8360.98	4940.4	4874.17	4883.21	2383.24	4441.54	5216.99	3053.05	1195.05	6729.29	4689.57	3732.72	4926.9	3392.22	7500.97	3192.96	2415.49
16.6338	928.743	15523.6	14552.8	16357.7	15801.9	14691.4	13528.3	12779.1	14644.2	13814.8	14751.2	13572.9	16363.9	19631.3	18427.7	14036.1	17196.9	16968.4	13785.9	10341.6	10086.1	9848.68	10881	10295.4	18016.7	16133.1	14959.2	11972	14663.5	10517.4	18083.7	17409.9	10374.4	14041.9	18802	10070.1	18491.2	22813.9	14016.6	18106.6	14675.5	17999.3	7402.01	10788.7	16829.5	18399.2	8992.53	17192.9	12766.9
17.8108	927.777	2216.66	1475.06	2906.56	2925.79	2133.01	1954.33	2069.95	1638.01	2278.45	2113.51	1825.78	0	1580.95	0	1783.96	0	740.949	1689.42	708.91	1150.38	0	0	1568.13	2499.31	2037.71	581.338	2033.65	1963.18	1793.07	2674.22	2455.11	1517.25	4740.48	2069.4	0	0	1529.56	2046.41	1125.15	1771.43	1633.05	1542.79	1386.8	1097.59	2667.52	1157.86	3062.81	1584.19
15.0886	927.776	0	0	0	0	0	0	0	0	0	0	0	0	0	0	0	0	0	0	0	0	0	0	0	0	0	0	0	0	0	0	0	0	0	0	0	0	0	0	0	0	0	0	0	0	0	0	0	0
15.5734	927.775	5151.81	3725.08	0	3687.61	5181.23	0	0	4058.36	4711.06	0	0	0	0	0	0	0	0	0	0	0	0	0	0	0	0	0	0	0	0	0	0	0	0	0	0	0	0	0	0	0	0	0	0	0	0	0	0	0
16.1929	927.774	5757.04	4988.66	5445.84	5333.84	4987.3	5552.88	4842.61	5574.16	4991.36	5938.51	4603.12	4409.82	5156.88	3588.23	2943.41	5722.09	10891.3	5788.35	0	6085.2	2827.64	5169.14	4841.56	7885.5	5314.58	1286.67	0	9374.57	2525.25	5126.2	6300.07	1843.06	7563.69	6235.49	5532.28	7440.43	9124.24	4039.28	6571.86	1439.65	7085.03	4830.48	2161.51	7644.52	13180.5	4963.1	8200.71	5755.59
15.3395	927.77	1850.45	1451.29	1907.4	2029.2	1273.42	1795.87	1802.97	1431.63	1472.24	1539.39	1533.57	0	0	0	0	0	0	0	0	0	0	0	0	1766.78	0	1022.44	582.172	1457.35	0	0	3705.86	1209.64	3669.98	931.251	0	0	2047.3	0	0	0	0	0	0	0	0	0	0	0
15.2125	927.77	4423.71	2961.75	3870.5	4276.09	3535.57	4623.65	3647.58	4007.81	3699.85	3965.02	4077.34	0	0	0	0	0	0	0	0	0	0	0	0	0	0	0	0	0	0	0	0	0	0	0	0	0	0	28.7818	0	0	0	15729.5	0	0	1179.43	7498.82	13596	21064.5
15.0601	927.769	0	0	0	0	0	0	0	0	0	0	0	0	0	0	0	0	0	0	0	0	0	0	0	0	0	0	0	0	0	0	0	0	0	0	0	0	0	0	0	0	0	0	0	0	0	0	0	0
15.4751	927.772	1923.45	3362.88	2424.37	2040.8	3145.45	4575.59	1961.04	5371.28	2521.16	1615.88	2040.77	520.881	3066.89	1804.56	2890.43	0	496.262	0	0	0	0	0	58.5787	2941.67	1730.15	1651.13	1241.05	0	0	0	5332.14	1521.17	5974.79	1641.18	0	0	4570.91	1209.91	2258.61	1304.48	0	0	1032.63	598.674	5613.84	2797.07	0	2297.41
5.6268	784.584	1562.03	1680.55	1560.94	1599.6	1706.35	1963.11	1600.74	1838.71	1894.28	2024.95	1880.22	0	0	0	0	0	0	0	0	0	0	0	0	0	0	0	0	0	0	0	0	0	0	0	0	0	0	0	0	0	0	11139.4	0	0	0	19272.2	6389.47	14584.7
6.0293	784.583	0	0	0	0	0	0	0	0	0	0	0	0	0	0	0	0	0	0	0	0	0	0	0	0	0	0	0	0	0	0	0	0	0	0	0	0	0	0	0	0	0	1576.84	0	0	0	3836.79	1275.18	2215.73
10.7343	784.583	0	0	0	0	0	0	0	0	0	0	0	0	0	0	0	0	0	0	0	0	0	0	0	0	0	0	66849.6	0	72844.7	17762.1	0	86370.6	52333.3	0	0	12995.8	45274.5	0	0	0	0	0	0	0	0	0	0	0
5.9049	784.583	0	0	0	0	0	0	0	0	0	0	0	0	0	0	0	0	0	0	0	0	0	0	0	0	0	0	0	0	0	0	0	0	0	0	0	0	0	0	0	0	0	5401.67	0	0	0	10544	3533.61	7536.05
10.4146	784.583	0	0	0	0	0	0	0	0	0	0	0	0	0	0	0	0	0	0	0	0	0	0	0	0	0	0	0	0	0	0	0	0	0	0	0	0	0	0	0	0	0	0	0	0	0	0	0	0
10.535	784.583	0	0	0	0	0	0	0	0	0	0	0	0	0	0	0	0	0	0	0	0	0	0	0	0	0	0	0	0	0	0	0	0	0	0	0	0	0	0	0	0	0	0	0	0	0	0	0	0
13.3035	784.569	0	0	0	0	0	0	0	0	0	0	0	0	0	0	0	0	0	0	0	0	0	0	0	0	0	0	0	0	0	0	0	0	0	0	0	0	0	0	0	0	0	0	0	0	0	0	0	0
13.4053	784.567	0	1068.39	0	0	818.948	1045.26	671.963	0	1022.31	1015.12	0	0	0	1104.72	1111.67	0	393.042	0	1599.75	1194.71	1609.97	2093.15	1987.19	0	0	0	0	0	0	0	0	0	0	0	0	0	0	0	0	0	0	0	0	0	0	0	0	0
0.8439	784.551	355.802	0	310.674	248.734	0	376.42	0	0	280.561	0	400.403	1184.49	1612.56	1021.68	0	1112.84	892.746	1074.9	1414.77	1378.4	1587.83	2772.28	2331.27	0	0	0	0	0	0	0	0	0	0	0	0	0	0	0	0	0	0	0	0	0	0	0	0	0
3.3587	783.661	2851.73	2340.71	2692.43	2618.4	2671.79	2940.93	2639.95	2542.48	2711.71	1551.7	2766.2	2548.39	3089.62	2622.16	2447.49	2753.07	2816.22	2450.87	2798.69	2234.47	2384.08	2257.73	2572.99	2278.54	2301.77	2326.77	0	2300.42	2465.95	2338.37	2400.58	2470.32	2340.47	2591.24	2101.3	2942.06	2528.19	2229.19	2521.64	2708.6	2875.85	2473.69	2480.56	2426.95	2712.21	2556.78	2551.36	2659.41
3.5985	783.661	5736.38	4838.49	6497.03	6608.55	5463.99	6338.01	5913.14	6299.56	5604.07	5556.01	5955.98	4958.04	6349.75	5778.76	5764.75	6228.61	5655.6	5682.41	5672.34	5064.65	4879.71	4867.97	6037	4652	5668.18	6095.05	6617.09	4750.18	5793.13	6289.21	5439.45	5761.85	5613.29	5597.16	4067.76	6133.37	6463.99	5758.38	4777.41	5813.84	6763.77	4299.2	5253.73	5945.07	5978.85	5082.15	5650.14	5810.73
3.4658	783.661	4460.37	4412.21	3490.02	3647.16	4519.81	4532.84	2826.11	3857.3	4469.01	4305.49	3220.87	4791.01	3418.87	4095.48	4106.08	3718.48	3826.08	3792.76	3449.48	4079.5	4566	4010.03	3823.11	3725.71	4370.11	3869.49	3149.74	5015.48	4632.96	4085.22	4136.25	4541.86	3791.62	4278.68	4464.52	4796.9	3847.02	3988.9	2786.71	4549.63	3983.56	4320.13	3472.79	4529.25	3392.61	4745.71	2245.14	4012.98
11.7141	783.635	1654.66	0	2043.66	2295.88	0	1757.43	1402.19	0	1904.65	1318.08	1624.86	0	0	0	0	0	0	0	0	0	0	0	0	0	1702.57	1774.94	0	0	2870.36	1334.6	0	0	1233.02	1869.76	0	2854.68	1002.21	0	0	0	0	0	0	0	0	0	0	0
12.0982	783.631	1038.73	3012.59	0	4310.68	1145.12	2156.27	1294.77	0	1191.28	0	0	0	0	0	0	0	0	0	0	0	0	0	0	0	0	0	0	0	0	0	0	0	0	0	0	0	0	0	5453.28	0	0	3565.11	2613.31	4341.22	0	6749.75	4373.94	4801.05
11.9869	783.63	0	0	0	0	0	0	0	0	0	0	0	2694.14	3291.03	0	0	4094.36	5863.29	1973.78	0	0	0	2273.35	5891.84	0	0	0	0	0	0	0	0	0	0	0	0	0	0	0	2061.41	0	1707.55	0	0	4341.22	1940.23	6587.04	4140.17	5082.05
11.836	783.632	0	0	0	0	0	0	0	0	0	0	0	0	0	0	0	0	0	0	0	0	0	0	0	0	0	0	0	0	0	0	0	0	0	0	0	0	0	0	0	0	0	0	0	0	0	0	0	0
1.4863	402.358	1412.37	3198.21	1943.49	0	351.385	780.473	0	306.009	1906.38	676.094	213.428	717.012	1490.35	1017.11	1202.53	0	0	426.629	0	694.028	1721.65	3522.32	0	0	563.675	0	70.3274	0	380.558	136.014	371.537	215.292	1894.88	276.924	582.973	363.869	0	330.69	639.283	187.526	0	0	736.273	0	0	1608.47	159.983	2311.83
3.5194	402.34	1164.71	1333.27	1202.55	1000.27	1368.87	1054.62	1259.59	1469.62	1496.64	1384.32	1342.93	1329.85	1482.38	933.503	1391.6	1212.5	1444.96	1468.89	1230.31	1202.86	1299.79	1073.81	1251.22	1342.97	1116.94	1502.96	1325.12	1461.88	1426.48	1268.32	1231.08	1202.16	1326.32	1486.4	1385.66	1414.05	1345.89	1482.6	1286.43	1439.12	1423.73	1169.96	1433.86	1331.38	1381.57	0	1247.95	0
3.4766	401.34	933.33	958.921	0	0	959.644	789.223	844.507	833.495	974.867	951.615	672.494	0	0	0	0	0	0	0	0	0	0	0	0	1629.11	0	0	1377.47	1762.47	0	589.14	1378.34	3756.94	763.884	0	0	489.511	1478.52	2128.99	367.751	670.938	0	1592.4	934.772	396.274	1122.71	1910.06	0	512.424
2.1931	400.379	0	0	0	0	0	0	0	0	0	0	0	249.976	0	832.338	639.213	199.604	185.885	181.723	0	0	0	0	0	0	0	0	0	0	0	0	0	0	0	0	0	0	0	0	0	0	0	0	0	0	0	0	0	0
1.4032	400.342	2048.75	2298.54	2113.41	2341	2249.68	2220.48	2114.07	2392.42	2362.9	2381.55	2253.16	2755.67	3099.76	1757.38	2097.62	2341.33	3977.07	3146.98	2735.76	2815.41	2737.11	2369.98	3594.04	1759.21	2199.56	2607.77	1651.59	2047.29	2049.41	2025.12	1997.47	1845.6	2598.79	2090.68	2960.42	3407.72	2083.14	1711.47	2104.61	2686.53	2321.57	1867.73	1981.28	2575.83	2026.35	2344.42	1978.38	2131.83
1.1156	398.327	641.972	806.584	615.897	0	750.223	565.478	758.556	792.707	819.298	0	751.143	1032.93	0	341.861	336.768	0	1937.92	905.463	0	1095.39	1103.53	787.821	0	457.62	0	701.984	321.719	0	636.971	0	710.853	433.487	0	0	1134.44	1142.82	0	346.746	608.761	698.055	657.081	565.622	372.478	0	0	1046.64	764.144	563.738
0.7609	398.313	272.75	349.259	186.579	226.703	352.567	208.431	267.778	0	247.918	306.662	373.433	982.658	881.606	742.687	1035.03	773.785	1158.2	728.846	734.106	495.765	605.993	1001.95	891.324	0	0	0	0	0	0	0	0	0	0	0	0	0	0	0	0	0	0	0	0	0	0	0	0	0
17.4238	397.383	2410.49	1754.17	2456.85	2744.27	2047.95	1946.29	2069.63	1666.2	2098.25	2199.82	1734.22	2299.84	2850.46	4019.51	2182.99	1969.39	1396.7	1348.63	4529.87	1529.66	2611.7	2905.32	5088.29	1117.16	4761.78	3234.29	2494.92	0	1372.47	2133.47	1965.1	2561.1	607.08	1430.43	2808.59	1064.99	1391.82	1847.52	6157.58	2539.33	2743.28	0	2024.83	1849.79	1521.52	1671.82	0	1592.46
3.524	397.271	3577.91	3138.05	3124.98	3740.87	3325.57	3548.42	3466.32	3155.27	3184.43	3819.22	3252.15	3001.25	3686.45	3291.77	3426.98	3583.79	2982.21	3097.45	3603.27	3462.67	3278.18	3877.61	4225.71	3181.15	3255.15	2822.08	3007.83	3273.52	3116.88	3333.51	3278.54	3492.47	3170.64	3326.14	3337.88	3096.16	3115.2	3365.33	3140.18	3088.02	3029.03	3310.92	3303.3	3243.34	3041.3	3234.98	3317.09	3696.16
1.1136	395.278	1327.01	1338.03	1286.32	1566.96	1419.37	1311.76	1392.73	1230.15	1301.48	1475.2	1353.01	1372.13	1518.85	1243.63	1418.93	1466.71	1134.9	1453.86	1395.21	1475.25	1363.88	1564.28	1499.24	1361.47	1390.79	1510.69	1300.76	1339.62	1592.37	1649.77	1231.04	1524.2	1245.34	1515.62	1256.96	1428.41	1217.07	1519.87	1355.75	1303.38	1227.85	1484.08	1510.2	1168.68	1306.4	1891.53	1470.18	1398.69
1.2428	395.277	2000.05	1786.37	1715.87	2164.41	1929.64	1933.01	1887.74	1688.63	2002.99	2177.1	1955.37	1558.25	2189.93	1794.48	2107.46	2032.01	1734.14	2093.41	1484.34	1881.49	1744.16	2278.58	1851.47	1814.39	2158.27	1950.11	1913.53	2128.54	1999.31	2151.89	1233.45	2338.67	1424.87	2284.71	1539.18	1899.05	1499.04	1825.63	1920.36	1343.25	2436.51	2411.59	1955.01	1603.24	1347.36	2560.65	1930.07	2049.19
1.3544	395.242	148.189	221.286	176.669	151.467	223.225	153.281	188.235	127.895	247.032	154.86	149.31	0	0	149.707	0	359.438	351.565	0	700.044	0	1162.93	922.047	1023.01	0	0	0	0	0	0	0	0	0	0	0	0	0	0	0	0	0	0	0	0	0	0	0	0	0
0.5844	393.205	376.946	507.218	1138.81	363.137	1608.58	2015.52	277.599	0	0	0	312.69	0	973.1	370.902	0	342.084	0	566.654	0	1151.65	0	1733.78	777.879	0	0	0	0	0	0	0	0	0	0	0	0	0	0	0	0	209.577	141.282	110.059	435.767	0	0	0	0	867.269
3.5953	391.284	1698.47	1668.79	2014.51	1976.71	1842.88	1884.79	1477.78	1884.84	2559.2	1760.31	1618.33	3199.43	3040.81	2087.7	2014.14	2309.91	3291.8	3197.15	1791.01	1919.2	1211.39	4105.09	6749.41	1614.57	1401.2	1696.11	1581.01	1624.74	1821.78	1490.63	1891.64	1589.31	1899.9	2298.9	1232.71	1606.01	1454.57	1597.59	1347.75	1604.15	1604.3	1549.11	1912.5	1734.03	1706.15	1552.99	1372.65	2165.18
2.3758	388.394	916.632	0	0	0	1105.99	928.4	1115.29	0	1045.6	1031.35	1022.53	1815.06	3288.41	0	2226.7	1850.77	4584.75	2674.91	4758.22	2921.53	2616.15	5050.19	5508.48	0	0	0	0	0	0	0	0	0	0	0	0	0	0	0	0	0	0	0	0	0	0	0	0	0
0.5634	388.253	608.037	524.813	1523.09	829.79	1992.72	2094.12	0	0	1157.32	779.732	682.66	638.204	0	764.952	298.332	0	0	1000.47	546.718	1177.17	789.489	1705.48	640.331	7961.36	241.162	387.951	158.7	247.248	282.097	0	269.264	170.92	323.719	0	0	213.644	722.351	228.547	515.611	326.178	201.183	357.677	590.47	298.285	178.521	254.981	0	991.704
16.9014	930.759	16192.2	15007.4	17751.1	17191.8	15133.5	15735.1	15002.5	15204.5	16862.2	16080.1	14251.5	15311.3	19441.6	15003.2	16792	18057.7	18746.4	15021.2	11219.2	14633.9	11955.6	14481.7	14849.9	20472.2	15635.1	15543.5	14149.1	16793.3	14296.1	21836.6	21123.5	15762.8	19157.8	19495.1	11944.7	16138.4	23008.4	15962.4	16790.8	13601.4	20371.8	8073.63	11529.6	20527.6	18379.7	10867.5	20548	14165
17.0049	930.753	0	0	0	0	0	0	0	0	0	0	0	0	0	0	0	0	0	0	0	0	0	0	0	0	0	0	0	0	0	0	0	0	0	0	0	0	0	0	0	0	0	0	0	0	0	0	0	0
16.8184	930.751	0	0	2915.47	2293.32	0	0	1191.31	1510.72	0	1314.72	2014.15	0	0	0	0	0	0	0	0	0	0	0	0	0	0	0	0	0	0	0	0	0	0	0	0	0	0	0	0	0	0	0	0	0	0	0	0	0
11.5965	930.606	1375.64	1181.91	0	1859.78	2093.76	2106.86	1589.71	1742.85	1326.43	0	2041.05	1174.7	1521.71	1358.85	1975.97	1816.74	0	1334.05	1544.01	1074.55	1280.56	1077.06	2644.37	0	0	0	0	0	0	0	0	0	0	0	0	0	0	0	0	1015.76	1109.67	0	0	1022.02	0	588.673	0	1711.79
11.7263	930.606	0	0	0	0	0	0	0	0	0	0	0	0	0	0	0	0	0	0	0	0	0	0	0	0	0	0	0	0	0	0	0	0	0	0	0	0	0	0	0	0	0	0	0	0	0	0	0	0
11.4806	930.604	0	0	0	0	0	0	0	0	0	0	0	0	0	0	0	0	0	0	0	0	0	0	0	0	0	0	0	0	0	0	0	0	0	0	0	0	0	0	0	0	0	0	0	0	0	0	0	0
11.685	930.599	0	0	0	0	0	0	0	0	0	0	0	0	0	0	0	0	0	0	0	0	0	0	0	0	0	0	0	0	0	0	0	0	0	0	0	0	0	0	0	0	0	0	0	0	0	0	0	0
16.4856	929.792	2559.99	2979.98	2283.26	3371.73	2532.23	3051.29	2575.48	2785.71	2264.31	3213.36	2295.93	3034	2217.38	0	1238.67	3462.28	6021.81	2876.35	0	7265.89	1483.52	5497.81	6096.49	3324.61	1792.73	0	783.458	4710.4	0	3108.54	2639.93	815.386	0	1893.17	3663.28	3321.21	2354.24	2228.8	2017.94	0	3167.28	2712.16	573.847	4679.44	5105.81	4219.26	4444.66	3022.38
15.5858	929.791	0	0	0	0	0	0	0	0	0	0	0	0	0	0	0	0	0	0	0	0	0	0	0	0	0	243.068	719.234	1722.44	178.298	357.489	3562.15	0	4514.16	656.125	0	0	0	0	0	0	0	0	0	0	0	0	0	0
15.8072	929.79	5455.29	4497.56	3414.68	6281.68	5484.44	6051.7	4133.76	5497.05	4931.93	4116.46	3984.14	1099.03	6025.16	2822.13	4557.71	1075.03	1007.73	1174.44	0	1058.39	0	762.617	175.085	7108.01	2283.31	2135.81	2419.15	5078.94	0	0	8463.55	2403.7	10313.1	2019.17	0	0	5507.13	5172.43	3383.37	1931.1	1316.22	26838.1	2171.57	0	6611.82	5572.73	16323.4	21776.6
15.9046	929.79	0	0	0	0	0	0	0	0	0	0	0	0	0	0	0	0	0	0	0	0	0	0	0	0	0	0	0	0	0	0	0	0	0	0	0	0	0	0	0	0	0	0	0	0	0	0	0	0
15.6799	929.79	5930.59	5117.97	5515.8	6395.16	4911.12	5692.54	5588.65	5669.41	5474.62	5745.05	5144.26	1736.68	8058	2703.95	10173.2	1485.74	1700.29	2322.23	0	0	0	0	0	7108.01	3974.07	2672.99	5724.61	4898.12	1458.47	0	15269.7	10113.3	19971.6	3955.67	0	0	7156.98	0	4167.68	1527.65	2846.13	0	5018.45	1166.27	12627	0	11438.6	2388.17
15.4819	929.787	20684.6	17263	17726.9	17971.8	17987.1	21789	18189.7	19038.6	16322.7	19671.6	16286.6	0	0	0	0	0	0	0	0	0	0	0	0	1316.86	0	0	297.441	3712.22	98.8064	0	3561.89	1298.02	0	0	193.3	0	0	0	0	0	0	49928.2	0	98.3742	2579.96	28024.8	24335.6	65190.2
15.3322	929.783	1649.41	0	5037.97	0	0	1547.78	0	1681.17	0	1543	1188.11	0	0	0	0	0	0	0	0	0	0	0	0	0	0	0	0	0	0	0	0	0	0	0	0	0	0	0	0	0	0	0	0	0	0	0	0	0
16.8182	929.752	0	0	0	0	0	0	0	0	0	0	0	0	0	0	0	0	0	0	0	0	0	0	0	0	0	0	0	0	0	0	0	0	0	0	0	0	0	0	0	0	0	0	0	0	0	0	0	0
17.4939	928.831	3644.75	3286.75	7129.89	5429.72	1619.23	2727.36	3717.77	3152.23	4139.12	4234.04	3362.25	0	5114.1	0	3617.05	2777.93	2170.07	4545	0	2571.65	1567.02	2582.97	5379.49	9422.14	4048.75	1874	3937.17	6815.26	2917.95	8272.55	6934.26	4445.19	8568.38	4384.54	2833.23	2817.09	4453.68	7630.17	3400.28	2481.75	5522.78	4825.3	2450.88	6866.19	4497.64	2442.33	9334.14	3264.19
3.4987	785.548	3611.52	3742.87	3680	4075.34	3855.14	3751.11	3728.85	3822.12	3569.79	3124.56	3594.05	0	3635.76	4126.71	3842.94	3714.93	3926.47	4005.64	0	4249.7	0	0	3429.05	3562.56	3798.55	3570.33	3711.47	0	3815.06	3793.3	3814.44	3874.81	3548.73	3764.08	4060.11	3703.77	3884.42	3858.94	3908.52	3876.06	0	0	3646.64	3919.83	3305.14	3669.62	3846.39	3738.41
3.5611	785.547	4120.15	4063.76	4190.82	4676.6	3855.14	4458.49	3964.39	3844.92	3790.53	4009.97	3698.88	4330.83	4161.48	4564.56	4345.89	4028.72	3926.47	3916.1	4132.73	4390.26	4295.25	4391.45	4147.08	4000.65	4284.24	0	4060.35	3807.67	4073.49	3934.63	3674.81	4166.16	3838.15	4138.28	4060.11	3822.98	4154.16	4244.49	4062.74	3876.06	3966.61	3998.89	4104.24	4372.49	3851.19	3982.65	4036.74	4308.13
0.8455	785.052	0	321.086	257.9	0	350.435	0	232.622	0	237.12	338.914	238.774	0	1316.9	598.03	0	772.225	0	1013.2	1035.09	1303.37	1220.36	2287.24	1865.65	0	0	0	0	0	0	0	0	0	0	0	0	0	0	0	0	0	0	0	0	0	0	0	0	0
14.6495	784.665	4464.56	3886.44	6319.98	6761.64	4977.71	4898.83	3507.33	5555.68	4541.34	5945.11	4202.43	3597.36	5405.52	4794.93	3182.95	8821.96	8059.22	2936.35	8066.65	4019.71	6468.18	4532.17	6265.37	2971.18	1846.27	4275.51	4694.59	4735.89	4246.1	6394.77	7237.03	8175.4	4889.26	5169.88	2333.59	4068.55	3191.74	3331.79	2675.38	3931.94	5301.1	4141.38	3926.62	5194.97	4458.4	6208.8	3734.02	7090.84
15.0094	784.619	761.935	0	1357.46	1301.4	1015.89	1024.36	898.591	1018.19	994.916	1181.13	1223.92	1034.16	1212.14	1961.8	2253.57	0	1000.4	0	1006.46	0	1352.27	1241.73	2638.28	0	1105.21	999.113	0	0	2023.21	0	2212.43	1985.8	1933.74	1342.81	0	1459.47	1194.34	0	1081.86	904.692	0	0	1044.85	622.991	1578.52	424.998	0	686.61
13.4087	784.618	690.124	989.899	0	0	0	1055.18	647.94	0	714.617	898.608	0	0	0	0	0	0	0	0	0	0	0	0	0	0	0	0	0	0	0	0	0	0	0	0	0	0	0	0	0	0	0	0	0	0	0	0	0	0
10.2529	784.586	0	0	0	0	0	0	0	0	0	0	0	0	0	0	0	0	0	0	0	0	0	0	0	0	0	0	0	0	0	0	0	0	0	0	0	0	0	0	0	0	0	0	0	0	0	0	0	0
9.2667	784.585	0	0	0	0	0	0	0	0	0	0	0	0	0	0	0	0	0	0	0	0	0	0	0	0	0	0	0	0	0	0	0	0	0	0	0	0	0	0	0	0	0	0	0	0	0	0	0	0
9.3672	784.585	698573	736479	0	717086	755476	708365	721960	755604	758570	788710	0	634963	659669	773220	733696	0	482817	281106	1.20512e+06	721370	782711	1115893	0	561394	637217	713584	768630	784052	689521	496560	957982	706428	949123	674714	514146	0	913158	637881	731950	823042	0	578056	862596	447619	0	615347	689799	601406
9.8109	784.585	1.29487e+06	1.35551e+06	1.30094e+06	1.32402e+06	1.34282e+06	1.33824e+06	1.32903e+06	1.37203e+06	1.39971e+06	1452403	1.33306e+06	645977	1.43904e+06	687360	1.39523e+06	1.11079e+06	1269494	1.05111e+06	1250441	723897	862341	1.1433e+06	834211	1307551	1.494e+06	861172	1310043	0	1977553	913907	1.86687e+06	2134412	1.5642e+06	1.65699e+06	1179252	1.24858e+06	1.47514e+06	1.08999e+06	1.28337e+06	804315	1.41506e+06	1.78825e+06	1.82228e+06	1.25323e+06	1.69754e+06	1.80429e+06	998417	1.57974e+06
9.9077	784.585	0	0	0	0	0	0	0	0	0	0	0	0	0	0	0	0	0	0	0	0	0	0	0	0	0	0	0	0	0	0	0	0	0	0	0	0	0	0	0	0	0	0	0	0	0	0	0	0
5.1381	784.584	803.613	0	0	1092.1	1148.73	1052.44	0	0	1129.33	1116.3	0	0	0	0	0	0	0	0	0	0	0	0	0	0	0	0	0	0	0	0	0	0	0	0	0	0	0	0	0	0	0	6498.95	0	0	0	11442.4	3555.28	7762.67
5.4675	784.584	0	0	0	0	0	0	0	0	0	0	0	0	0	0	0	0	0	0	0	0	0	0	0	0	0	0	0	0	0	0	0	0	0	0	0	0	0	0	0	0	0	1201.17	0	0	0	2890.89	1148.36	1853.15
10.0756	784.584	0	0	0	0	0	0	0	0	0	0	0	0	0	0	0	0	0	0	0	0	0	0	0	0	0	0	0	0	0	0	0	0	0	0	0	0	0	0	0	0	0	0	0	0	0	0	0	0
10.8501	784.584	0	0	0	0	0	0	0	0	0	0	0	0	0	0	0	0	0	0	0	0	0	0	0	0	0	0	0	0	0	0	0	0	0	0	0	0	0	0	0	0	0	0	0	0	0	0	0	0
10.1581	784.584	0	0	0	0	0	0	0	0	0	0	0	0	0	0	0	0	0	0	0	0	0	0	0	0	0	0	0	0	0	0	0	0	0	0	0	0	0	0	0	0	0	0	0	0	0	0	0	0
14.2084	419.352	36215.2	30302.3	32449.2	36580.1	34975.3	37068.4	32124.2	36840.8	37151.2	38626.7	40070.2	39597.8	39019.5	31472.5	39564.2	38102.4	34036.8	34935.1	37242.7	31686.3	28305.5	31171.5	36632	30133.9	34761.3	37318.9	36680.8	28817.8	42251.1	35215.9	32928.9	34468.3	30517.8	35741.2	30208.1	34571.9	37472.1	34621.8	32282.3	33887.3	34846.7	28728.2	34691.4	34254.7	34184.8	32741.2	30607.4	31889.3
0.9728	419.24	2487.65	1253.09	2444.05	2052.87	1549.23	3087.72	2243.67	1474.65	1435.98	2088.02	2059.37	2603.86	1514.81	2880.36	3459.59	2363.9	3271.55	3561.32	1707.31	2197.86	1913.28	2594.64	2437.75	2251.1	2928.12	1406.73	1028.13	1302.27	3285.18	2017.91	2340.89	1436.4	1246.62	1988.05	1724.99	1220.56	2612.84	1546.34	2888.03	1343.08	800.492	2512.94	3637.95	1013.7	3339.11	2516.14	1690.17	3316.07
7.8362	417.372	0	0	0	0	0	0	0	0	0	0	0	0	0	0	0	0	0	0	0	0	0	0	0	0	0	0	0	0	0	0	0	0	0	0	0	0	0	0	0	0	0	0	0	0	0	0	0	0
7.8215	416.365	1143.29	0	1129.08	989.574	1145.1	1113.2	1152.02	1131.52	1023.87	0	1118.13	0	0	0	0	0	0	0	0	0	0	0	0	1166.03	2123.5	1033.46	750.169	0	801.28	1043.07	0	0	1362.01	1645.57	1267.49	0	1583.2	0	1446.16	1396.96	0	0	0	1008.23	1320.73	798.386	1201.92	1168.33
3.1546	415.342	1094.39	1012.98	1046.55	0	1039.7	1234.71	864.272	0	1067.22	1066.8	0	1022.2	984.774	0	1485.43	891.699	1067.87	1329.44	1065.77	0	0	0	1429.77	1012.02	1033.92	1037.95	1078.59	1019.34	1226.23	805.696	0	1031.61	0	0	0	0	1341.61	1010.79	0	1055.53	0	0	0	685.793	1199.34	1320.52	913.255	1106.47
2.3775	415.237	1063.99	1116.77	964.374	1211.15	1095.63	1209.08	1061.42	1125.36	860.976	1263.51	1100.49	1013.4	1149.38	1100.55	1177.94	1040.37	1061.28	1140.84	1225.59	1091.75	1111.02	1136.62	1114.58	1086.87	1068.96	1122.7	1019.79	1012.16	1046.5	935.327	1064.65	1052.05	1071.92	1029.94	1060.81	1095.69	1000.19	1208.02	0	1104.41	1089.06	0	1023.79	1116.48	1215.83	0	1146.63	1041.53
0.7695	415.211	646.497	879.029	782.155	853.315	867.05	798.714	651.857	833.007	1529.3	1045.7	849.688	1606.4	1821.02	1000.48	1341.5	12040.5	783.986	2425.55	4859.97	1416.26	1561.71	1292.34	624.62	251.941	181.36	0	137.002	0	0	0	54.7152	333.643	99.1815	0	0	220.014	0	0	0	0	0	0	0	0	0	0	0	0
0.6657	414.337	551.115	610.652	520.536	442.022	482.96	511.018	443.698	621.358	552.059	598.298	552.084	0	0	0	321.53	878.864	198.942	0	890.831	0	39.5388	0	79.9084	556.997	0	579.656	2926.09	0	0	42.9059	2635.97	1716.86	952.346	1093.27	425.618	44.1566	351.333	861.802	0	1016.48	558.75	213.598	1311.58	0	731.39	1082.41	144.009	304.492
3.613	413.267	753.899	0	0	0	506.947	777.971	698.106	0	1186.94	688.464	0	1631.04	1446.9	1098.67	901.102	0	1747.33	1418.04	771.098	1218.33	0	2230.65	2594.66	0	0	0	0	0	0	0	0	0	0	0	0	0	0	778.45	0	600.871	0	0	821.731	790.062	0	0	599.465	775.71
0.8093	412.324	295.771	237.918	166.352	195.301	0	246.635	0	283.787	164.545	0	207.472	0	1100.66	619.31	1085.7	653.351	1062.66	774.811	882.428	404.884	650.777	846.607	772.7	0	0	0	0	0	0	0	0	0	0	0	0	0	0	0	0	0	0	0	0	0	0	0	0	0
1.239	411.251	0	883.069	803.095	1120.54	0	0	983.536	0	0	1158.55	1021.85	0	1060.48	0	959.346	1108.25	0	1128.95	0	0	0	983.847	886.975	1049.03	994.368	1002.26	886.897	1163.62	1054.67	948.196	0	1087.27	0	1201.82	0	934.578	0	0	0	0	0	0	0	0	0	0	0	0
1.6317	410.374	0	0	0	0	0	0	0	0	0	0	0	0	0	0	0	0	0	0	0	0	0	0	0	0	0	0	0	0	0	0	0	0	0	0	0	0	0	26.0838	0	0	89.2335	104.63	0	98.2211	0	86.4239	57.2138	1534.64
4.6767	409.329	1089.85	1054.85	1036.86	1108.15	1195.45	1135.58	1112.22	1011.2	1179.45	1371.83	1099.83	1070.49	1279.63	1055.88	1189.52	1174.86	1072.08	1034.64	1174.71	1211.51	1273.84	1487.63	1647.53	1085.7	1046.16	0	1042.2	1062.14	1058.28	1146.96	1075.53	1107.42	0	1252.43	1153.81	1163.93	1115.85	1328.28	1083.46	1225.46	1080.53	0	1130.18	1271.2	1046.54	984.615	1149.6	1067.76
2.4489	408.309	654.694	1210.52	1194.38	0	707.905	1085.35	498.402	0	2207.31	693.107	0	0	0	1063.31	796.465	496.074	0	913.743	655.513	0	1176.79	1114.42	0	0	0	355.072	423.195	0	485.974	261.541	419.414	0	389.884	415.972	0	541.183	0	453.513	0	527.101	0	0	1160.52	337.456	0	587.391	686.435	1307.39
3.5186	407.295	0	0	0	0	0	0	0	0	0	0	0	0	1038.97	0	841.788	907.095	1007.23	908.422	949.767	0	0	0	1016.09	0	0	992.092	950.343	0	988.92	952.052	0	829.433	896.4	1004.44	0	1001.29	841.122	814.457	0	1011.89	0	0	0	820.933	1006.52	0	805.173	700.587
0.7919	406.352	762.206	868.479	613.445	846.635	754.731	776.413	771.568	810.538	861.502	753.047	733.042	199.92	0	0	55.1637	119.087	0	0	94.7977	0	31.0432	109.978	74.338	1118.31	1328.47	894.762	1490.03	1307.93	670.797	1164.72	1907.59	1509.53	1036.4	1336.57	676.947	747.116	1733.9	918.325	883.818	1247.64	1262.68	1077.81	1798.93	911.34	1333.24	1032.84	1479.4	1761.25
17.2214	932.775	10268.3	9085.7	0	12674.2	11222.9	10564.6	9816.6	9529.4	11301.6	11840.4	9242.26	6534.73	0	6372.21	8804.03	9796.82	12865.1	11819.3	6472.19	9251.39	7453.33	9897.79	0	19408	13213.4	7599.46	8128.36	15518.9	7879.99	19455.8	12732	7925.1	14137	14914.2	9510.35	10919.5	16864	12171.3	15581.1	6817.69	0	6212.02	5432.98	12839.5	0	8161.02	18706.5	7803.17
17.1374	932.774	6218.26	4983.17	14117.8	6668.17	6247.18	5791.03	6463.33	6245.84	6667.27	6771.55	9242.26	4919.07	9214.51	4138.01	6026.26	9796.82	5541.07	4917.85	1846.21	3306.57	3102.68	4066.6	11042.4	6558.06	5776.29	3947.73	7050.95	7347.26	6061.12	9891.79	6760.5	9756.02	8584.04	7664	3937.23	10919.5	8238.28	6008.12	5878.73	4066.28	16005.9	3948.96	5768.94	7707.9	13436.2	6500.83	9232.71	6575.32
16.3724	932.769	0	0	0	0	0	0	0	0	0	0	0	0	0	0	0	0	0	0	0	0	0	0	0	970.821	0	0	1011.91	725.223	1260.77	0	389.039	1968.92	0	241.798	160.124	0	0	0	0	0	0	0	0	0	0	0	0	0
14.8243	932.699	0	0	0	0	0	0	0	0	0	0	0	0	0	0	0	0	0	0	0	0	0	0	0	0	0	0	0	0	0	0	0	0	0	0	0	0	0	0	0	0	0	0	0	0	0	0	0	0
14.9029	932.697	0	0	0	0	0	0	0	0	0	0	0	0	0	0	0	0	0	0	0	0	0	0	0	0	0	0	0	0	0	0	0	0	0	0	0	0	0	0	0	0	0	0	0	0	0	0	0	0
17.4126	931.843	6544.67	6491.33	11429	10314.4	8696.08	6707.61	6739.05	7860.13	7123.21	8439.22	8145.1	5181.28	13044.3	3903.66	9830.78	5466.36	6215.11	7224.41	3990.67	9105.02	4813.95	6972.73	9850.04	12280.5	6967.41	6470.28	5191.53	12107.6	7826.22	11370.4	12541.8	4062.08	15839.5	7930.77	3693.79	6708.01	9727.54	9690.84	5545.35	6124.91	6921.69	8646.99	6215.17	0	11218.9	4968.09	14493.6	11310.4
16.088	931.813	0	0	0	0	0	0	0	0	0	0	0	0	0	0	0	0	0	0	0	0	0	0	0	0	0	1037.53	0	0	0	587.744	0	438.774	6723.16	1034.33	164.008	148.631	0	0	0	0	0	0	0	0	0	0	0	0
15.985	931.805	3407.11	4240.97	5392.1	6298.36	5008.11	5522.27	5561.01	4236.79	5784.25	6080.53	4883.03	1521.8	2887.22	1835.78	11191.6	1475.72	1324.72	2496.6	0	0	0	1475.45	1213.47	2065.94	4362.47	1921.9	7146.84	5223.09	2236.77	1201.33	15886.6	13642.4	25698.8	3471.39	1121.48	0	6350.37	1234.57	3078.57	1443.37	1658.11	0	6632.9	0	10919.6	0	8381.68	0
16.0276	931.805	1264.11	2645.95	0	0	2191.08	0	3677.51	1175.59	2687.95	0	0	1012.77	3184.73	1835.78	3195.99	0	0	1434.53	0	1681.31	0	0	0	7882.73	0	1348.68	1952.58	5387.44	2236.77	0	15875.3	2535.32	10437.1	1580.98	0	0	0	6499.96	1450.61	0	1198	4555.42	1918.01	0	3353.29	0	14332.2	0
16.1087	931.804	0	0	0	0	0	0	0	0	0	0	0	0	0	0	0	0	0	0	0	0	0	0	0	0	0	0	0	0	0	0	0	0	0	0	0	0	0	0	0	0	0	0	0	0	0	0	0	0
15.7889	931.803	16848.8	12427.1	18641.2	16833.1	15769.4	16785.3	15102.1	14589.7	12999.8	16218.3	16086.4	0	0	0	0	0	0	0	0	0	0	0	0	0	0	0	0	0	0	0	0	0	0	0	0	0	0	0	0	293.782	0	77497.2	0	133.851	2599.25	43832.1	45986.7	78096.5
15.9498	931.799	0	0	0	0	0	0	0	0	0	0	0	0	0	0	0	0	0	0	0	0	0	0	0	0	0	0	0	0	0	0	0	0	0	0	0	0	0	0	0	0	0	0	0	0	0	0	0	0
17.5473	930.847	15645.2	12941.2	22708	21016	15908.3	14763.9	14851.7	13786.8	16537.5	17609.7	13335.3	13611.6	15591.9	8813.19	10415.6	9313.07	8505.97	12364.2	7329.77	15104	9149.13	13806.1	15142.9	18450.4	15366.8	11757.9	8434.43	43294.9	11766.2	18832.5	26531.7	7644.35	31916.5	16221.1	10897.5	14294.7	19443.7	13379.9	16145.3	14153.1	11076.4	26825.5	9842.73	18821.2	21662.2	13056.6	44522	16478.8
15.6767	930.782	0	0	0	0	0	0	0	0	0	0	0	0	0	0	0	0	0	0	0	0	0	0	0	0	0	0	0	0	0	0	0	0	0	0	0	0	0	0	0	0	0	0	0	0	0	0	0	0
15.7975	930.781	0	0	0	0	0	0	0	0	0	0	0	0	0	0	0	0	0	0	0	0	0	0	0	0	0	0	0	0	0	0	0	0	0	0	0	0	0	0	0	0	0	0	0	0	0	0	0	0
15.41	930.777	9921.65	14611.9	7133.37	10305.8	10575.3	7766.18	10537.8	12323.3	12246.3	11531.2	10261.6	0	0	0	0	0	0	0	0	0	0	0	0	0	0	0	0	0	0	0	0	0	0	0	0	0	0	0	0	65.7258	0	84924.8	0	0	0	32674.5	112874	129643
14.3046	786.601	1283.02	1474.98	0	1198.28	1365.6	1295.12	1155.55	1518.61	1530.07	1429.94	1277.76	1132.49	1489.09	1494.61	1845.74	597.18	0	637.692	1907.55	1125.83	1333.14	1348.23	1152.25	1053.62	1524.58	1266.03	1486.09	1433.69	1671.93	1080.88	1958.69	1509.96	2124.27	1520.84	1079.93	1171.41	1416.68	1093.24	1442.98	1639.07	0	639.99	1898.27	0	1411.12	1404.51	1103.63	1235.33
12.0675	786.601	0	0	0	0	0	0	0	0	0	0	0	0	0	0	0	0	0	0	0	0	0	0	0	0	0	0	0	0	0	0	0	0	0	0	0	0	0	0	0	0	0	0	0	0	0	0	0	0
12.9185	786.601	0	0	0	0	0	0	0	0	0	0	0	0	0	0	0	0	0	0	0	0	0	0	0	0	0	0	0	0	0	0	0	0	0	0	0	0	0	0	0	0	0	0	0	0	0	0	0	0
12.1969	786.601	2.90197e+06	2.92812e+06	0	3.12234e+06	3.05253e+06	3.00284e+06	3.0007e+06	3.09317e+06	3089073	3.12298e+06	0	2.58226e+06	0	3.01019e+06	3.31262e+06	0	2.44154e+06	2.18958e+06	3.45564e+06	2.5559e+06	2.81129e+06	3028791	0	2908031	3.13956e+06	3.06675e+06	3.1125e+06	0	3.18939e+06	2.77432e+06	3.51196e+06	3.41132e+06	3.64369e+06	3095592	2664570	0	3.32274e+06	2925711	3072539	3.0673e+06	0	2.56884e+06	3.3731e+06	2.46431e+06	0	3211432	2.70822e+06	3.02116e+06
11.7829	786.6	156222	159219	0	161610	162931	160424	165482	165438	168007	167258	0	143762	0	109392	163528	0	128269	65250	224850	193273	194235	271317	0	118581	115581	134929	0	224740	241200	112919	193176	175602	194857	164770	110785	0	166776	172653	123837	125687	0	181703	206071	127624	0	147926	126096	165536
13.6299	786.6	0	0	0	0	0	0	0	0	0	0	0	0	0	0	0	0	0	0	0	0	0	0	0	0	0	0	0	0	0	0	0	0	0	0	0	0	0	0	0	0	0	0	0	0	0	0	0	0
11.6529	786.6	0	0	0	0	0	0	0	0	0	0	0	0	0	0	0	0	0	0	0	0	0	0	0	0	0	0	0	0	0	0	0	0	0	0	0	0	0	0	0	0	0	0	0	0	0	0	0	0
13.0196	786.6	0	0	0	0	0	0	0	0	0	0	0	0	0	0	0	0	0	0	0	0	0	0	0	0	0	0	0	0	0	0	0	0	0	0	0	0	0	0	0	0	0	0	0	0	0	0	0	0
13.313	786.599	2099.37	3880.94	0	1473.21	1362.11	6100.66	3716.37	1076.66	1853.97	4250.13	2586.8	3719.34	0	12776.7	3693.82	0	0	2370.75	1383.94	4986.76	6004.09	6253.22	0	8009.61	7602.5	2536.98	0	5381.6	0	0	0	6625.69	2040.2	1657.64	5469.78	0	1389.7	6475.1	4686	0	0	5381.04	4113.25	0	0	4707.79	742.141	7403.96
13.4764	786.6	7370.94	5284.75	0	6399.81	6809.69	7517.85	5627.76	4706.94	6405.13	6310.12	7411.46	6203.19	7470.5	0	7699.69	0	0	7524.32	0	5541.14	0	7775	0	7502.62	0	0	8358.29	0	0	5613.43	9745.17	0	11288	6642.79	0	5635.48	0	7909.04	6511.49	5105.42	0	6536.57	6713.4	4830.41	6197.09	0	4141.7	7726.02
13.1646	786.599	0	0	0	0	0	0	0	0	0	0	0	1293.94	0	1889.47	0	0	0	1213.93	0	1398.53	1665.95	2164.3	0	0	0	0	0	0	0	0	0	0	0	0	0	0	0	0	0	0	0	0	0	0	0	0	0	0
14.1311	786.602	1007.38	1873.52	0	1190.66	1809.82	2045.27	1750.62	2082.69	0	1901.11	1530.23	0	1456.32	1120.31	2713.36	0	1220.57	1485.93	0	0	0	1983.44	0	1133.21	0	1766.13	1507.21	2048.62	0	1336.09	0	0	3052.69	1508.71	0	1762.26	1448.82	0	0	2161.12	0	1072.71	0	1335.81	0	1881.42	1286.8	0
13.6978	785.653	170493	168045	209064	212645	187506	185822	195831	196569	205061	202334	186785	141879	148083	92194.4	124549	192361	237263	92053.1	211252	236617	235957	299397	406775	152187	158359	189992	179097	226065	274361	150523	157278	235937	190643	188494	238691	217427	162780	141785	185643	169410	195386	168170	211744	177350	135425	273972	139160	181035
13.8492	785.652	482472	490904	556125	566385	506607	495812	540086	531203	558425	528859	508280	364542	542226	511555	492545	499109	670237	351111	634398	422432	498183	580466	839296	462618	566804	562685	549815	522090	490832	525452	644335	734050	520112	520794	506870	453469	480853	505847	540035	476828	584034	467918	566182	536374	590129	667356	412223	572818
14.0361	785.649	0	0	0	0	0	0	0	0	0	0	0	3058.23	6142.57	0	5060.03	4471.25	0	2974.72	6252.49	1988.27	2218.85	0	1457.32	1016.69	0	4518.25	0	0	6445.02	1019.71	0	11284.9	0	3582.18	0	2643.47	0	0	5098.09	3230.13	1552.96	2591.14	6919.84	5632.66	4523.29	6797.11	3489.87	8462.78
16.0211	785.604	1062.96	1226.32	1124.27	1380.03	1255.02	1252.72	1211.58	1175.04	1382.11	1353.32	1155.18	0	0	0	0	0	0	0	0	0	0	0	0	0	500.695	0	2245.7	0	463.932	0	3275.79	2021.4	4616.58	1187.15	0	0	524.834	3393.18	0	570.247	0	0	1982.14	844.69	0	0	1142.95	0
8.8718	429.373	0	0	1452.45	1631.68	1696.28	0	0	1849.3	1648.9	0	1703.14	0	0	0	0	0	0	0	0	0	0	0	0	0	0	1737.32	2073.91	0	1864.25	1388.81	0	0	2377.46	2009.25	0	1716.24	1961.76	0	0	0	0	0	0	0	0	0	0	0
6.5668	429.373	0	0	0	0	0	0	0	0	0	0	0	0	0	0	0	0	0	0	0	0	0	0	0	0	0	0	0	0	0	0	0	0	0	0	0	0	0	0	0	0	0	0	0	0	0	0	0	0
8.9514	429.373	1675.94	1469.8	0	0	1689.54	1853.64	1687.49	0	1653.11	1528.63	0	1345.01	0	1450.35	1743.35	0	0	1263.83	0	1481.36	1306.43	1563.53	0	2101.39	2010.57	0	0	1487.07	1806.15	0	2222.65	1713.61	0	0	1355.95	0	0	1599.13	1713.61	1599.23	0	0	1937.13	1555.52	0	1008.6	0	0
16.6157	429.372	0	0	0	0	0	0	0	0	0	0	0	0	0	0	0	0	0	0	0	0	0	0	0	0	0	0	0	0	0	0	0	0	0	0	0	0	0	0	0	0	0	0	0	0	0	0	0	0
7.7946	429.372	1685.02	1553.15	1437.51	1482.23	1634.57	1887.08	1557.26	1610.82	1715.72	1633.97	1822.89	0	0	0	0	0	0	0	0	0	0	0	0	0	0	0	0	0	0	0	0	0	0	0	0	0	0	353.812	0	0	0	8718.95	0	0	0	6053.75	6741.21	9791.19
17.9209	429.372	0	0	0	0	0	0	0	0	0	0	0	0	0	0	0	0	0	0	0	0	0	0	0	0	258.343	289.784	0	552.692	0	0	489.11	434.496	0	637.597	0	192.664	0	0	0	329.335	0	0	0	149.317	0	4497.36	5680.05	9480.81
13.7755	428.825	0	0	0	0	0	0	0	0	0	0	0	0	0	0	0	0	0	0	0	0	0	0	0	0	0	0	0	0	0	0	0	0	0	0	0	0	0	0	0	0	0	0	0	0	0	0	0	0
2.0354	428.374	0	0	0	0	0	0	0	0	0	0	0	0	1117.01	0	0	771.449	1682.85	1140.88	1092.71	0	0	0	2173.34	0	0	0	0	0	0	0	0	0	0	0	0	0	0	0	0	0	0	0	0	0	0	0	0	0
0.7289	428.321	0	1617.98	1235.2	0	348.572	0	616.843	0	0	502.651	491.301	1619.65	1059.92	855.081	1218.94	0	1662.59	1001.38	0	0	0	1284.13	1146.65	0	42.7601	27.907	0	38.8212	2922.32	159.553	95.9897	0	0	0	26.1924	0	42.7601	0	0	0	0	0	0	0	0	0	0	0
2.1039	427.304	0	0	0	0	0	0	0	0	0	0	0	1043.71	0	0	1056.69	0	0	1234.86	0	1176.05	1085.85	1029.84	0	0	1768.86	0	1126.93	1715.1	1869.06	1416.05	0	1469.67	0	1425.09	0	1470.83	936.655	1131.54	2277.05	0	1250.37	1874.32	2014.77	1175.61	1041.92	1130.61	0	0
1.496	426.358	3692.27	3854.58	3302.01	3867.93	3825.36	3756.66	3845.47	3730.23	3918.25	3917.77	3638.23	4563.66	3997.9	2119.11	2562.17	3450.51	5851.6	6686.65	5325.46	5291.44	4732.85	5022.68	7059.54	2427.92	2836.06	4949.94	1943.73	3219.79	3000.71	3923.55	2599.49	1993.05	2983.86	2838.77	4467.32	5916.52	3260.49	2339.14	3090.67	4797.19	3304.64	2774.74	2391.1	4604.61	2576.07	3616.42	3135.41	3615.21
0.7989	425.809	216.84	305.161	235.436	261.764	293.249	270.59	285.302	291.179	203.701	285.449	367.135	742.013	638.201	0	1087.76	690.393	579.126	915.737	849.437	738.316	783.628	1267.9	1102.83	0	0	0	0	0	0	0	0	0	0	0	0	0	0	0	0	0	0	0	0	0	0	0	0	0
1.3491	425.305	2160.4	2063.16	2208.58	2222.63	2216.7	2339.16	2201.93	2184.82	2087.78	2028.1	2020.77	2148.52	2097.18	2006.03	2074.56	2239.68	1636.41	1965.03	2021.46	2111	1981.31	2043.7	2212.64	0	2255.99	2239.33	2016.3	2122.19	2239.54	2217.57	1897.41	2064.48	1677.83	2230.05	2085.23	2153.22	2079.12	2070.64	2098.2	2285.7	2326.1	2113.36	2036.9	2253.25	1922.51	2075.69	1885.42	1965.63
1.5574	424.361	0	827.531	1081.42	0	0	603.438	0	406.596	623.625	0	267.421	590.656	0	622.431	727.803	0	0	0	0	511.288	245.191	875.698	0	0	290.759	754.419	289.884	0	750.004	0	399.522	0	1037.81	0	0	303.317	414.982	320.987	375.245	249.505	0	0	0	303.715	0	361.159	260.904	468.957
1.1749	424.342	2953.9	3571.85	2928.72	3579.81	3498.66	3278.34	3308.3	3628.2	3645.59	3558.07	3248.06	4139.65	4694.47	2660.5	2946.64	2833.98	5949.88	8584.26	4191.44	2983.15	2980.71	2393.13	4019.78	1723.36	3105.6	4640.44	2215.5	2031.52	1735.58	3024	2205.2	1859.59	2209.5	2801.7	2706.53	4522.13	3346.82	1701.96	3471.43	4836.28	2913.59	2090.5	2054.87	4251.24	2849.98	2788.61	2858.29	3862.53
3.5243	423.269	0	0	0	0	0	0	0	0	0	0	0	0	0	0	0	0	0	0	0	0	0	0	0	0	0	1105.48	0	0	1059.76	860.753	0	0	1005.86	1053.22	1021.81	1062.51	0	916.2	0	0	0	1062.08	1021.85	860.887	1115.84	1077.45	0	725.352
15.1045	934.717	607.31	1075.16	0	1127.53	892.719	0	846.951	1017.27	0	1013.88	0	0	0	0	0	0	0	0	0	0	0	0	0	0	0	0	0	0	0	0	0	0	0	0	0	0	0	0	0	0	0	0	0	0	0	0	0	0
15.2195	934.713	0	493.329	0	0	0	412.116	641.555	0	650.217	720.685	503.9	0	0	0	0	0	0	0	0	0	0	0	0	0	0	0	0	0	0	0	0	0	0	0	0	0	0	0	0	25.1821	0	3371.15	0	0	0	1423.29	5928.67	6891.48
4.6669	934.639	5774.13	4028.6	6112.68	3778.4	3849.93	6910.65	4474.44	4185.15	4284.29	5496.37	4703.22	5988.54	5309.25	8294.9	9064.65	4488.03	7294.4	8549.49	5355.69	6559.2	4535.83	7331.28	5721.24	6434.65	7216.49	3322.27	3828.45	4476.41	8668.22	4116.87	6055.94	4697.96	3719.77	4377.73	3910.86	3546.75	6430.77	4780.16	6764.6	3739.65	3162.25	5446.92	11198.2	3233.55	9795.09	5285.73	2403.69	6877
17.6824	933.86	0	0	1585.96	1024.54	1094.52	0	1142.78	872.14	0	1295.32	0	0	0	0	0	0	0	0	0	0	0	0	0	1626.19	1141.35	0	1057.29	1139.43	1260.66	1275.87	1865.97	0	2474.48	0	363.171	0	994.082	1504.14	0	1489.18	0	0	1183.46	0	1048.32	766.138	2156.11	1331.19
16.2437	933.821	0	0	0	0	0	0	0	0	0	0	0	0	0	0	0	0	0	0	0	0	0	0	0	0	0	0	0	0	0	0	0	0	0	0	0	0	0	0	0	0	0	2300.06	1127.17	88.8127	1042.01	0	1624.74	0
16.1402	933.807	0	0	0	0	0	0	0	0	0	0	0	0	0	0	0	0	0	0	0	0	0	0	0	0	0	0	0	0	0	0	0	0	0	0	0	0	0	0	0	0	0	0	0	0	0	0	0	0
16.066	933.767	2658.1	2087.46	1953.98	2492.76	2246.79	2644.01	1950.48	2582.79	1768.28	1749.13	1687.53	2615.73	2975.13	7158.14	6752.93	2482.64	2502.18	4557.13	3105.59	0	337.643	0	0	3894.49	2117.57	1717.89	5038.62	1677.85	1411.06	1565.87	3348.67	7250.67	0	3545.95	1452.78	0	4991.54	2419.92	4580.35	1928.62	4004.77	0	2615.94	1501.96	3987.44	1744.21	0	0
16.1692	933.765	2444.89	2298.39	2124.37	1877.45	2018.89	2742.8	1896.66	2492.32	2055.82	3308.38	1979.12	1048.25	1578.53	1608.57	4565.35	1565.95	1569.09	5858.06	4669.24	1388.57	1244.46	1301.97	1341.1	4045.29	2793.57	1230.44	4139.56	3013.57	2493.73	1406.01	3444.47	7250.67	0	3774.43	1779.84	0	4183.31	3941.41	2183.53	937.766	3037.54	0	2266.04	1865.5	2387.83	0	1264.6	0
15.955	933.764	2096.88	1138.29	1783.67	1280.28	1965.67	1958.07	1726.77	2247.5	0	1867.84	1806.21	1304.22	3558.92	7158.14	2569	1651.34	2661.36	3917.96	2279.45	0	0	0	0	0	4930.42	3191.36	0	2005.94	168.135	0	4765.03	0	0	4109.3	0	0	12431.3	0	0	0	0	0	0	0	0	0	0	0
16.1546	933.759	0	0	0	0	0	0	0	0	0	0	0	0	0	0	0	0	0	0	0	0	0	0	0	0	0	0	0	0	0	0	0	0	0	0	0	0	0	0	0	0	0	0	0	0	0	0	0	0
15.0912	933.712	1319.16	2025.9	1251.73	0	2008.24	1161.81	1672.69	2205.11	1781.54	0	1215.38	0	0	0	0	0	0	0	0	0	0	0	0	0	0	0	0	0	0	0	0	0	0	0	0	0	0	0	0	0	0	0	0	0	0	0	0	0
15.1926	933.706	1509.8	1813.22	1480.61	2025.16	1526.79	1515.83	1402.63	0	1078.97	1344.81	1124.78	0	0	0	0	0	0	0	0	0	0	0	0	0	0	0	0	0	0	0	0	0	0	0	0	0	0	0	0	0	0	0	0	0	0	0	0	0
17.8252	932.87	0	0	0	0	0	0	0	0	0	0	0	0	0	0	0	0	0	0	0	0	0	0	0	0	0	0	0	0	0	0	0	0	0	0	0	0	0	0	0	0	0	0	0	0	0	0	0	0
17.8054	932.862	6347.42	4165.86	12131.3	10162.9	5777.01	5349.48	5990.39	4499.69	6432.89	6668.36	4758.27	3178.7	4090.33	2403.08	4348.8	3192.91	1736.94	4203.78	2155.9	3542.18	1847.72	3213.97	6695.03	7274.2	4731.51	1942.47	3680.67	12152.1	4185.27	6449.02	13033.2	3310.52	30658.1	4778.52	2542.79	2581.53	5815.19	5231.72	3889.66	4464.16	3318.29	8941.99	4360.21	3992.25	7681.75	4141.32	22747	5325.25
16.065	932.799	0	0	0	0	0	0	0	0	0	0	0	0	0	0	0	0	0	0	0	0	0	0	0	0	0	0	0	0	0	0	0	0	0	0	0	0	0	0	0	0	0	0	0	0	0	0	0	0
15.7126	932.793	7615.69	9523.52	5810.84	8942.62	7232.63	6293.44	6613.68	8504.64	7395.11	9117.36	7028.81	0	0	0	0	0	0	0	0	0	0	0	0	0	0	0	0	0	0	0	0	0	0	0	0	0	0	0	0	74.5916	0	96349.2	0	0	0	28182.8	95392.6	125636
3.8674	788.542	0	0	0	0	0	0	0	0	0	0	0	0	0	0	0	0	0	0	0	0	0	0	0	0	0	0	0	0	0	0	0	0	0	0	0	0	0	0	0	0	0	0	0	0	0	0	0	0
3.6771	788.54	0	0	0	0	0	0	0	0	0	0	0	0	0	0	0	0	0	0	0	0	0	0	0	0	0	0	0	0	0	0	0	0	0	0	0	0	0	0	0	0	0	0	0	0	0	0	0	0
3.5249	788.537	0	0	0	0	0	0	0	0	0	0	0	0	0	0	0	0	0	0	0	0	0	0	0	0	0	0	0	0	0	0	0	0	0	0	0	0	0	0	0	0	0	0	0	0	0	0	0	0
14.4461	787.669	587229	506103	673502	806033	601389	597894	550190	604808	584027	654965	555635	511462	516193	550106	554447	616282	832901	522792	651368	634806	620402	577099	639065	516686	575163	493481	447188	689599	548405	555845	784481	800836	486667	508102	469416	416981	465194	429613	525940	404418	508428	411720	567702	548112	457435	609745	265714	693828
14.349	787.667	20352.5	19212.2	28201.4	29940.4	21755.9	21269.9	21931.5	22505.7	23550.7	24047.2	23485.7	18420.8	19410.8	13135.6	16083.8	27223.8	36121.5	13743.2	36347.5	21204	23919.4	32153	50069.6	19459.6	23542.8	22993	14802.4	25265.7	30956.9	25651.8	28325	23641	21799.6	28885.7	29746.3	27527.6	26323.4	15848.7	24069.6	20236.1	16986	19894.2	23499.3	25027.9	17498.1	23918.9	13451.6	31306
14.0032	787.667	8288.49	8225.11	10576.5	11275.5	0	8673.12	10007.4	0	0	10808	0	0	0	0	0	0	0	0	0	0	0	0	0	0	0	0	0	0	0	0	0	0	0	0	0	0	0	0	0	0	0	0	0	0	0	0	0	0
14.1361	787.667	0	0	0	0	0	0	0	0	0	0	0	0	0	0	0	0	0	0	0	0	0	0	0	0	0	0	0	0	0	0	0	0	0	0	0	0	0	0	0	0	0	0	0	0	0	0	0	0
14.7022	787.666	0	1208.44	1085.35	1812.62	1296.14	1660.89	1349.08	0	1193.52	2089.86	1018.39	0	1215.93	1910.46	1774.77	2032.75	2716.68	1183.87	2385.07	1789.04	1912.46	1250.88	0	1112.87	1496.53	1357.59	2338.88	1274.45	1411	1169.61	1089.54	0	0	1122.11	0	1025.12	1215.3	0	1377.22	749.561	1318.92	0	1331	1345.54	1042.06	1883.83	0	2078.67
14.5907	787.665	0	0	0	0	0	0	0	0	0	0	0	0	0	0	0	0	0	0	0	0	0	0	0	0	0	0	0	0	0	0	0	0	0	0	0	0	0	0	0	0	0	0	0	0	0	0	0	0
14.8794	787.663	0	0	0	0	0	0	0	0	0	0	0	0	0	0	0	0	0	0	0	0	0	0	0	0	0	0	0	0	0	0	0	0	0	0	0	0	0	0	0	0	0	0	0	0	0	0	0	0
14.1111	787.635	0	0	0	0	0	0	0	0	0	0	0	0	0	0	0	0	0	0	0	0	0	0	0	0	0	0	0	0	0	0	0	0	0	0	0	0	0	0	0	0	0	0	0	0	0	0	0	0
15.341	787.639	0	0	0	0	0	0	0	0	0	0	0	0	0	0	0	0	0	0	0	0	0	0	0	0	0	0	0	0	0	0	0	0	0	0	0	0	0	0	0	0	0	0	0	0	0	0	0	0
15.2793	787.633	306.158	171.483	0	551.532	310.303	0	350.132	0	265.601	0	0	0	0	0	0	0	0	0	0	0	0	0	0	0	0	0	0	0	0	0	0	0	0	0	0	0	0	0	0	0	0	1613.12	0	0	0	5110.17	1722.39	3087.35
16.3362	787.62	1477.38	1416.25	1517.31	1450.63	1496.32	1659.58	1426.98	1686.53	1613.7	1601.48	1130	0	0	0	0	0	0	0	0	0	0	0	0	0	0	0	2190.17	0	1452.59	320.485	3389.02	2975.04	4573.66	985.48	0	0	0	4115.99	175.694	458.894	0	1162.68	2171.42	604.252	0	705.359	0	0
15.4885	786.659	0	0	0	0	0	0	0	0	0	0	0	0	0	0	0	0	0	0	0	0	0	0	0	210.869	0	70.8226	0	225.016	0	0	1390.89	751.484	1360.93	0	0	83.3785	0	302.578	245.223	0	0	0	480.224	0	0	0	774.878	110.748
14.4339	786.603	0	0	0	0	0	0	0	0	0	0	0	0	0	0	0	0	0	0	0	0	0	0	0	0	0	0	0	0	0	0	0	0	0	0	0	0	0	0	0	0	0	0	0	0	0	0	0	0
0.8402	432.816	356.736	0	396.194	338.024	0	0	306.723	368.409	0	0	294.608	1061.51	1089.28	0	1311.6	1136.51	1214.03	1044.68	1337.6	825.028	1275.22	1873.9	1723.1	0	0	0	0	0	0	0	0	0	0	0	0	0	0	0	0	0	0	0	0	0	0	0	0	0
0.5663	432.278	684.05	0	1958.73	784.155	2135.09	1955.31	700.366	0	1226.28	735.878	591.431	544.055	1257.78	841.952	278.244	0	0	0	436.203	1520.99	599.744	2092.71	764.495	0	0	0	0	0	0	0	0	0	0	0	0	0	0	0	0	0	0	0	0	0	0	0	0	0
8.8802	431.388	0	0	0	0	0	0	0	0	0	0	0	0	0	0	0	0	0	0	0	0	0	0	0	0	0	0	0	0	0	0	0	0	0	0	0	0	0	0	0	0	0	0	0	0	0	0	0	0
8.9704	431.388	12733.6	11187.6	0	10402.9	12600.8	11958.6	13100.6	11997.6	12078.3	13044	0	11639.4	0	11944.2	13601	0	12027.3	10928	15572.2	12624.7	11787	12367.2	0	21381.3	14463.6	11267.4	14651.6	12722.5	13195	9044.6	22550	13830.2	14472.7	17240.3	11545	10733.4	14489.8	16304.9	14591.1	13234.6	0	0	14149.9	12050.7	0	6745.81	2488.29	5362.94
5.8861	431.351	0	0	0	0	0	0	0	0	0	0	0	0	0	0	0	0	0	0	0	0	0	0	0	0	0	0	0	0	0	0	0	0	0	0	0	0	0	0	0	0	0	0	0	0	0	0	0	0
4.1777	431.179	4994.41	2249.63	4963.76	3281.61	2908.74	7169.68	4216.11	2980.96	2764.33	3989.46	4189.55	5371.48	3268.43	6347.2	7194.59	3908.71	6062.19	7228.32	3389.39	4333.68	2932.49	4913.13	4395.71	4475	5774.03	2219.61	0	2083.12	6184.01	3101.26	4478.71	2287.1	1882.52	3346.42	3142	2175.7	4794.2	2655.08	5336.41	2345.1	1351.4	5067.27	7734.76	1576.33	6841.26	5135.79	2973.61	7205.6
2.1683	430.39	0	0	0	0	0	0	0	0	0	0	0	863.997	1729.42	1531.58	1412.36	0	0	599.171	0	0	3466.83	2756.5	0	0	580.688	151.96	229.45	0	353.925	274.328	516.215	403.327	2147.19	155.622	0	0	0	446.436	688.953	264.432	0	0	771.848	0	1065.05	2110.84	0	5241.07
8.9426	430.38	2858.73	2704.36	2251.16	2481.56	2801.04	2674.04	2791.79	2616.37	2688.37	2705.39	2528.54	2523.14	2439.48	2623.45	2805.53	2428.08	2836.52	2475.65	3261.93	2808.96	2437.96	2566.89	2672.64	4221.35	3530.16	2682.57	3281.81	2766.33	2769.07	2267.43	4079.24	2754.33	3632.55	3446.7	2485.47	2623.62	3206.58	3144.56	3271.23	2648	3185.78	0	2922.03	2639.95	3223.51	1474.04	0	1228.42
14.6162	429.374	0	0	0	0	0	0	0	0	0	0	0	0	0	0	0	0	0	0	0	0	0	0	0	0	0	0	0	0	0	0	0	0	0	0	0	0	0	0	0	0	0	1272.74	0	0	77.9027	1103.95	1644.71	1561.54
17.6163	429.373	0	0	0	0	0	0	0	0	0	0	0	0	0	0	0	0	0	0	0	0	0	0	0	0	0	0	0	0	0	0	0	0	0	0	0	0	0	0	0	0	0	0	0	0	0	0	0	0
17.4415	429.373	0	0	0	0	0	0	0	0	0	0	0	0	0	0	0	0	0	0	0	0	0	0	0	0	0	0	0	0	0	0	0	0	0	0	0	0	0	0	0	0	0	0	0	0	0	0	0	0
6.2716	429.373	0	1484.54	0	1117.61	1148.51	0	1020.18	1423.95	1441.39	1504.06	1064.48	0	0	0	0	0	0	0	0	0	0	0	0	0	0	0	0	0	0	0	0	0	0	0	0	0	0	0	0	0	0	0	0	0	0	0	0	0
17.7388	429.373	0	0	0	0	0	0	0	0	0	0	0	0	0	0	0	0	0	0	0	0	0	0	0	0	0	0	0	0	0	0	0	0	0	0	0	0	0	0	0	0	0	0	0	0	0	0	0	0
7.6333	429.373	2548.49	2640.02	2198.71	2388.06	2600.34	2587.57	2288.27	2443.78	2624	2494.52	2636.47	0	0	0	0	0	0	0	0	0	0	0	0	0	0	0	0	0	0	0	0	0	0	0	0	0	0	0	0	546.143	0	12164.7	0	0	0	8687.67	11044.8	13678.5
6.4033	429.373	1820.36	2390.74	1661.32	1774.23	2073.01	1780.89	1793.03	2322.66	2361.44	2674.09	1778.17	0	0	0	0	0	0	0	0	0	0	0	0	0	0	0	0	0	0	0	0	0	0	0	0	0	0	0	0	0	108.836	6031.23	0	0	0	6052.64	4555.42	8102.14
5.804	429.373	2854.91	2690.52	3209.48	2704.87	2816.72	3085.2	2557.94	2804.78	2708.49	2912.32	2929.5	0	0	0	0	0	0	0	0	0	0	0	0	1727.92	2045.29	2271.82	2504.89	2650.13	2049.55	2803.14	2717.09	2801.16	3233.59	2919.6	1459.84	1790.18	2422.31	0	0	2506.77	1410.85	12437.9	1915.56	1499.43	2772.19	12179.3	9638.95	15057.1
15.5413	936.738	0	0	0	0	0	0	0	0	0	0	0	0	0	0	0	0	0	0	0	0	0	0	0	0	0	0	0	0	0	0	0	0	0	0	0	0	0	0	0	0	0	0	0	0	0	0	0	0
15.407	936.738	2157.98	2453.59	1470.34	2942.07	2115.36	2096.68	1957.32	2438.22	2059.19	2669.66	2156.96	0	0	0	0	0	0	0	0	0	0	0	0	0	0	0	0	0	0	0	0	0	0	0	0	0	0	0	0	0	0	11675.6	0	0	0	6635.26	15615.8	15688.8
15.8562	936.727	0	0	0	0	0	0	0	0	0	0	0	0	0	0	0	0	0	0	0	0	0	0	0	0	0	0	0	0	0	0	0	0	0	0	0	0	0	0	0	0	0	0	0	0	0	0	0	0
0.9577	936.681	345.031	0	499.123	0	0	575.019	636.524	463.128	0	0	502.3	1815.46	1963.39	1328.4	2438.63	1718.09	2250.94	1946.86	2154.04	1435.28	1891.46	2995.44	2618.78	0	0	0	0	0	0	0	0	0	0	0	0	0	0	0	0	0	0	0	0	0	0	0	0	0
16.2175	935.78	22555	19649.2	21362.2	23832.8	15048.8	25109.8	20462.3	20661.7	21103.4	28764.5	16131.8	10422.8	29285.8	28771.9	22852.8	9864.85	16111.6	25761.6	8713.58	5088.25	5508.08	5907.36	3508.24	27766.3	36945.1	18645.7	7868.04	23062.1	3546.81	12922.8	35738.7	4777.35	20748	39563.7	8449.27	12978	66514.5	9671.21	43697.4	29614.3	16133.4	10340.1	4751.16	10656.8	41094.9	4955.93	38433.2	23458.4
16.3748	935.78	7462.53	7832.42	9622.64	9857.44	7355.62	9347.08	8421.93	7951.28	8177.94	8708.17	7496.85	9027.27	6886.84	7336.63	16230.5	7649.71	8944.74	12688	9890.89	4124.85	5316.43	4605.63	5017.21	12949.2	10073.5	6479.93	15784.7	7097.93	6748.78	6457.58	10137.9	22475.8	12223.4	13821	5717.47	3765.87	13237.4	9145.51	13443.3	7439.18	12309.2	4586.37	9057.74	8928.08	9732.76	6842.28	7321.06	7035.73
14.1682	935.733	0	0	0	0	0	0	0	0	0	0	0	0	0	0	0	0	0	0	0	0	0	0	0	0	0	0	0	0	0	0	0	0	0	0	0	0	0	0	0	0	0	0	0	0	0	0	0	0
15.4031	935.731	0	0	0	0	0	0	0	0	0	0	0	0	0	0	0	0	0	0	0	0	0	0	0	0	0	0	0	0	0	0	0	0	0	0	0	0	0	0	0	0	0	0	0	0	0	0	0	0
15.4926	935.723	2394.12	3581.25	1834.49	2663.01	1762.51	3236.16	2850.75	3677.66	2007.62	2038.69	2811.24	0	0	0	0	0	0	0	0	0	0	0	0	0	0	0	0	0	0	0	0	0	0	0	0	0	0	0	0	0	0	0	0	0	0	0	0	0
15.8934	935.716	0	0	0	0	0	0	0	0	0	0	0	0	0	0	0	0	0	0	0	0	0	0	0	0	0	0	0	0	0	0	0	0	0	0	0	0	0	0	0	0	0	0	0	0	0	0	0	0
18.0726	934.879	3344.52	2247.05	4610.47	4244.85	3223.45	3019.68	2919.45	2279.36	2728.17	3084.39	2650.74	2616.89	2409.39	1696.05	2903.68	2161.78	2257.13	2766.02	2151.97	2127.84	1294.95	1714.49	2293.4	2714.07	2445.21	1696.64	2394.17	2787.44	2536.77	2807.94	4753.12	2790.41	8269.8	2624.76	2082.8	2056.88	2869.53	2575.11	2370.16	2587.51	1842.02	3104.2	3510.83	2016.94	2944.46	2338.52	5810.99	2529.31
16.0266	934.806	0	0	0	0	0	0	0	0	0	0	0	0	0	0	0	0	0	0	0	0	0	0	0	0	0	0	0	0	0	0	0	0	0	0	0	0	0	0	0	0	0	20547.2	0	0	0	8097.69	17666.4	22938.6
17.3575	934.79	1623.22	0	2120.39	1939.35	1540.37	1110.31	1616.44	1464.88	2068.26	1849.24	1037.24	1146.2	1145.3	1030.57	1201.66	1134.27	929.946	1850.46	774.48	0	0	1173.07	1176.98	2228.09	1735.41	1262.7	1129.46	3351.74	1343.72	2199.34	2505.32	1339.19	1866.94	2198.55	1434.93	0	2750.62	1487.93	1830.68	1405.23	1485.33	2067.95	1140.52	2454.68	1731.37	1467.22	2888.83	1638.73
16.6357	934.787	0	0	0	0	0	0	0	0	0	0	0	0	170.812	0	1676.63	0	0	1397.53	4384.16	1151.25	0	601.316	0	1730.01	453.342	0	478.466	1287.35	1880.07	271.965	0	1276.9	0	0	594.73	0	1415.49	0	0	0	0	0	0	0	0	0	0	0
16.5277	934.785	0	0	0	0	0	0	0	0	0	0	0	0	0	0	0	0	0	0	0	0	0	0	0	0	0	0	0	0	0	0	0	0	0	0	0	0	0	0	0	0	0	0	0	0	0	0	0	0
14.3278	934.736	1628.46	1600.07	0	1786.79	2084.95	1846.95	1936.94	1992.01	1847.78	2129.82	0	1297.51	1395.28	1736.26	1880.5	3125.27	2440.65	0	1389.17	1135.8	1376.94	0	1866.17	0	2656.9	2821.49	1857.54	1724.7	1897.16	2607.49	1247.39	1874.13	1327.11	2432.44	1174.57	2523.89	1703.81	0	2460.88	1820.97	1524.86	0	1726.4	2829.75	0	1643.49	571.688	2036.94
8.9599	790.541	0	0	0	0	0	0	0	0	0	0	0	0	0	0	0	0	0	0	0	0	0	0	0	0	0	0	0	0	0	0	0	0	0	0	0	0	0	0	0	0	0	0	0	0	0	0	0	0
8.8402	790.537	0	0	0	0	0	0	0	0	0	0	0	0	0	0	0	0	0	0	0	0	0	0	0	0	0	0	0	0	0	0	0	0	0	0	0	0	0	0	0	0	0	0	0	0	0	0	0	0
7.4903	790.534	922.511	0	0	1025.68	1114.86	1274.7	1173.62	1190.58	1183.12	1370.24	1189.56	0	1369.61	0	2159.55	1093.5	1399.69	203.244	1123.16	0	1099.86	0	0	0	0	937.744	1092.81	0	2747.19	0	1138.79	1613.53	1812.54	1198.97	0	1016.8	1124.69	0	0	0	0	0	0	0	0	0	0	0
14.6651	789.683	6418.84	5297.4	8847.97	10738.4	6858.85	6644.62	5439.79	6997.92	5835.16	7797.15	6859.07	3426.56	4576.32	0	1837.38	9084.49	7599.07	8204.63	5726.74	9715.95	5615.6	4981.96	6704.45	3977.97	5402.96	1985.71	0	7645.64	4029.53	0	9792.03	5336.29	3571.79	3752.87	3933.17	6696.24	3963.17	2583.58	4211.75	2449.99	0	3605.8	3468.47	4488.26	6028.81	4715.02	1379.35	8804.86
15.6633	789.66	0	0	0	0	0	0	0	0	0	0	0	0	0	0	0	0	0	0	0	0	0	0	0	0	0	0	0	0	0	0	0	0	0	0	0	0	0	0	0	0	30.0538	3241.02	0	0	0	1523.14	1410.35	3711.32
15.8354	788.676	1011.23	1027.64	0	1195.19	0	1158.82	1033.56	1238.83	1063.75	1002.13	602.578	0	0	0	0	0	0	0	0	0	0	0	0	666.516	599.293	0	1821.34	0	416.296	0	4861.97	2202.42	5414.6	0	0	0	566.047	0	0	0	0	0	0	0	0	0	0	0
15.9077	788.675	0	0	0	0	0	0	0	0	0	0	0	0	0	0	0	0	0	0	0	0	0	0	0	0	0	0	0	0	0	0	0	0	0	0	0	0	0	2904.44	0	0	0	0	1398.31	0	0	0	1644.74	386.849
15.722	788.675	1547.35	1624.1	1645.3	1740.39	1557.59	1524.72	1540.16	1572.9	1518.24	1919.22	1446.81	504.94	2298.24	684.757	4585.32	0	206.33	1561.81	0	0	0	0	0	0	1171.05	0	2113.15	0	0	0	6496.71	1663.3	8475.99	1680.84	0	0	1701.09	2662.49	0	603.084	0	0	1907.04	0	1653.34	574.591	4645.39	1064.69
13.8105	788.616	970441	1.00109e+06	1035805	1.02737e+06	1.01798e+06	1.00306e+06	1.07507e+06	1.0295e+06	1.09484e+06	1.05302e+06	991737	741541	1.27305e+06	707503	1.59269e+06	859846	792301	624987	1.13312e+06	957486	920267	1.2297e+06	1.47576e+06	918979	888555	760790	1.15991e+06	927767	1.29458e+06	769682	1429149	1.59909e+06	1.59429e+06	959639	739018	663123	1.16534e+06	1.04873e+06	728327	752208	888561	784724	1.23871e+06	744743	952463	1.27723e+06	865804	964614
14.0641	788.615	0	0	0	0	0	0	0	0	0	0	0	0	0	0	0	0	0	0	0	0	0	0	0	0	0	0	0	0	0	0	0	0	0	0	0	0	0	0	0	0	0	0	0	0	0	0	0	0
14.19	788.612	0	0	0	0	0	0	0	0	0	0	0	0	0	0	0	0	0	0	0	0	0	0	0	0	0	0	0	0	0	0	0	0	0	0	0	0	0	0	0	0	0	0	0	0	0	0	0	0
14.2759	788.609	0	0	0	0	0	0	0	0	0	0	0	0	0	0	0	0	0	0	0	0	0	0	0	0	0	0	0	0	0	0	0	0	0	0	0	0	0	0	0	0	0	0	0	0	0	0	0	0
6.6868	788.594	0	0	0	0	0	0	0	0	0	0	0	0	0	0	0	0	0	0	0	0	0	0	0	0	0	0	0	0	0	0	0	0	0	0	0	0	0	0	0	0	0	0	0	0	0	0	0	0
6.93	788.593	0	0	0	0	0	0	0	0	0	0	0	0	0	0	0	0	0	0	0	0	0	0	0	0	0	0	0	0	0	0	0	0	0	0	0	0	0	0	0	0	0	0	0	0	0	0	0	0
6.7728	788.59	3943.34	4728.39	3359.65	3239.69	4179.53	3468.31	3709.46	4174.55	4639.56	4726.51	3859.85	1538.22	4339.62	3281.85	5206.13	2592.73	2189.65	2093.54	6995.12	1023.5	5123.44	2173.6	2972.27	1844.66	2358.38	3432.96	4805.85	2942.96	9154.55	1187.63	9043.61	8155	6996.44	2707.54	3165.25	1682.66	5135.3	4283.08	2200.93	2819.74	1408.03	3279.88	7424.82	1634.6	5311.78	8753.27	2646.88	5158.25
4.944	788.581	0	0	0	0	0	0	0	0	0	0	0	0	0	0	0	0	0	0	0	0	0	0	0	0	0	0	0	0	0	0	0	0	0	0	0	0	0	0	0	0	0	1606.06	0	0	0	1772.93	428.283	1201.31
9.5124	445.368	0	0	0	0	0	0	0	0	0	0	0	0	0	0	0	0	0	0	0	0	0	0	0	0	0	0	0	0	0	0	0	0	0	0	0	0	0	0	0	0	28.3221	3271.97	0	0	0	1824.09	1502.31	2575.46
4.9394	445.368	0	0	0	0	0	0	0	0	0	0	0	0	0	0	0	0	0	0	0	0	0	0	0	0	0	0	0	0	0	0	0	0	0	0	0	0	0	0	0	0	0	4364.84	0	0	0	3182.66	3169.44	4738.35
7.7844	445.368	0	0	0	0	0	0	0	0	0	0	0	0	0	0	0	0	0	0	0	0	0	0	0	0	0	0	0	0	0	0	0	0	0	0	0	0	0	0	0	0	0	2939.52	0	78.7254	0	1424.76	1474.66	2209.84
9.7633	445.368	0	0	0	0	0	0	0	0	0	0	0	0	0	0	0	0	0	0	0	0	0	0	0	0	0	0	0	0	0	0	0	0	0	0	0	0	0	0	0	0	0	0	0	0	0	0	0	0
6.4018	445.367	0	0	0	0	0	0	0	0	0	0	0	0	0	0	0	0	0	0	0	0	0	0	0	0	0	0	0	0	0	0	0	0	0	0	0	0	0	0	0	0	0	0	0	0	0	0	0	0
17.8882	445.367	0	0	0	0	0	0	0	0	0	0	0	0	0	0	0	0	0	0	0	0	0	0	0	0	0	0	0	0	0	0	0	0	0	0	0	0	0	0	0	0	0	0	0	0	0	0	0	0
0.8175	445.247	730.334	699.746	781.376	999.863	0	804.316	660.331	709.876	797.163	634.339	595.441	963.322	821.552	937.29	729.269	650.674	978.828	1074.48	817.243	0	514.683	660.585	0	1039.97	671.34	654.752	673.764	700.895	411.73	630.031	461.039	482.164	655.473	721.308	0	636.219	478.06	663.137	722.413	654.106	789.251	814.653	0	656.482	629.168	710.543	540.719	771.96
2.5047	444.38	716.053	791.482	1091.17	0	534.466	689.392	0	0	1674.3	386.082	0	0	0	0	0	0	0	0	0	0	0	0	0	0	0	0	0	0	0	0	0	0	0	0	0	0	0	0	497.605	0	0	430.009	628.643	0	0	253.195	0	943.85
2.7085	444.378	0	0	0	0	0	0	0	0	0	0	0	0	0	0	0	0	0	0	0	0	0	0	0	0	0	0	0	0	0	0	0	0	0	0	0	0	0	0	0	0	0	0	0	0	0	0	0	0
0.7257	443.233	672.815	603.091	106.972	2523.63	97.0067	1032.32	200.359	234.185	1599.57	1227.26	0	0	0	172.308	3072.29	234.976	199.983	248.82	186.825	2523.55	0	1926.65	233.372	1050.92	123.631	266	2972.73	132.049	0	577.537	140.563	2017.78	186.579	793.727	845.205	749.136	1258.73	626.082	0	147.457	195.227	451.953	928.867	12304.2	197.25	0	234.769	63.2196
0.7445	442.336	720.413	0	542.715	0	0	672.89	0	681.023	0	572.617	610.933	1828.96	1867.4	1623.26	1910.95	1896.35	2246.96	1691.74	1825.81	0	1845.77	2628.19	2156.95	0	0	0	0	0	0	0	0	0	0	0	0	0	0	0	0	0	0	0	0	0	0	0	0	0
0.8484	441.33	304.071	298.949	279.534	0	0	276.136	321.956	0	0	260.74	332.825	767.1	791.363	577.489	984.419	0	835.436	646.652	734.829	498.008	712.455	1092.31	1082.28	0	0	0	0	0	0	0	0	0	0	0	0	0	0	0	0	0	0	0	0	0	0	0	0	0
0.9062	439.824	155.054	0	0	223.097	0	300.534	0	0	275.257	369.253	372.185	905.013	859.139	0	1137.41	1015.91	1016.78	902.898	1111.97	0	861.888	1488.91	1406.64	0	0	0	0	0	0	0	0	0	0	0	0	0	0	0	0	0	0	0	0	0	0	0	0	0
1.7741	438.379	1617	0	1616.38	1539.3	1050.33	2070.25	1506.41	1295.07	1164.59	1559.85	1392.52	0	1362.87	1735.92	1571.25	0	1877.75	1503.56	1064.33	1441.17	1118.31	1543.2	0	1004.28	1140.97	589.592	0	0	1275.25	0	1076.73	855.641	730.727	941.093	0	855.932	1196.72	0	1235.26	0	0	1072.62	1565.55	0	1403.95	1168.9	0	1641.66
0.5722	437.235	221.955	141.161	832.19	0	1031.77	709.112	0	0	451.119	0	312.58	0	0	0	0	0	0	0	0	0	0	0	0	1215.8	0	169.452	0	0	146.837	0	75.7808	79.9438	77.1674	0	200.293	80.8379	0	0	0	0	0	0	0	79.3989	115.906	134.509	97.9633	564.652
0.9702	435.214	1159.56	0	1052.92	1043.22	760.745	1372.65	1069.52	722.165	606.272	1110.99	1081.9	1472.69	676.782	1567.04	1640.72	1031.64	1570.09	1561.06	811.172	0	1029.88	1316.99	1239.52	1390.68	1324.85	507.401	584.225	1090.92	1601.22	1014.92	1242.06	0	0	1063.18	1011.76	614.546	1400.08	0	1317.72	820.283	480.867	1315.82	1781.56	633.836	1542.97	1282.15	818.093	1499.76
0.7735	938.66	232.908	0	0	0	259.067	339.051	0	337.571	325.419	201.474	287.761	1390.19	1585.43	769.51	1441.6	1507.97	1324.25	1137.27	1678.39	1323.95	1612.98	2177.01	2548.93	0	0	0	0	0	0	0	0	0	0	0	0	0	0	0	0	0	0	0	0	0	0	0	0	0
12.0435	938.612	0	0	0	0	0	0	0	0	0	0	0	0	0	0	0	0	0	0	0	0	0	0	0	0	0	0	0	0	0	0	0	0	0	0	0	0	0	0	0	0	0	0	0	0	0	0	0	0
16.7938	937.8	1898.84	1560	2169.5	1857.55	1739.05	1762.6	1829.56	2033.98	1738.68	2238.76	1823.07	611.079	1396.95	0	2586.23	1968.72	1729.23	2648.67	4869.31	2003.78	1014.94	1300.46	2604.66	2259.35	1192.13	1357.98	2044.22	2047.12	2682.52	1773.95	1571.64	7256.31	2981.21	2076.47	1197.73	0	1431.31	2366.8	0	0	2486.16	2132.14	2197.95	2559	1435.68	2846.8	1238.47	1002.02
16.6469	937.796	23228.9	24364.5	31196.9	28469.1	23474.3	29479.3	24936.1	26181.7	28812.4	32242.6	25061	20805.6	21939.3	23584.6	37462.5	24962.8	26535.4	34329.3	12984	13098.9	15336.2	14219.5	14356.3	46064.8	36185.9	20976.5	32957.3	30166.9	22097.5	22985.3	31309.8	49824.1	38391.1	38605.9	19146.3	22799.2	42090.3	34375.7	42907	17640.8	43637.1	20674	28755	26829.3	46077.6	24913.3	51471.3	28984.4
16.491	937.795	31842.1	35220.4	36482.7	41135.1	31201.7	39176	36301.8	31603.8	35963.7	38361.7	32853.4	28537.3	50916.4	51456.3	31080.5	25844.3	29932.7	40864.3	18539.7	15342.7	14844.4	20606.3	10753.5	45507	46861.4	42696	15613	45912.8	10571	28481.4	51023.1	10418.8	32350.7	49502.7	17788.8	40303.9	72475.7	18742.7	68677.4	51233.3	27615.1	25448.1	13403.6	25314	65349.2	14175.5	81639.8	37576.1
15.736	937.741	2081.72	2441.84	1949.58	2841.37	1123.51	1879.82	2433.11	2383.73	2809.64	2271.88	2003.24	0	0	0	0	0	0	0	0	0	0	0	0	0	0	0	0	0	0	0	0	0	0	0	0	0	0	0	0	0	0	0	0	0	0	0	0	0
15.8174	937.733	0	0	0	0	0	0	0	0	0	0	0	0	0	0	0	0	0	0	0	0	0	0	0	0	0	0	0	0	0	0	0	0	0	0	0	0	0	0	0	0	0	0	0	0	0	0	0	0
15.8894	937.667	0	0	0	0	0	0	0	0	0	0	0	928.077	129.73	1182	1631.97	0	0	0	1508.59	0	0	144.24	0	561.782	0	0	2000.1	0	0	0	426.042	2376.68	203.841	0	0	63.8975	1387.47	0	0	0	0	0	0	0	0	0	0	0
18.2933	936.895	1443.78	0	1607.77	1482.46	1432.3	1426.96	1398.3	1045.74	1021.71	1079.62	1097.26	1481.57	1445.19	0	0	1178.64	734.52	1031.02	1140.96	1070.26	0	1059.34	1421.66	0	1051.88	1031.36	1069.01	0	1397.93	1053.44	1250.29	1174.94	1014.99	1160.27	0	1117.38	1032.89	1079.53	1002.93	1088.91	0	1341.24	1216.71	0	1151.97	1303.67	1109.75	1371.07
17.5389	936.807	1212.69	0	1406.68	1519.2	1103.04	1100.15	665.307	0	0	1283.94	1113.89	1170.29	1168.76	0	454.184	0	0	631.047	536.743	1068.69	0	1386.33	0	850.646	998.476	854.995	452.772	2962.74	1054.33	1251.37	1412.82	0	1603.54	1021.84	0	1239.96	1418.5	0	1160.13	876.712	509.739	1832.31	0	1321.13	1471.65	1113.34	3131.73	1277.08
16.7748	936.801	0	0	0	0	0	0	0	0	0	0	0	0	0	1114.82	1494.67	1018.86	0	0	4135.99	261.719	0	0	524.101	0	0	782.347	0	175.072	675.123	1295.24	0	0	0	1063.47	194.077	376.901	1161.48	0	0	0	0	0	0	0	0	0	0	0
16.8967	936.8	0	0	0	0	0	0	0	0	0	0	0	0	0	1083.11	1457.33	1089.59	0	1284.38	3099.94	1384	0	1084.73	1417.65	1842.54	0	0	0	1914.69	1886.07	0	1056.45	1247.52	0	0	1039.76	0	1167.7	0	0	0	0	0	0	0	0	0	0	0
17.5485	936.799	0	0	0	0	0	0	0	0	0	0	0	0	0	0	0	0	0	0	0	0	0	0	0	640.598	441.16	0	0	2191.66	0	287.18	798.64	0	0	0	426.669	0	344.961	0	0	0	0	0	0	0	0	0	0	0
14.7945	936.752	1532.67	1721.2	1196.92	1708.58	1795.73	1741.96	1779.89	1711.43	1998.29	2386.77	1010.95	2173.1	0	350.192	1562.17	3268.05	2124.56	0	2494.37	1092.77	2816.6	3228.14	3974.48	300.225	1948.5	3157.01	2557.96	2087.99	1695.44	2667.61	0	2428.1	1427.29	1854.72	1023.35	2411.68	882.544	0	0	0	0	0	0	0	0	0	0	0
15.5512	936.751	0	0	0	0	0	0	0	0	0	0	0	0	0	0	0	0	0	0	0	0	0	0	0	0	0	0	0	0	0	0	0	0	0	0	0	0	0	0	0	0	0	0	0	0	0	0	0	0
13.9885	936.748	0	0	0	0	0	0	0	0	0	0	0	0	0	0	0	0	0	0	0	0	0	0	0	0	0	0	0	0	0	0	0	0	0	0	0	0	0	0	0	0	0	6699.52	0	0	0	1854.3	2685.56	11707.5
8.9952	790.572	15284.7	14723	13765.2	15113.8	15651.5	15222.3	14794	16623.3	15509.8	16132.9	14892.1	12525.2	12465.1	10677.8	9932.85	15262	13554.1	12447.9	33281.2	17271.2	22027	22824.1	28345.4	14633.5	14680.1	13869.2	14821.8	11251.8	20122.8	9387.37	15151.7	22328.4	9381.2	20597.5	15585.8	13067.6	16507.9	14127.4	15607.4	16241.4	7317.98	6603.15	12989.7	9587.61	15131.3	21133.6	7605.96	12610
10.4226	790.57	0	0	0	0	0	0	0	0	0	0	0	0	0	0	0	0	0	0	0	0	0	0	0	0	0	0	0	0	0	0	0	0	0	0	0	0	0	0	0	0	0	0	0	0	0	0	0	0
10.3071	790.57	10326.4	9994.74	9575.4	10348.6	10655.1	10374	10317.2	11093.6	11071.2	11476.4	10096.5	6567.99	7428.28	8432.07	6273.35	11605.5	10093.4	3948.94	10055.4	7826.54	8273.5	12938.8	13228.2	0	11852.5	10249.2	13060.8	0	11598	10693.8	10695.1	10844.2	12325.3	13955	0	15419	14364	9953.12	11012.4	13197.3	13641.6	5190.98	9899.64	10668.5	10832.9	9815.34	9960.48	9490.42
8.8932	790.57	0	0	0	0	0	0	0	0	0	0	0	0	0	0	0	0	0	0	0	0	0	0	0	0	0	0	0	0	0	0	0	0	0	0	0	0	0	0	0	0	0	0	0	0	0	0	0	0
9.1474	790.57	0	0	245.982	1006.09	0	0	788.876	1084.54	0	1583.96	337.195	0	0	0	0	0	0	0	0	0	0	0	0	0	0	0	0	0	0	0	0	0	0	0	0	0	0	0	0	0	0	0	0	0	0	0	0	0
10.6249	790.57	0	0	0	0	0	0	0	0	0	0	0	0	0	0	0	0	0	0	0	0	0	0	0	0	0	0	0	0	0	0	0	0	0	0	0	0	0	0	0	0	0	0	0	0	0	0	0	0
10.5448	790.569	0	1061.52	0	1077.61	0	850.707	791.429	0	1276.36	1253.53	0	0	0	0	0	0	0	0	0	0	0	0	0	0	0	0	0	0	0	0	0	0	0	0	0	0	0	0	0	0	0	0	0	0	0	0	0	0
9.3143	790.566	0	0	0	0	0	0	0	0	0	0	0	0	0	0	0	0	0	0	0	0	0	0	0	0	0	0	0	0	0	0	0	0	0	0	0	0	0	0	0	0	0	0	0	0	0	0	0	0
4.3286	790.558	2977.21	3439.7	2522.95	3076.16	3258.7	3112.52	3048.44	3449.89	3332.68	3631.32	2664.91	0	0	0	0	0	0	0	0	0	0	0	0	0	0	0	0	0	0	0	0	0	0	0	0	0	0	0	57.3802	0	0	72825.4	0	0	0	61289.1	17006.8	53969.7
4.0673	790.558	0	0	0	0	0	0	0	0	0	0	0	0	0	0	0	0	0	0	0	0	0	0	0	0	0	0	0	0	0	0	0	0	0	0	0	0	0	0	0	0	0	8538.7	0	0	0	7549.41	2140.49	5850.67
8.8466	790.558	0	0	0	0	0	0	0	0	0	0	0	0	0	0	0	0	0	0	0	0	0	0	0	0	0	0	0	0	0	0	0	0	0	0	0	0	0	0	0	0	0	0	0	0	0	0	0	0
3.3412	790.559	0	0	0	0	0	0	0	0	0	0	0	0	0	0	0	0	0	0	0	0	0	0	0	0	0	0	0	0	0	0	0	0	0	0	0	0	0	0	0	0	0	4870.34	0	0	0	2013.16	2078.92	3645.33
3.597	790.558	0	0	0	0	0	0	0	0	0	0	0	0	0	0	0	0	0	0	0	0	0	0	0	0	0	0	0	0	0	0	0	0	0	0	0	0	0	0	0	0	0	0	0	0	0	0	0	0
3.455	790.558	629.708	0	446.962	0	396.316	1016.36	0	0	883.594	593.34	0	0	0	0	0	0	0	0	0	0	0	0	0	0	0	0	0	0	0	0	0	0	0	0	0	0	0	38.5839	0	99.288	0	11336.4	74.417	0	0	4353.83	5672.27	3643.92
4.4202	790.558	2603.14	2821.36	0	0	2913.84	2244.08	2787.85	0	2946.26	3273.99	0	115.841	0	438.22	287.297	73.2231	0	84.3005	233.106	0	0	223.312	57.2999	0	0	0	0	0	0	0	0	0	0	0	0	0	0	0	63.6651	0	0	59030.1	0	233.803	0	53892.2	12594.9	47726
8.8339	790.546	0	0	0	0	0	0	0	0	0	0	0	0	0	0	0	0	0	0	0	0	0	0	0	0	0	0	0	0	0	0	0	0	0	0	0	0	0	0	0	0	0	0	0	0	0	0	0	0
4.5241	457.305	1307.07	0	1574.17	1144.78	1234.72	1200.98	1284.44	1121.13	1151.94	1182.13	1256.62	1691.59	2051.57	1374.02	1624.09	1866.81	1816.58	1489.4	1691.32	1324.93	1417.32	1589.04	2067.97	1453.13	1762	1727.9	1365.14	1321.19	1594.06	1701.54	1239.01	1519.43	1579.83	1500.57	1378.66	1749.58	1779.52	1480.37	1621.47	1748.6	1568.66	0	1392.59	1675.47	1791.69	0	594.687	0
0.7901	456.348	0	1075.74	733.145	0	572.935	0	502.313	883.811	935.216	793.981	1034.08	2933.43	2993.32	2400.88	3221.7	2834.71	4093.18	2893.25	3327.88	2223.76	3145.77	4404.81	4324.91	0	0	0	0	0	0	0	0	0	0	0	0	0	0	0	0	0	0	0	0	0	0	0	0	0
13.7567	455.373	0	0	0	0	0	0	0	0	0	0	0	1002.27	1014.15	1490.52	1737.12	0	1543.84	2546.37	1176.83	0	0	1095.51	0	1648.67	2534.45	0	0	1145.18	1673.7	0	0	899.565	0	919.192	0	0	1797.91	0	1424.02	0	0	0	1958.99	401.474	1251.73	1140.84	790.925	1310.66
3.1564	455.335	1830.28	1853.17	1665.89	1817.97	1809.95	2265.13	1655.08	1686.45	1962.23	1770.42	1729.94	1809.69	2120.88	1742.64	2550.64	1488.52	2005.2	2264.49	0	0	1704.19	1844.79	2304.8	0	2189.96	1591.85	1882.34	1852.31	2234.98	1467.31	1932.28	1748.87	1676.76	1708.25	1631.56	1711.46	2074.54	1705.7	2270.28	1742.73	1156.62	2203.19	2268.38	1250.37	2066.68	2301.63	1747.72	2358.41
3.4258	455.287	0	0	0	0	0	0	0	0	0	0	0	0	0	0	0	0	0	0	0	0	0	0	0	0	0	0	0	0	0	0	0	0	0	0	0	0	0	0	0	0	0	0	0	0	0	0	0	0
0.8247	454.829	439.948	532.533	0	542.012	391.715	447.277	457.183	424.773	546.584	426.221	0	1338.6	1305.77	1064.63	1616.62	1422.98	1488.36	1327.13	1523.91	1215.84	1628.29	2204.86	2062.72	0	0	0	0	0	0	0	0	0	0	0	0	0	0	0	0	0	0	0	0	0	0	0	0	0
1.5305	454.293	1565.84	1716.25	1787.93	1832.42	1743.52	1655.55	1893.09	1685.82	1991.08	1978.48	1617.98	1866.23	2585.96	1460.18	2645.03	1485.66	2241.38	1602.62	2311.74	2070.56	2292.52	1616.89	3455.52	1471.6	0	1094.25	1975.48	1667.19	1679.86	0	3645.89	2640.02	1993.28	1212.81	1002.1	1082.27	1589.57	2232.26	725.765	1366.58	1261.82	1816.77	1624.99	1258.31	3044.29	1986.02	1301.24	3007.86
0.5629	453.344	846.819	0	406.904	525.218	1098.52	300.121	640.404	0	685.315	1318.7	1003.36	1195.44	947.057	1688.07	1166.44	732.926	0	2198.2	1224.17	435.899	42.7904	0	0	0	966.834	260.674	363.888	495.591	1109.79	0	494.051	346.257	2534.13	239.968	682.463	0	468.421	853.731	0	514.039	1047.41	727.084	1007.21	0	0	1064.03	678.285	966.075
2.591	453.273	0	1395.87	1757.89	1396.27	1445.4	1463.33	1663.36	1549.27	1425.8	1534.71	1614.16	1425.48	0	1376.87	1341.85	1757.39	1501.51	1380.36	1514.63	1042.64	1314.94	0	1767.26	0	0	1642.69	1161.72	1219.66	1257.61	1338.07	1282.13	1455.31	1579.62	1393.23	1441.25	1621.41	1437.59	1047.02	1285.95	0	1888.04	1168.71	1358.38	1603.1	1720.98	1248.62	1271.51	1110.54
0.7695	453.168	0	0	0	0	0	0	0	0	0	0	0	463.218	368.617	213.233	275.62	2856.77	310.792	723.81	1363.81	0	597.047	374.918	155.972	0	0	0	0	0	0	0	0	0	0	0	0	0	0	0	0	0	0	0	0	0	0	0	0	0
15.4991	451.43	0	0	0	0	0	0	0	0	0	0	0	0	0	0	0	0	0	0	0	0	0	0	0	0	0	0	0	0	0	0	0	0	0	0	0	0	0	0	0	0	0	3278.07	0	0	0	2675.13	1620.36	3108.55
0.7821	447.82	0	396.297	190.45	304.258	218.985	337.875	207.818	253.954	338.905	219.553	256.643	819.173	964.563	661.972	1043.33	754.391	848.549	1004.62	950.129	0	1043.87	1589.98	1220.66	0	0	0	0	0	0	0	0	0	0	0	0	0	0	0	0	0	0	0	0	0	0	0	0	0
4.7589	445.369	0	0	0	0	0	0	0	0	0	0	0	0	0	0	0	0	0	0	0	0	0	0	0	0	0	0	0	0	0	0	0	0	0	0	0	0	0	0	0	0	0	0	0	0	0	0	0	0
8.8871	445.368	2945.97	2591.42	2499.24	2756.42	2863.55	2930.88	2853.33	2945.21	2928.46	2772.96	2774.47	0	1639.56	2099.97	2404.49	2073.3	2402.77	2093.05	2694.07	2258.42	1805.16	2024.16	2031.58	2750.97	2915.23	2640.18	3032.26	2203.16	2465.44	2163.9	2785.83	2190.53	3093.43	2889.44	2003.4	2512.49	2705.8	2248.72	2332.93	2503.39	2804.4	8287.98	2674.03	2418.94	2978.65	5455.72	4507.6	7229.69
6.8279	445.368	0	0	0	0	0	0	0	0	0	0	0	0	0	0	0	0	0	0	0	0	0	0	0	0	0	0	0	0	0	0	0	0	0	0	0	0	0	0	0	447.358	268.039	0	237.258	0	0	1635.29	1283.82	2311.64
6.9215	445.368	0	0	0	0	0	0	0	0	0	0	0	0	0	0	0	0	0	0	0	0	0	0	0	0	0	0	0	0	0	0	0	0	0	0	0	0	0	0	0	0	0	0	0	0	0	0	0	0
15.968	940.792	0	0	0	0	0	0	0	0	0	0	0	0	0	0	0	0	0	0	0	0	0	0	0	0	0	0	0	0	0	0	0	0	0	0	0	0	0	0	0	0	0	3432.14	0	0	0	4589.47	4112.19	4646.52
16.0027	940.784	0	0	0	0	0	0	0	0	0	0	0	0	0	0	0	0	0	0	0	0	0	0	0	0	0	0	0	0	0	0	0	0	0	0	0	0	0	0	0	0	0	0	0	0	0	0	0	0
16.0291	940.77	0	0	0	0	0	0	0	0	0	0	0	0	0	0	0	0	0	0	0	0	0	0	0	0	0	0	0	0	0	0	0	0	0	0	0	0	0	0	0	0	0	6188.43	0	0	0	1462.75	3244.09	6092.54
15.7224	940.735	429.174	379.007	0	418.805	408.32	510.161	0	458.344	284.834	0	0	0	0	0	0	0	0	0	0	0	0	0	0	0	342.457	0	1987.31	0	143.757	133.824	0	4400.13	0	489.159	0	0	575.954	0	0	0	0	0	0	0	0	0	0	0
4.6649	940.598	1292.76	1063.12	1477.3	646.341	807.881	1412.91	1088.22	1141.51	1042.47	1229.07	0	1595.13	1327.14	2080.47	2151.62	1195.58	1852.94	2204.67	1136.15	1665.01	1120.8	2104.63	1114.82	1063.21	1940.47	1136.7	0	1037.08	2293.52	0	1064.04	1033.19	0	1095.01	1388.16	1012.26	1583.82	1377.15	1612.15	1038.6	0	1090.71	2736.38	766.11	2609.05	1007.8	379.563	1219.21
16.9266	939.812	35313.5	27945	0	37448.8	33612.9	31246.4	24817.4	32498	32362.5	36844.8	29831.4	25443.4	0	18928	39397.7	23398.9	28163.9	34950.4	12670.4	19738.8	18778.6	25777.7	0	42125.5	33224.6	19793.2	47989.1	32628.7	30022.6	32554.6	38455.7	57085.8	55621.7	35874.7	21973.5	22184.1	36127.2	48224.3	32436.5	19621	41542.8	25669.3	32594	31178.3	29432.5	33731.1	39786.2	33050.5
16.7858	939.811	29962	28675.1	35181.1	36799.7	29773.1	37594	33489.2	38534.4	32096.9	37201.3	33801.5	27889.6	38708.7	40523.6	29011.8	38596.2	36953.1	33686	28240.2	24653.2	22487.5	29744	25410.6	37945.7	38512.2	37989.7	21880	34514.9	16969.4	32765.5	42674.3	20768.6	41136.4	40874.1	25735.5	39840.7	46926.9	23423.6	45536.8	43814.3	42467	28195.6	19164.7	29512	50166.7	19537.7	52515.9	33609.5
16.1223	939.682	1961.3	2030.63	2265.16	2440.71	2286.22	1884.73	2115.18	2265.15	2441.23	1920.49	2004.33	3295.81	1590.91	3462.91	3296.6	2467.84	2260.65	2526.47	2836.08	0	1511.82	1266.11	1244.65	2847.15	3229.71	2858.84	3976.64	1488.79	2399.63	1809.21	2141.13	4508.62	1649.68	3601.44	1678.17	1260.71	4504.99	2299.65	3579	2774.37	3366.01	0	2358.85	1958.03	3077.91	1197.5	1634.4	0
16.2027	939.682	0	0	0	0	0	0	0	0	0	0	0	0	0	0	0	0	0	0	0	0	0	0	0	0	0	0	0	0	0	0	0	0	0	0	0	0	0	0	0	0	0	0	0	0	0	0	0	0
17.8074	938.822	360.816	0	0	698.334	369.326	411.091	0	277.903	0	594.666	0	0	0	0	161.193	0	152.084	321.096	131.7	0	85.543	332.24	0	0	0	0	0	0	0	0	0	0	0	0	0	0	0	0	0	338.909	0	652.993	341.4	0	286.545	0	1912.55	369.667
17.0598	938.815	874.413	0	606.123	0	565.587	594.914	0	653.585	0	1034.48	0	0	0	0	0	0	0	0	0	0	0	0	0	0	0	1097.35	0	0	1956.16	1905.61	1071.82	1441.17	729.656	1002.08	0	0	1370.13	0	0	0	0	0	0	0	0	0	0	0
16.9737	938.814	0	0	0	0	0	0	0	0	0	0	0	577.414	1100.32	0	1125.65	0	528.727	809.829	672.958	0	0	0	0	0	0	0	0	0	0	0	0	0	0	0	0	0	0	0	0	566.838	0	162.54	0	1079.82	0	0	533.062	260.91
15.6394	938.773	0	0	0	0	0	0	0	0	0	0	0	0	0	0	0	0	0	0	0	0	0	0	0	0	0	0	0	0	0	0	0	0	0	0	0	0	0	0	0	0	0	0	0	0	0	0	0	0
15.8288	938.768	0	0	0	0	0	0	0	0	0	0	0	0	0	0	0	0	0	0	0	0	0	0	0	0	0	0	0	0	0	0	0	0	0	0	0	0	0	0	0	0	0	0	0	0	0	0	0	0
15.6706	938.76	1489.87	1893.75	0	2070.19	1085.1	1420.28	1991.64	1124.51	0	1533.29	1108.41	0	0	0	0	0	0	0	0	0	0	0	0	0	0	0	0	0	0	0	0	0	0	0	0	0	0	0	0	17.0734	0	5680.14	0	0	0	6716.84	6633.16	7306.93
15.7123	938.752	1126.74	1668.11	0	1011.59	1481.37	1420.28	1546.57	2031.7	2132.72	0	1296.7	0	0	0	0	0	0	0	0	0	0	0	0	0	0	0	0	0	0	0	0	0	0	0	0	0	0	0	0	0	0	0	0	0	0	0	0	0
11.69	792.554	9570.37	9863.81	3204.47	10331.9	10216.8	9765.74	10533.9	10555.7	11153.8	11107.2	0	5076.2	1071.65	5900.52	15836.3	1746.92	2522.76	13255	9273.36	12884.1	8916.02	14092.4	0	22486.9	6875.82	5666.19	12349.5	22904.5	8316.21	6050.06	18895.3	12464.6	9532.8	16946.3	3310.42	1458.37	13279.2	18834.5	7627.85	3899.56	0	9060.38	7198.31	4441.27	0	8176.43	4666.19	13236.1
13.6218	792.553	0	0	0	0	0	0	0	0	0	0	0	0	0	0	0	0	0	0	0	0	0	0	0	0	0	0	0	0	0	0	0	0	0	0	0	0	0	0	0	0	0	0	0	0	0	0	0	0
6.8896	792.552	0	0	0	0	0	0	0	0	0	0	0	0	0	0	0	0	0	0	0	0	0	0	0	0	0	0	0	0	0	0	0	0	0	0	0	0	0	0	0	0	0	0	0	0	0	0	0	0
6.9616	792.552	7431.27	7832.62	7371.94	8390.41	8756.69	7907.51	7944.62	8903.5	8498.67	9429.45	7900.69	5098.48	11223.7	4096.08	13428.9	9752.36	12440.8	4148.96	21476.1	12242.9	14992.9	11658.4	0	5901.73	6152.93	7190.26	4286.3	5999.44	12337.2	2994.94	12415.9	12521.7	10721.6	7394.57	5561.18	6582.92	8107.82	4454.09	7784.07	6138.32	0	4131.28	7920.27	3261.21	2823.52	11368.6	6450.13	7497.92
6.4911	792.493	0	0	0	0	0	0	0	0	0	0	0	0	0	0	0	0	0	0	0	0	0	0	0	0	0	0	0	0	0	0	0	0	0	0	0	0	0	0	0	0	0	0	0	0	0	0	0	0
13.8561	791.633	0	0	0	0	0	0	0	0	0	0	0	0	10214.4	9536.38	0	6559.38	4437.75	0	0	0	14197.4	0	4159.54	0	0	11986.7	0	0	14954.5	9136.2	13989.3	0	8284.94	0	6496.7	7220.99	15158.1	0	0	0	0	0	0	0	0	0	0	0
0.9111	791.562	0	0	0	0	0	0	0	0	0	0	0	700.236	0	605.449	742.454	774.575	374.353	855.25	722.631	1018.87	1059.3	1404.35	1809.89	0	0	0	0	0	0	0	0	0	0	0	0	0	0	0	0	0	0	0	0	0	0	0	0	0
16.2629	790.691	1031.99	0	1112.04	2077.48	0	1088.77	1081.04	1103.8	1103.04	0	1033.71	0	0	0	0	0	0	0	0	0	0	0	0	0	0	0	0	0	0	0	0	0	0	0	0	0	0	1361.88	444.544	0	0	0	1602.69	0	1623.88	0	1559.68	641.097
16.0583	790.691	9961.72	8667.51	10080	11601.3	9058.34	9419.49	8750.65	9580.65	9495.35	11244.9	8411.42	2721.82	18991.5	5127.2	34581.1	2461.12	3579.08	10827.4	2098.97	2358.67	1449.2	1733.67	1270.05	5802.9	6427.41	3513.67	15677	5571.98	4479.7	1980.22	48968.4	17056.8	58835.4	9056.41	2593.92	1128.98	9787.31	29519.3	4344.93	4336.16	3377.45	5762.16	12096.3	3210.55	11316.9	4093.23	23094.1	8259.25
14.6581	790.687	3191.11	0	0	5113.78	3288.04	2765.78	2529.45	2159.92	2722.35	0	0	0	2191.85	1534.2	1205.51	0	3689.02	0	2550.42	0	2051.69	1313.82	0	0	0	1016.79	933.661	0	1639.75	2122.82	0	2498.45	1582.11	1854.42	0	0	0	1202.72	0	820.923	1448.13	1568.63	1413.77	2136.95	1841.07	1609.76	0	3979.87
8.5138	790.605	14647.4	14470.1	12436.8	14878.6	12610.2	14287.3	12539	13883.7	11937	13776.8	14340.9	5321.11	13249.9	3920.05	13372.9	10781.1	7197.88	5914.53	8167.96	8515.65	14557.4	9273.68	12419.5	11220.4	8933.98	8761.4	17782.9	13804.3	18768.8	5388.45	12579	23648	23096.6	10694.5	0	6107.3	13781.7	12361.4	8454.34	4628.71	14633.6	13739.4	17373.8	3663.14	13604.2	21320.2	10203	12437
8.6112	790.605	0	0	0	0	0	0	0	0	0	0	0	0	0	0	0	0	0	0	0	0	0	0	0	0	0	0	0	0	0	0	0	0	0	0	0	0	0	0	0	0	0	0	0	0	0	0	0	0
8.4218	790.599	0	0	0	0	0	0	0	0	0	0	0	0	0	0	0	0	0	0	0	0	0	0	0	0	0	0	0	0	0	0	0	0	0	0	0	0	0	0	0	0	0	0	0	0	0	0	0	0
0.9782	790.587	0	974.152	515.282	619.836	911.632	734.344	588.866	764.303	826.351	0	759.213	2319.6	2489.34	1908.57	2893.77	2324.44	2972.88	2340.53	2774.08	1825.86	2508.25	3687.34	3109.13	0	0	0	0	0	0	0	0	0	0	0	0	0	0	0	0	0	0	0	0	0	0	0	0	0
8.2923	790.576	0	0	0	0	0	0	0	0	0	0	0	142.093	0	431.478	0	0	0	0	2470.2	0	1698.91	1743.74	1144.13	392.334	0	0	1128.49	0	1942.68	0	1075.78	1751.94	0	1073.5	0	0	1431.86	0	0	0	0	0	0	0	0	0	0	0
8.0056	790.573	1178.91	1211.97	1033.8	1168.57	1119.79	1268.1	1143.68	1369.88	1392.14	1394.5	1029.48	0	0	0	0	0	0	0	0	0	0	0	0	0	1624.17	3222.26	1646.16	0	1407.87	1073.85	1225.91	1288.47	1035.18	1574.83	0	1829.41	2295.02	1006.98	1709.39	1204.72	1758.41	0	1329.65	1014.11	1233.03	881.915	0	1295.46
4.1933	470.457	1567.43	0	1351.19	1038.66	773.274	2062.9	1321.88	0	745.212	1246.18	1188.31	1653.57	0	1715.91	2115.92	0	1930.78	1784.38	0	1265.21	0	1390.54	1467.1	1240.99	1543.32	0	0	0	1655.88	1174.59	1263.62	804.315	0	1034.37	0	0	1563.61	0	1397.11	710.922	0	1351.64	1960.29	490.102	1861.61	1581.51	955.805	2037.16
0.848	470.365	0	1133.43	311.66	874.27	759.994	641.644	691.374	692.619	0	821.009	828.248	2688.69	3023.5	2012.4	2309.11	2540.36	3432.29	2415.55	2988.5	1729.68	2789.75	4249.75	2967.69	0	0	0	0	0	0	0	0	0	0	0	0	0	0	0	0	0	0	0	0	0	0	0	0	0
0.8982	470.354	391.56	1002.54	453.514	600.793	647.741	0	0	576.97	0	788.401	0	1673.24	1418.72	1507.28	1520.57	1599.97	2316.65	2063.34	1828.47	1199.6	1879.99	2919.12	3265.36	0	0	0	0	0	0	0	0	0	0	0	0	0	0	0	0	0	0	0	0	0	0	0	0	0
0.9518	468.845	0	0	0	0	0	0	0	0	0	0	0	693.016	0	519.334	1025.26	861.074	711.758	608.802	572.792	0	0	1252.21	1196.11	0	0	0	0	0	0	0	0	0	0	0	0	0	0	0	0	0	0	0	0	0	0	0	0	0
1.5263	468.39	845.677	1242.54	1715.8	0	945.441	0	0	0	1155.65	1000.18	663.858	1010.71	1282.21	1014.35	1233.89	0	0	0	1158.79	823.969	0	1160.47	0	0	497.25	1155.76	0	0	1307.83	431.507	643.645	0	1360.8	0	0	411.953	707.794	0	734.02	0	0	0	897.104	526.572	546.324	632.024	722.715	956.668
1.448	468.389	993.002	649.444	1190.48	1073.34	864.29	1477.13	1151.45	0	871.543	928.397	908.373	684.134	312.265	1285.91	869.347	627.962	0	1314.99	505.005	665.269	0	0	545.549	0	0	0	0	0	0	0	0	0	0	0	0	0	0	0	799.708	399.454	0	0	986.697	353.568	0	0	515.304	1008.76
1.0494	468.309	7804.89	8941.08	7473.04	9437.6	8724.09	8352.47	8101.67	8967.92	8814.43	9496.36	8568.62	6131.01	12435.7	6617.12	10602.8	7441.05	15407.2	10181.5	10504.6	5941.62	9962.95	4716.37	8159.35	5149.73	5543.74	6416.42	9869.27	4527.82	11090.8	4583.59	18164	8865.1	12885.1	5672.15	6924.73	4424.19	9639.09	7939.16	4643.18	6328.3	4742.14	4610.78	8965.19	6526.93	8781.42	8987.24	9542.78	9488.53
16.343	467.41	0	0	0	0	0	0	0	0	0	0	0	0	0	0	0	0	0	0	0	0	0	0	0	0	0	0	0	0	0	0	0	0	0	0	0	0	0	1512.93	37.6637	0	0	0	558.656	120.843	0	97.5034	0	106.059
15.6941	467.373	0	0	0	0	0	0	0	0	0	0	0	0	0	0	0	0	0	0	0	0	0	0	0	0	0	0	0	0	0	0	0	0	0	0	0	0	0	0	0	0	0	0	0	0	0	0	0	0
2.621	466.33	473.896	552.75	0	0	0	491.292	651.019	0	605.384	661.279	567.46	0	776.84	0	259.233	339.303	1397.81	0	803.331	0	0	0	1062.25	302.401	0	319.252	0	0	371.554	191.495	0	0	1081.95	392.695	186.675	486.048	0	303.491	0	302.703	0	0	0	284.067	0	1305.23	515.062	0
0.8281	463.342	567.786	0	490.345	638.79	0	670.051	577.597	575.578	619.585	673.549	480.206	1578.14	1603.41	1275.97	2128.84	1725	1605.74	1492.02	1950.76	1343.9	1882.32	2784.2	2423.67	0	0	0	0	0	0	0	0	0	0	0	0	0	0	0	0	0	0	0	0	0	0	0	0	0
4.5242	462.299	0	0	0	0	744.958	924.585	653.908	867.951	0	769.436	763.743	0	1123.52	1051.86	1221.64	1270.46	1241.49	1342.09	1293.73	1148.68	1182.22	1118.35	1268.43	1208.63	1166.19	1099.38	819.01	1115.93	1168.86	762.444	0	1077.05	1161.28	1098.12	1066.78	1060.94	1269.18	1119.84	1153.05	1194.28	1013.41	0	1169.31	1128.55	1198.97	123.265	309.596	0
0.883	461.838	459.767	498.205	0	362.651	442.891	314.503	392.114	415.25	409.091	402.179	347.948	1068.34	1083.91	947.111	1537.1	986.841	1291.19	1083.82	1458.21	959.601	1270.99	1792.58	1730.56	0	0	0	0	0	0	0	0	0	0	0	0	0	0	0	0	0	0	0	0	0	0	0	0	0
1.3081	458.348	0	0	0	0	0	0	0	0	0	0	0	299.542	1334.84	373.466	323.687	379.706	214.806	400.873	295.319	0	0	1237.27	0	390.778	312.356	0	297.462	0	0	255.786	0	263.843	259.558	437.907	337.055	0	239.994	242.061	149.107	353.453	286.267	297.165	0	0	207.88	218.01	0	0
0.6676	458.332	351.665	291.605	214.535	0	256.418	368.563	0	374.133	244.204	311.744	289.14	818.397	624.58	731.007	855.942	769.545	983.191	828.303	900.305	616.119	854.111	1127	1025.7	0	0	0	0	0	0	0	0	0	0	0	0	0	0	0	0	0	0	0	0	0	0	0	0	0
2.5941	458.268	1044.9	1077.21	1163.46	1135.79	1052.17	1119.18	1138.65	1256.89	1078.95	1266.44	1031.22	1278.31	1172.55	1074.18	1118.86	1255.05	0	1088.53	1181.41	875.982	1100.46	744.147	1116.43	1024.35	1113.17	1144.23	0	1170.01	1120.83	950.152	1020.91	0	0	1075.98	1108.76	1145.9	1109.36	1009.2	1193.62	1204.33	1103.13	1048.34	1110.45	1202.63	1063.68	959.987	866.629	0
16.5264	943.704	1003.05	1215.14	1522.65	1509.86	1527.87	1261.4	899.141	1566.23	1389.78	1550.7	1073.36	1091.27	1818.33	1287.38	1311.05	1275.24	1144.31	1876.59	1736.09	1125.4	1263.2	0	1080.95	1922.72	1474.57	0	1004.94	2003.9	1057.08	0	1299.62	1753.01	1061.2	1679.21	1420.28	1735.74	2233.34	1295	1912.28	1207.65	1551.44	1757.5	1223.31	1735.49	1572.32	1296.03	1668.92	1116.67
3.0838	943.418	0	0	0	0	0	0	0	0	0	0	0	0	0	0	0	0	0	0	0	0	0	0	0	0	0	0	0	0	0	0	0	0	0	0	0	0	0	0	91.5366	243.72	201.011	648.444	0	0	221.969	1202.39	0	1116.46
16.2562	942.812	0	0	0	0	0	0	0	0	0	0	0	0	0	0	0	0	0	0	0	0	0	0	0	0	0	0	0	0	0	0	0	0	0	0	0	0	0	0	0	0	0	2937.49	0	0	0	2832.3	3480.24	3676.26
16.1691	942.81	0	0	0	0	0	0	0	0	0	0	0	0	0	0	0	0	0	0	0	0	0	0	0	0	0	0	0	0	0	0	0	0	0	0	0	0	0	21.3319	0	0	0	1931.74	0	0	0	1709.11	1837.13	1984.12
16.1594	942.753	1388.87	847.786	0	1177.31	0	1328.91	0	1011.22	1252.66	691.467	0	0	0	0	0	0	0	0	0	0	0	0	0	0	0	0	0	0	0	0	0	0	0	0	0	0	0	1842.55	923.698	46.6063	0	0	862.333	1412.19	0	279.489	0	45.6304
15.9971	942.752	6581.43	6322.42	5960.14	7422.29	6461.83	6523.61	5939.29	7030.5	6318.14	7336.89	5796.73	3858.31	1448.97	6317.06	21663.8	6250.34	3777.85	13070	19807.8	1424.43	2254.54	1887.34	2389.58	8255.05	6167.08	3741.12	26048.8	3397.35	6328.49	2929.27	8947.87	58666.4	4557.22	10426.4	2051.2	0	8285.82	10917	6137.25	2555.15	9839.12	0	15734.4	5600.96	3875.16	5968.75	1661.04	1872.54
13.9934	942.708	0	0	0	0	0	0	0	0	0	0	0	0	0	0	0	0	0	0	0	0	0	0	0	0	0	0	0	0	0	0	0	0	0	0	0	0	0	0	0	0	0	0	0	0	0	0	0	0
17.2245	941.829	2202.95	1275.27	2794.8	2704.29	1966.22	2015.97	0	2465.26	2479.05	2006.5	2058.38	1085.1	2520.5	0	3189.78	1736.2	919.71	2461.88	366.586	0	0	1239.2	0	0	0	1106.11	3263.39	2605.26	2560.74	2536.34	3056.28	4889.26	5957.61	2747.72	1162.49	1320.09	2077.75	3999.52	1483.14	1088.82	3266.06	0	0	3207.19	1884.63	2073.48	3060.22	2093.83
17.0651	941.827	35428.3	30424.9	39325.9	39020.3	32573.7	31604.7	32606.4	32917.3	31127.9	31079.3	28986	30055.5	28634.5	37240.2	33292.9	31335	24479.4	36160.3	25968	24448.3	20151	22334.3	21762.3	41542.6	39329.1	36118.5	26607.8	41062	22050.7	27460.3	50973.3	23803.8	49580.6	43513.6	28734.8	32585.9	45176.5	31383	48766.7	39393.1	31595.5	31496.1	21896.1	31594.2	35942.2	23236.4	44253.8	36099.8
14.7283	941.755	0	0	0	0	0	0	0	0	0	0	0	0	0	0	0	0	0	0	0	0	0	0	0	0	0	0	0	0	0	0	0	0	0	0	0	0	0	0	0	0	0	3230.49	0	0	0	481.604	4133.29	5147.66
14.829	941.753	0	646.488	0	656.803	440.081	466.562	0	858.539	0	672.863	0	0	0	0	0	0	0	0	0	0	0	0	0	0	0	0	0	0	0	0	0	0	0	0	0	0	0	0	0	0	0	3756.64	0	0	0	1938.86	5746.47	8122.41
14.9018	941.751	0	0	0	0	0	0	0	0	0	0	0	0	0	0	0	0	0	0	0	0	0	0	0	0	0	0	0	0	0	0	0	0	0	0	0	0	0	0	0	0	0	0	0	0	0	0	0	0
16.3718	941.698	4368.85	4223.27	4066.45	4253.94	4214.48	4033.35	3760.35	4190.98	4090.51	4412.69	3682.63	5208.93	2803.14	5976.56	4246.62	5664.01	4814.85	4222.41	4219.67	2044.3	2266.71	2828.75	2264.73	5215.36	5479.98	5343.66	3740.5	3612.75	2590.52	4868.72	3592.87	4161.28	3509.48	6785.4	2733.29	5398.08	7076.34	3159.74	7263.97	5599.91	5616.57	1140.92	3821.62	4450.55	6198.38	2773.85	6142.96	3489.3
16.2713	941.693	0	0	0	0	0	0	0	0	0	0	0	0	0	0	0	0	0	0	0	0	0	0	0	0	0	0	0	0	0	0	0	0	0	0	0	0	0	0	0	0	0	0	0	0	0	0	0	0
14.0556	941.692	0	0	0	0	0	0	0	0	0	0	0	0	0	0	0	0	0	0	0	0	0	0	0	0	0	0	0	0	0	0	0	0	0	0	0	0	0	0	0	0	0	0	0	0	0	0	0	0
15.855	940.795	477.666	0	0	0	249.465	584.505	360.458	0	106.843	0	277.267	0	0	0	0	0	0	0	0	0	0	0	0	0	0	0	0	0	0	0	0	0	0	0	0	0	0	0	0	0	0	0	0	0	0	0	0	0
10.0795	792.589	26497.9	29400.9	0	27433.9	28564.3	27367.5	27561.1	29496.6	28463.5	31664.7	0	19960.8	0	24170	19702.2	0	21768.3	12872.5	34770.8	18808.8	27773.4	39985.2	0	21194.1	30024.7	28797.6	37872.1	21618.7	34648.4	25311.5	29271.7	37059	25976.2	36415	23609.8	32638.6	42819.3	24992.9	36906.3	28171.4	0	11405.7	27662.5	23515.7	0	37007.3	19001.9	29114.9
9.5067	792.588	27209.1	28495.9	24254.6	28576.2	29147.5	27262.3	26865.3	30017.4	30009.5	32405.7	28910.4	15339.1	22280.9	14079.9	15379.9	23861.8	24702.6	14446	74466.6	27598.8	31482.8	45368.3	47860.3	21156.9	0	24085.5	27297.6	0	33047.2	13357.7	41874.9	41833.5	27378.3	56752.8	18048.8	33409.5	32503.9	23410.2	30771.1	30334.8	29805.8	13582.4	26769	16300.4	5202.46	34707.7	17534.4	32571.3
10.4805	792.588	2506.35	3639.33	1187.27	4099.59	3250.49	3060	3478.45	3757.94	2234.12	4327.94	2515.78	2314.96	0	4855.05	2945.36	0	2683.65	2282.83	4334.89	2355.83	4065.81	5960.83	1520.68	3167.15	0	3239.64	2780	1820.43	8533.64	4951.81	5403.82	3650.14	0	0	3274.05	0	5726.25	3813.86	2416.87	2689.88	0	0	5004.37	3084.97	0	4493.34	2359.48	3234.8
10.3594	792.587	0	0	0	0	0	0	0	0	0	0	0	0	0	0	0	0	0	0	0	0	0	0	0	0	0	0	0	0	0	0	0	0	0	0	0	0	0	0	0	0	0	0	0	0	0	0	0	0
8.3379	792.588	3243.68	4504.21	0	4749.52	0	4558.51	4753.48	4938.39	4667.47	4458.72	4291.03	3053.31	3625.36	4412.79	0	4215.57	4374.14	1737.11	6014.13	0	1868.71	4194.25	0	0	4825.61	5543.28	5561.97	5505.22	5332.38	3111.06	5740.23	4142.58	3411.11	6564.34	2544.01	8043.21	8345.34	3857.56	5163.97	5551.1	5820.94	0	4915.13	0	0	0	3545.65	0
8.8541	792.587	0	0	0	0	0	0	0	0	0	0	0	0	0	0	0	0	0	0	0	0	0	0	0	0	0	0	0	0	0	0	0	0	0	0	0	0	0	0	0	0	0	0	0	0	0	0	0	0
8.7314	792.586	0	0	0	0	0	0	0	0	0	0	0	0	0	0	0	0	0	0	0	0	0	0	0	0	0	0	0	0	0	0	0	0	0	0	0	0	0	0	0	0	0	0	0	0	0	0	0	0
10.6272	792.584	0	0	0	0	0	0	0	0	0	0	0	0	0	0	0	0	0	0	0	0	0	0	0	0	0	0	0	0	0	0	0	0	0	0	0	0	0	0	0	0	0	0	0	0	0	0	0	0
10.2572	792.584	0	0	0	0	0	0	0	0	0	0	0	0	0	0	0	0	0	0	0	0	0	0	0	0	0	0	0	0	0	0	0	0	0	0	0	0	0	0	0	0	0	0	0	0	0	0	0	0
9.6409	792.584	0	0	0	0	0	0	0	0	0	0	0	0	0	0	0	0	0	0	0	0	0	0	0	0	0	0	0	0	0	0	0	0	0	0	0	0	0	0	0	0	0	0	0	0	0	0	0	0
13.5051	792.583	2697.85	2520.51	2537.04	2900.4	3091.38	3154.44	2621.59	2813.32	2881.86	2804.84	2481.05	2411.01	2727.38	4606.05	3012.09	1860.18	1259.03	1145.93	5433.82	2435.46	3448.43	2667.2	3254	2094.94	1657.68	3071.29	3210.43	1713.58	5738.73	2671.07	3238.19	4220.31	1140.18	2061.98	2234.25	1984.54	2531.04	3280.41	1086.16	3565.05	2287.58	1277.74	4579.89	2261.69	2189.23	4432.8	0	1808.74
0.7707	792.562	787.866	712.436	576.653	942.674	861.758	872.664	774.896	769.485	851.934	0	683.229	2762.27	2848.43	1996.66	2989.14	2822.11	2955.94	2778.64	3074.08	2958.93	3139.31	5497.1	4968.6	0	0	0	0	0	0	0	0	0	0	0	0	0	0	0	0	0	0	0	0	0	0	0	0	0
11.5895	792.561	0	0	0	0	0	0	0	0	0	0	0	0	0	0	0	0	0	0	0	0	0	0	0	0	0	0	0	0	0	0	0	0	0	0	0	0	0	0	0	0	0	0	0	0	0	0	0	0
11.6774	792.56	0	0	0	0	0	0	0	0	0	0	0	0	0	0	0	0	0	0	0	0	0	0	0	0	0	0	0	0	0	0	0	0	0	0	0	0	0	0	0	0	0	0	0	0	0	0	0	0
11.8384	792.559	0	0	0	0	0	0	0	0	0	0	0	0	0	0	0	0	0	0	0	0	0	0	0	0	0	0	0	0	0	0	0	0	0	0	0	0	0	0	0	0	0	0	0	0	0	0	0	0
11.5544	792.554	0	0	0	0	0	0	0	0	0	0	0	0	0	0	0	0	0	0	0	0	0	0	0	0	0	0	0	0	0	0	0	0	0	0	0	0	0	0	0	0	0	0	0	0	0	0	0	0
0.773	478.348	391.266	507.537	352.245	470.171	0	528.673	336.274	487.418	538.901	414.598	515.88	1416.73	1570.06	1193.73	1735.39	1309.96	1462.49	1545.39	1515.85	0	1874.85	2909.14	2636.51	0	0	0	0	0	0	0	0	0	0	0	0	0	0	0	0	0	0	0	0	0	0	0	0	0
1.4409	478.33	3633.11	3781.33	3720.57	4219.81	3988.49	4077.4	3799.52	4092.24	3869.8	4193.95	3684.4	3460.65	4649.88	3360.16	3819.36	3568.38	6968.48	3792.39	4021.83	3800.79	4227.87	3354.84	4714.69	3588.15	2933.82	2866.69	3767	3500.93	3098.51	2602.04	5574.48	3589.07	4396.92	3007.05	3045.84	3337.66	4287.37	3535.09	2789.94	3232.05	2898.02	3660.18	2931.97	3161.88	4770.08	4479.96	3938.12	4671.34
1.3292	478.328	0	0	570.328	701.438	402.878	649.968	0	0	534.878	772.14	655.941	0	0	0	0	0	0	0	0	0	0	0	0	0	0	0	0	0	0	0	0	0	0	0	0	0	0	0	0	0	0	0	0	0	0	0	0	0
1.2618	478.293	3734.52	3812.52	3315.66	3901.7	3754.76	3868.24	3659.97	3777.18	4250.61	4394.14	3376.11	5837.62	4144.75	3494.55	5585.27	3043.98	2836.82	1862.56	5607.08	3544.28	3957.14	2067.54	2743.16	2925.89	2178.43	2357.92	4213.71	0	3475.52	2306.89	10219.6	5706.27	6224.82	3120.24	3336.69	2780.66	4795.63	5116.87	2478.09	4717.95	1892.78	2438.3	5029.07	4034.78	7581.16	2073.74	3204.16	3458.06
0.9625	477.359	398.319	406.375	264.416	343.822	440.398	374.675	0	304.87	0	389.755	382.461	1067.06	1068.61	968.451	1427.11	1179.91	1255.08	1016	1331.44	789.029	1235.08	1809.95	1394.09	0	0	0	0	0	0	0	0	0	0	0	0	0	0	0	0	0	0	0	0	0	0	0	0	0
0.8088	476.843	0	401.506	267.885	0	405.706	328.169	304.25	403.243	366.081	0	375.921	1137.02	995.148	0	1547.56	1199.77	1322.26	1297.35	1347.01	0	1427.23	2034.4	1942.81	0	0	0	0	0	0	0	0	0	0	0	0	0	0	0	0	0	0	0	0	0	0	0	0	0
0.5646	476.306	0	322.068	1906.3	0	1635.68	1221.73	390.362	459.286	782.108	0	480.124	225.019	1415.32	347.377	0	0	0	0	308.681	1534.62	0	2261.14	420.372	0	0	0	0	0	0	0	0	0	0	0	0	0	0	0	0	0	0	0	0	0	0	0	0	0
14.2092	475.415	46866.6	42067.1	43399.1	49332.5	46642.6	47978	43556.5	49079.6	48336.5	48705.4	48277.5	49232.7	52258.5	41265.3	48816.2	50585.2	46221.5	45534.4	48568.2	40869.7	38080.9	40483.4	46785.7	39482.3	45429.4	48178.7	48423.5	39341.6	51446.2	48610	43146.7	45091.5	42014.4	46592.2	39646.5	47530.8	47844.4	43974	42444.6	47295.9	47609.1	37402.3	47207.4	46272.4	46403.2	43005.7	41203.3	43320
0.587	475.325	1708.12	0	0	0	2643.44	724.911	0	0	1240.1	2779.96	1700.42	2326.5	1852.94	3055.6	1996.23	1595.85	0	4820.31	3029.34	0	0	0	0	186.309	1557.73	0	0	1002.42	1559.43	0	1115.35	0	3346.19	0	1643.59	0	639.141	1109.5	0	0	1485.92	1359.13	1359.6	0	0	1860.93	1457.74	0
7.8279	474.419	1309.96	1027.15	1090.57	1168.18	1274.29	1212.07	1083.38	1077.73	1075.05	1050.52	1229.61	0	0	0	0	0	0	0	0	0	0	0	0	1350	2283.52	1159.89	0	0	726.63	1439.02	0	0	1210.23	1628.27	1475.39	0	1711.93	1156.03	1780.65	1760.04	1107.37	0	1028.5	1179.39	1347.91	0	1261.49	1373.18
14.6547	473.399	1113.59	1228.86	1257.42	1337.67	1154.98	1391.97	1065.58	1247.92	1338.79	1572.04	1084.4	1245.67	1442.93	1328.92	1034.6	1040.13	1243.43	1319.02	1291.84	1056.1	1298.25	1053.04	1229.53	1094.13	0	1289.39	1172.83	1174.07	1159.42	1347.67	1303.39	1440.21	1228.97	1120.83	1131.69	1316.2	1194.81	1261.52	0	1144.82	1141.17	1504.14	1542.97	1144.75	1142.98	1381.85	1375.5	1599.25
0.7685	473.265	2946.4	3131.91	2483.05	2839.11	2992.58	2912.72	2824.59	3105.86	5449.37	3738.31	2869.76	5791.22	6660.26	3480.72	4579.37	39649.6	3197.89	8876.22	15991.1	4787.35	6034.16	4413.53	2303.99	0	0	0	0	0	0	0	0	0	0	0	0	0	0	0	0	0	0	0	0	0	0	0	0	0
0.7045	472.347	0	0	0	0	0	0	0	0	0	0	0	1221.56	1070.93	0	1013.26	0	1450.29	1076.12	1181.37	0	1124.24	1506.42	1398.07	0	0	0	0	0	0	0	0	0	0	0	0	0	0	0	0	0	0	0	0	0	0	0	0	0
0.7426	471.34	0	0	0	0	0	0	0	0	0	0	0	625.797	786.48	589.522	775.265	475.494	603.767	0	767.749	694.497	724.284	1219.9	1186.21	0	0	0	0	0	0	0	0	0	0	0	0	0	0	0	0	0	0	0	0	0	0	0	0	0
4.2593	471.107	0	0	0	0	0	0	0	0	0	0	0	0	0	0	0	0	0	0	0	0	0	0	0	0	0	0	0	0	0	0	0	0	0	0	0	0	0	0	0	0	0	0	0	0	0	0	0	0
5.6925	470.458	0	0	0	0	0	0	0	0	0	0	0	0	0	0	0	0	0	0	0	0	0	0	0	0	0	0	0	0	0	0	0	0	0	0	0	0	0	0	0	0	0	0	0	0	0	0	0	0
14.5477	944.762	0	0	0	0	0	0	0	0	0	0	0	0	0	0	0	0	0	0	0	0	0	0	0	0	0	0	0	0	0	0	0	0	0	0	0	0	0	0	0	0	0	0	0	0	0	0	0	0
14.6203	944.761	0	0	0	0	0	0	0	0	0	0	0	0	0	0	0	0	0	0	0	0	0	0	0	0	0	0	0	0	0	0	0	0	0	0	0	0	0	0	0	0	0	2059.11	0	0	0	1560.43	2432.29	3538.56
13.6699	944.756	0	0	0	0	0	0	0	0	0	0	0	0	0	0	0	0	0	0	0	0	0	0	0	0	0	0	0	0	0	0	0	0	0	0	0	0	0	0	0	0	0	0	0	0	0	0	0	0
13.7762	944.755	0	0	0	0	0	0	0	0	0	0	0	0	0	0	0	0	0	0	0	0	0	0	0	0	0	0	0	0	0	0	0	0	0	0	0	0	0	0	0	0	0	0	0	0	0	0	0	0
17.4437	943.843	0	0	0	0	0	0	0	0	0	0	0	0	0	0	0	0	0	0	0	0	0	0	0	0	0	0	0	0	0	0	0	0	0	0	0	0	0	0	181.858	285.63	0	0	0	224.494	0	499.136	978.827	0
17.307	943.843	22829.6	20733.7	28449.1	27446.8	19235.9	22562.8	23138.7	26978.4	22890.1	22551.6	24867.4	23547	30503	24369.7	20259.3	26671.9	15597.4	22723	15486.9	21085.1	16110.7	17320.1	17382.3	29882.1	25070.3	25299.3	16282.7	30638.8	15264.2	22588.7	32846.5	9666.5	35602.7	28544.8	17815.4	24245.4	26647.9	21664.6	22735.1	29772.7	27800.1	23722.8	15592.3	21664.8	25469.3	16683.8	36964.3	25590.8
15.1591	943.769	2070.91	2861.1	1827.67	3010.24	2687.46	2111.05	2340.39	3068.87	2656.82	3065.81	2383.76	0	0	0	0	0	0	0	0	0	0	0	0	0	0	0	0	0	0	0	0	0	0	0	0	0	0	0	0	0	0	15814	0	0	0	6690.43	15523.5	24899.4
15.0355	943.769	4378.62	5274.34	3584.26	5213.01	4766.06	4600.8	4503.16	5605.8	4941.05	5239.63	4367.21	0	0	0	0	0	0	0	0	0	0	0	0	0	0	0	0	0	0	0	0	0	0	0	0	0	0	19.6128	0	33.8675	0	25353.1	0	17.246	206.842	10207.2	26423.2	36220.1
14.6329	943.767	0	0	0	0	0	0	0	0	0	0	0	0	0	0	0	0	0	0	0	0	0	0	0	0	0	0	0	0	0	0	0	0	0	0	0	0	0	0	0	0	0	0	0	0	0	0	0	0
15.3341	943.765	0	0	0	0	0	0	0	0	0	0	0	0	0	0	0	0	0	0	0	0	0	0	0	0	0	0	0	0	0	0	0	0	0	0	0	0	0	0	0	0	0	0	0	0	0	0	0	0
15.2485	943.763	0	0	0	0	0	0	0	0	0	0	0	0	0	0	0	0	0	0	0	0	0	0	0	0	0	0	0	0	0	0	0	0	0	0	0	0	0	0	0	0	0	0	0	0	0	0	0	0
15.3298	943.759	0	0	0	0	0	0	0	0	0	0	0	0	0	0	0	0	0	0	0	0	0	0	0	0	0	0	0	0	0	0	0	0	0	0	0	0	0	0	0	0	0	0	0	0	0	0	0	0
15.4327	943.756	0	0	0	0	0	0	0	0	0	0	0	0	0	0	0	0	0	0	0	0	0	0	0	0	0	0	0	0	0	0	0	0	0	0	0	0	0	0	0	0	0	0	0	0	0	0	0	0
15.5057	943.744	0	0	0	0	0	0	0	0	0	0	0	0	0	0	0	0	0	0	0	0	0	0	0	0	0	0	0	0	0	0	0	0	0	0	0	0	0	0	0	0	0	0	0	0	0	0	0	0
15.5665	943.735	0	0	0	0	0	0	0	0	0	0	0	0	0	0	0	0	0	0	0	0	0	0	0	0	0	0	0	0	0	0	0	0	0	0	0	0	0	0	0	0	0	0	0	0	0	0	0	0
16.6351	943.713	7631.04	7184.43	7719.21	7715.29	7293.73	7205.64	6316.72	7330.16	6695.45	6933.04	6726.52	8721.98	9378.42	8757.98	6591.92	8368.85	8681.13	6874.66	5960.18	5972.72	5744.76	5547.75	5659.12	8421.55	7978.42	7595.84	5830.17	7018.58	5362.7	8816.82	7836.53	4834.82	6442.32	9165.33	5656.66	9185.96	10136.5	6853.3	8404.89	7470.91	8263.34	3980.33	5471.8	8097.46	8494.89	4700.32	8061.33	6477.48
14.719	792.672	1017.77	0	0	1060.06	1122.56	0	1200.02	1175.88	1229.66	0	1342.62	0	1587.83	0	0	1786.87	1354.59	0	1948.04	0	0	1831.09	2990.73	0	0	0	0	0	0	0	0	0	0	0	0	0	0	0	0	0	0	0	0	0	0	0	0	0
14.6123	792.67	4072.87	3459.28	3743.16	4891.67	3723.2	2798.73	4137.84	4073.57	3920.65	0	3672.45	4257.84	2923.18	2265.5	0	6867.62	6399.02	0	5114.65	0	4127.77	6032.9	8677	0	3901.68	3563.2	4596.98	0	4066.62	4546.58	0	0	2943.71	4061.39	2331.67	4296.16	2188	2886.51	5364.58	3835.31	4745.35	4049.69	0	7000.35	2267.97	5477.46	3145.54	5259.56
11.0763	792.621	0	0	0	0	0	0	0	0	0	0	0	0	0	0	0	0	0	0	0	0	0	0	0	0	0	0	0	0	0	0	0	0	0	0	0	0	0	0	0	0	0	0	0	0	0	0	0	0
10.9192	792.611	0	0	0	0	0	0	0	0	0	0	0	0	0	0	0	0	0	0	0	0	0	0	0	0	0	0	0	0	0	0	0	0	0	0	0	0	0	0	0	0	0	0	0	0	0	0	0	0
11.1194	792.611	0	0	0	0	0	0	0	0	0	0	0	1099.47	0	9787.47	1435.72	78.6955	0	0	0	10138	12682	15820.4	630.727	8749.34	1246.75	1681.28	0	8247.86	0	0	7821.47	5724.07	0	1584.88	2943.81	0	0	1367.79	3177.25	3036.58	0	4398.24	0	0	0	0	1517.3	0
11.2134	792.611	0	0	0	0	0	0	0	0	0	0	0	0	0	0	0	0	0	0	0	0	0	0	0	0	0	0	0	0	0	0	0	0	0	0	0	0	0	0	0	0	0	0	0	0	0	0	0	0
11.0159	792.609	7939.04	10355.2	2640.95	15076.9	11176.3	12544.2	13515.4	13520.9	12976.7	13663.9	10226.1	8111.68	1180.83	9787.47	8977.56	16732.7	8811.02	5180.02	16979.7	11160.1	5520.69	17147.4	13163.8	10187.8	6124.59	11878.6	15819.8	6436.61	14598.9	10023.9	10542.4	18812.7	13402.5	11927.5	10332.6	15925.9	11275.1	11952.6	10149.2	16320.8	5404.17	8956.66	17621.9	10433.1	0	16632.3	7090.29	13549.8
11.0383	792.598	0	0	0	0	0	0	0	0	0	0	0	0	0	0	0	0	0	0	0	0	0	0	0	0	0	0	0	0	0	0	0	0	0	0	0	0	0	0	0	0	0	0	0	0	0	0	0	0
10.9437	792.597	0	0	0	0	0	0	0	0	0	0	0	0	0	0	0	0	0	0	0	0	0	0	0	0	3693.86	11898.9	0	0	7851.41	0	2783.63	4574.36	0	4578.9	0	10092.9	5802.03	0	0	0	0	0	0	0	0	0	0	0
10.1527	792.59	0	0	0	0	0	0	0	0	0	0	0	0	0	0	0	0	0	0	0	0	0	0	0	0	0	0	0	0	0	0	0	0	0	0	0	0	0	0	0	0	0	0	0	0	0	0	0	0
10.7773	792.59	0	0	0	0	0	0	0	0	0	0	0	0	0	0	0	0	0	0	0	0	0	0	0	0	0	0	0	0	0	0	0	0	0	0	0	0	0	0	0	0	0	0	0	0	0	0	0	0
8.617	792.589	4299.54	4456.34	4130.12	4272.76	4785.77	4350.9	4473.41	4601.14	4839.67	4798.16	4351.47	2073.51	3324.1	3518.61	3460.43	3138.2	3407.56	2147.61	13693.5	5490.45	0	7653.4	6207.56	2329.43	3688.23	5435.14	4864.24	0	5123.78	3596.15	6482.44	7289.09	4197.25	5975.71	2643.03	3671.63	5723.6	4131.08	2742.93	3820.59	3825.94	2001.98	4391.27	4022.33	3403.05	3433.11	2278.59	2780.21
10.8912	792.589	2676.89	2627.99	866.209	3122.74	2323.1	2439.49	0	2871.07	2729.99	2473.29	0	0	0	2585.8	1860.9	1203.78	1933.84	0	4758.71	1569.02	0	3567.47	1865.55	1379.42	1186.3	0	3770.69	0	7499.3	1497.35	2742.6	4621.28	1421.32	3133.75	0	5308.42	2226.05	0	1589.9	1891.86	0	1006.26	2547.69	0	0	3344.38	0	1043.44
9.881	792.589	0	0	0	0	0	0	0	0	0	0	0	0	0	0	0	0	0	0	0	0	0	0	0	0	0	0	0	0	0	0	0	0	0	0	0	0	0	0	0	0	0	0	0	0	0	0	0	0
9.9832	792.589	22376.5	24290.8	23602.7	24273.5	23716.1	24177.2	22711.8	29513.1	0	26703.7	28324.3	0	22611.5	0	17907.9	25091.4	20813	13937	34890.6	0	0	0	36004.9	16928.8	0	0	38389.3	18881.6	35572.4	21010.5	0	32467.6	22024	29779.5	23609.8	32743.3	42871.6	0	0	24786.3	34999.7	0	0	23261.2	30324.1	0	16245.9	24831.1
9.4182	792.589	0	0	0	0	0	0	0	0	0	0	0	0	0	0	0	0	0	0	0	0	0	0	0	0	0	0	0	0	0	0	0	0	0	0	0	0	0	0	0	0	0	0	0	0	0	0	0	0
0.7349	486.363	529.147	0	366.84	602.075	608.579	0	0	466.817	0	368.401	555.436	1619.94	1886.05	1489.46	1873.73	1683.69	2210.69	1802	1936.81	1165.67	1785.08	2601.73	2076.1	0	0	0	0	0	0	0	0	0	0	0	0	0	0	0	0	0	0	0	0	0	0	0	0	0
0.8109	485.356	1092.52	1046.81	984.026	952.79	1189.68	1009.54	1061.1	1178.83	1205.35	1176.57	1233.52	2910.27	2863.14	2420.51	3408.12	2993.31	2818.79	2780.78	3209.51	2675.38	3413.15	4651.93	4317.29	0	0	0	0	0	0	0	0	0	0	0	0	0	0	0	0	0	0	0	0	0	0	0	0	0
1.5842	485.29	6659.18	0	4673.63	3858.84	4072.1	9810.41	4853.46	4948.2	4257.76	4693.16	5231.07	5310.54	5274.53	8909.61	9789.96	3647.5	7181.65	9567.8	5312.19	5534.11	2795.19	6551.13	4488.47	6799.5	7965.75	3730.26	0	3584.29	8869.32	3705.52	6590.53	0	0	3665.32	3677.31	4124.57	6779.47	0	7972.48	0	2127.15	0	9784.3	0	8360.29	6032.79	0	7147.29
1.4474	485.29	27756.2	20790.7	25151.7	21805.5	22508.3	30455.9	23984.4	21541.2	21319.7	23988.3	22590.8	26515.7	21880.8	28575.6	30979.7	24664.1	20976.6	28383.4	23981	21327.5	19496.3	26815.8	21431.1	26166.4	30194.6	21723.9	19117.1	21492.5	34046	22598	22864.6	22398.4	19315	24415.2	22248.2	20547.7	26078.7	22675.8	30621.8	22382.8	19255.5	26107.3	39120.4	16409.3	29155.8	24800.5	18522.4	29660
1.0799	485.29	3303.8	1867.16	1597.46	1635.81	1602.85	4260.2	1885.02	2630.37	1938.58	1583.44	2027.5	2039.5	2891.14	3352.83	4629.28	1296.29	3081.38	4139.19	2902.33	2986.26	965.719	2850.34	2158.62	2996.96	4208.02	2289.64	2199.78	2416.05	4016.9	1618.38	3520.92	2523.29	1106.4	1890.36	1421.07	2652.69	3552.05	1341.3	3623.11	1329.48	1347.75	1588.33	3668.2	1096.6	3501.24	3161.49	1487.58	2504.23
1.3476	485.287	0	0	0	0	0	0	0	0	0	0	0	0	0	0	0	0	0	0	0	0	0	0	0	0	0	0	0	0	0	0	0	0	0	0	0	0	0	0	0	0	0	0	0	0	0	0	0	0
0.936	484.384	486.54	509.958	241.32	0	462.164	405.922	384.868	400.349	467.956	0	378.953	1293.23	1328.41	1023.89	1427.21	1265.84	1716.96	1077.55	0	937.169	1035.42	1812.28	1577.3	0	0	0	0	0	0	0	0	0	0	0	0	0	0	0	0	0	0	0	0	0	0	0	0	0
13.6444	484.283	0	0	0	0	0	0	0	0	0	0	0	0	0	1113.74	0	0	0	311.015	1239.22	0	1044.62	1190.93	1642.69	1084.51	1106.47	0	1148.78	0	1995.92	0	1093.18	1037.64	1174.81	1339.81	0	1351.49	1477.85	1198.12	1181.12	1349.06	1009.92	0	1418.44	0	0	896.89	0	609.914
0.8575	483.85	365.779	576.105	365.151	546.232	373.458	388.909	457.064	500.84	440.962	475.606	431.626	1096.18	1353.51	1127.44	1427.29	1303.95	1315.84	1347.53	1587.15	1157.23	1321.39	2078.96	1847.94	0	0	0	0	0	0	0	0	0	0	0	0	0	0	0	0	0	0	0	0	0	0	0	0	0
5.9123	482.494	0	0	0	0	0	0	0	0	0	0	0	0	0	0	0	0	0	0	0	0	0	0	0	0	0	0	0	0	0	0	0	0	0	0	0	0	0	0	0	0	0	0	0	0	0	0	0	0
1.7034	482.361	5010.51	5704.18	5895.68	6435.8	5757.77	5990.2	5817.46	6191.76	6427.62	6828.11	6043.69	5477.34	6611.12	5615.61	3529.03	6815.11	14607.2	5003.37	8113.83	5159.18	5370.17	5334.56	10517.2	3890.63	4609.49	5720.74	6080.74	3868.97	4393.32	4958.11	8522.97	3819.09	6122.85	5326.71	3784.8	6070.54	7155.63	4612.81	3791.63	7739.27	4965.65	5362.65	3587.8	5581.48	6452.76	7069.99	8367.49	9279.81
2.3425	482.326	0	0	0	0	0	0	0	0	0	0	0	0	0	0	0	0	0	0	0	0	0	0	0	0	0	0	0	0	0	0	0	0	0	0	0	0	0	0	0	0	0	0	0	0	0	0	0	0
1.2074	482.325	6393.24	7278.6	6513.45	8170.92	7535.5	7379.65	6546.79	7510.29	7566.5	8188.03	6996.42	7708.57	12804.1	5937.12	10526.2	7072.98	16752.6	5322.74	10150.3	8396.78	9889.71	5712.72	7447.84	4046.4	3898.08	6184.85	5208.45	3267.59	7332.5	4364.19	13269.7	4247.69	10114.5	4130.52	5553.13	6209.89	7534.64	4383.22	4311.88	6218.58	3036.11	4186.45	5272.56	6149.32	7760.93	5700.9	8565.36	8183.51
2.25	482.324	2330.37	2395.67	2972.21	3245.29	2672.32	2529.67	3071.97	2847.56	3055.89	3154.61	2518.37	3103.74	4207.83	2596.62	3753.9	2332.78	4628.83	2632.02	3509.4	3346.07	2742.93	2678.71	4563.4	2790.58	1898.54	1878.97	3372.73	3145.03	2370.63	1802.4	6130.69	3787.36	4258.91	2425.06	1754.25	1819.14	3415.4	3306.85	1637.08	2397.91	2235.06	2491.61	2402.09	2256.69	4604.32	2671.35	2480.17	4282.77
0.568	481.258	0	0	775.13	200.572	553.471	450.11	79.3721	99.9928	420.082	0	0	0	0	0	0	0	0	0	0	0	0	0	0	0	0	0	0	0	0	0	0	0	0	0	0	0	0	0	106.096	80.6146	0	0	0	0	0	0	93.2032	288.173
1.632	480.345	8679.84	9277.4	8135.5	9873.95	9349.58	9022.36	8689.35	9630.03	9949.95	10682.6	8976.15	10812.1	9958.7	10118.8	7233.13	9376.93	16984.3	7763.5	13317.9	8698.2	9602.93	7618.48	11175.1	7519.07	5928.72	7925.98	10359.2	5262.47	7890.25	6442.89	12827.9	7636.3	7662.25	7499.31	8473.92	7125.15	10731.1	8531.46	5680.99	10917.7	7034.24	7511.27	5976.34	7929.98	10958.3	13109.3	10391.6	14623.7
15.3858	945.785	15408.1	17893	12844.6	17515.3	16319.1	13771.7	15673.2	18505.7	16620.8	17893.4	13832.3	0	0	0	0	0	0	0	0	0	0	0	0	0	0	0	0	0	0	0	0	0	0	0	0	0	0	56.0537	0	0	0	82424	0	0	0	36075.4	67226.3	110131
14.11	945.783	1897.59	1711.33	1838.63	1541.17	1658.9	1999.78	1746.68	1784.79	1293.33	1740.64	1808.71	0	0	0	0	0	0	0	0	0	0	0	0	0	0	0	0	0	0	0	0	0	0	0	0	0	0	0	0	0	0	9995.94	0	0	0	3889.04	4101.23	8785.88
15.386	945.779	0	0	0	0	0	0	0	0	0	0	0	0	0	0	0	0	0	0	0	0	0	0	0	542.168	0	119.69	142.801	1068.55	0	0	242.52	0	567.685	0	0	0	763.79	0	0	0	0	0	0	0	0	0	0	0
14.9449	945.781	1086.25	1251.15	1420.34	1290.48	1137.89	1492.88	1096.49	735.847	1059.61	1644.46	1374.14	0	0	0	0	0	0	0	0	0	0	0	0	0	0	0	0	0	0	0	0	0	0	0	0	0	0	0	0	0	0	0	0	0	0	0	0	0
14.2057	945.777	0	0	0	0	0	0	0	0	0	0	0	0	0	0	0	0	0	0	0	0	0	0	0	0	0	0	0	0	0	0	0	0	0	0	0	0	0	0	0	0	0	0	0	0	0	0	0	0
16.1049	945.774	0	0	0	0	0	0	0	0	0	0	0	0	0	0	0	0	0	0	0	0	0	0	0	1013.73	1318.29	0	0	229.29	59.9226	0	1565.06	0	679.83	1374.31	0	67.7078	3018.49	0	0	0	0	0	0	0	0	0	0	0
15.7909	945.76	0	0	0	0	0	0	0	0	0	0	0	0	0	0	0	0	0	0	0	0	0	0	0	0	0	0	0	0	0	0	0	0	0	0	0	0	0	0	0	0	0	0	0	0	0	0	0	0
15.9501	945.752	0	0	0	0	0	0	0	0	0	0	0	0	0	0	0	0	0	0	0	0	0	0	0	0	0	0	0	0	0	0	0	0	0	0	0	0	0	0	0	0	0	2380.17	0	0	99.4699	2522.83	2360.41	3145.29
15.8583	945.752	442.239	0	790.599	694.988	0	0	856.487	764.211	326.256	722.51	0	0	0	0	0	0	0	0	0	0	0	0	0	0	0	0	0	0	0	0	0	0	0	0	0	0	0	0	0	0	0	2142.49	0	23.4834	25.571	3443.56	2360.41	2517.31
15.7484	945.748	0	0	0	0	0	0	0	0	0	0	0	0	0	0	0	0	0	0	0	0	0	0	0	0	0	0	0	0	0	0	0	0	0	0	0	0	0	0	0	0	0	0	0	0	0	0	0	0
16.8991	945.729	6778.6	6553.58	7296.68	7385.53	6684.38	6850.22	7028.03	6725.69	7299.68	7146.16	5990.34	7008.01	7919.56	7129.47	6768.84	7527.46	8138.09	6746.39	5458.78	6590.98	5606.1	6876.35	6446.16	8353.5	6980.57	7142.01	5762.52	7548.56	6227.09	9158.22	8329.23	6406.42	7479.47	8564.94	5656.75	7183.23	9227.53	6645.28	7370.41	6060.8	7977.6	3558.05	4906.18	8760.52	7672.7	4680.88	8404.37	6136.6
16.7921	945.721	1438.28	0	1268.58	1126.2	1258.68	1229.43	1517.07	1093	1287.34	902.563	965.362	455.466	614.865	524.315	0	0	1128.03	1384.12	1453.41	1130.17	0	0	1700.12	0	0	0	0	0	0	0	0	0	0	0	0	0	0	0	0	1032.2	1319.34	1452.49	422.049	1156.15	1719.41	1248.63	0	381.745
8.9109	945.618	1499.15	1216.01	1417.08	1404.37	1442.53	1197.75	1044.11	1198.02	1343.78	1348.12	1206.53	1211.43	1698.95	1533.89	0	1310.39	1669.58	1117.15	1232.24	0	1128.2	1294.82	2083.16	1111.07	1051.93	847.975	1382.6	0	1270.1	0	1669.05	0	1466.32	1135.45	0	1336.36	1788.42	1293.97	1424.73	1040.06	1396.24	1345.07	1226.91	1257.3	1558.03	0	1126.84	1215.22
16.4043	944.769	8402.5	7616.84	8536.49	8811.37	7802.65	8103.14	7184.49	8230.61	8256.58	9274.5	6997.86	3148.27	3238.24	2820.44	15915.2	10074.9	6364.68	16301.7	12170.4	4536.9	4390.28	4612.76	7304.65	15306.5	6126.29	3374.35	9345.87	10981.5	9546.16	4197.68	8602.45	44365.5	10144.1	11133.4	5410.12	2750.59	7559.08	11634.2	7064.35	1724.37	13396.3	3393.87	11052.3	10584.2	7369.86	10661.9	5832.7	2803.95
16.2485	944.769	33707.4	28448.3	34645.2	36949.6	31278.6	32053.4	28709.7	33865.6	31682.5	34876	28978.5	24288.3	12131	27367.7	65885.8	37985.2	20758.3	58723.6	56600.1	7887.18	11053.4	10374.6	12586.3	43383.9	35080.8	18410.7	97346.6	34245.4	53339.9	23488.6	37436.9	201739	21554.6	51980.3	12924.1	11043.2	41585.6	49881.8	38392.5	15144.5	53580	8127.51	89745.2	31954.8	30841.9	38903.1	20261.9	16695.3
16.1238	944.765	0	0	0	0	0	0	0	0	0	0	0	0	0	0	0	0	0	0	0	0	0	0	0	1363.24	0	0	0	0	0	0	2879.63	6188.12	1167.27	0	102.494	97.103	5298.77	0	0	0	0	0	0	0	0	0	0	0
13.6757	794.601	3737.91	2985.5	3374.88	3875.5	3652.29	3956.16	0	0	3292.07	0	3577.33	2956.42	2100.98	5984.83	0	1448.91	2303.07	2224	5793.2	2563.59	2169.72	1919.07	2644.09	0	2477.27	5606.19	0	0	3026.09	0	0	0	0	4041.53	2169.02	1659.74	2737.02	0	2335.04	6745.03	0	3614.13	5212.8	4503.67	0	2557.59	0	3827.54
11.4253	794.603	2809.77	2039.88	4163.56	2619.3	3647.15	3673.82	3914.27	2669.14	2080.92	2931.81	4161.19	2014.22	6017.82	0	2340.06	7572.32	5436.29	2752.23	6960.32	2738.66	0	1853.28	4965.14	0	2601.78	2760.11	6755.79	2023.86	4669.65	2889.05	2714.83	0	2297.16	4292.62	0	10072.4	3215.66	2354.99	0	2405.99	7207.3	0	2392.51	2846.18	4755.71	1152.78	1109.48	1318.61
11.8575	794.599	0	0	0	0	0	0	0	0	0	0	0	0	0	0	0	0	0	0	0	0	0	0	0	0	0	0	0	0	0	0	0	0	0	0	0	0	0	0	0	0	0	0	0	0	0	0	0	0
12.6252	794.571	0	0	1100.28	1199.74	0	57.6773	0	1301.43	1179.14	0	1316.46	0	0	0	0	0	0	0	0	0	0	0	0	0	0	0	0	0	0	0	0	0	0	0	0	0	0	0	0	0	0	0	0	0	0	0	0	0
13.5918	794.571	3536.45	3404.6	2762.27	4002.6	3993.2	3792.15	3130.23	3784.26	4274.34	4924.78	3030.15	1478.7	7754.89	2879.07	6751.11	3953.93	2429.17	3140.91	0	0	0	2907.39	1751.36	4818.31	1942.21	2621.23	6343.76	9835.33	6036.2	3194.88	7502.56	7410.93	6134.87	6571.49	1111.37	2733.63	6119.97	4181.68	2328.58	0	6684.79	2279.39	4898.61	2704.36	6039.56	2984.08	2323.53	5977.73
12.829	794.57	0	0	0	0	0	0	0	0	0	0	0	0	0	0	0	0	0	0	0	0	0	0	0	1857.24	776.025	78.2181	0	2193.62	250.967	0	3592.4	1252.16	0	563.43	84.3673	61.7426	0	0	0	0	0	0	0	0	0	0	0	0
12.7425	794.57	1156.26	1389.3	0	1521.18	1326.95	1286.21	1222.89	894.325	1442.51	1475.43	0	0	0	0	0	0	0	0	0	0	0	0	0	0	0	694.339	0	0	1259.14	0	2323.63	1406	2998.16	2496.83	0	161.345	2251.6	0	0	0	0	0	0	0	0	0	0	0
8.3139	794.57	0	0	0	0	0	0	0	0	0	0	0	0	3417.94	0	10511.4	1473.73	2845.7	1683.06	11566.2	3055.24	4096.4	3001.43	3226.07	0	0	0	0	0	0	0	0	0	0	0	0	0	0	0	0	0	0	0	0	0	0	0	0	0
7.7166	794.568	10786.9	11518.8	10484.2	11428.8	11447.2	11832.9	11265.2	11747	11331.2	11855.8	10882.6	8453.43	14714.9	10496.3	18238.4	15605.3	15375.8	6186.12	11022.6	8750.43	11537.1	11098.2	7596.43	11171.2	10189.5	11159.9	9727.27	10374.5	17365.4	8459.22	11556.8	13506.2	16505.5	12715.6	8881.44	9559.44	15035.8	12563.7	11535.9	9319.98	10064.2	5039.39	11464.3	9878.36	12253.1	12318.5	10914.5	11284.1
7.9668	794.568	2635.23	2066.37	2335.14	0	2260.35	2796.94	2529.56	3198.23	2267.54	2795.15	1474.61	1176.17	2341.03	1587.94	3810.24	1886.19	2089.98	1761.5	10443.2	3434.09	4220.01	2915.49	2069.71	2861.82	1515.78	3052.54	2728.69	1672.95	3160.32	1912.6	3255.79	3799.99	3702.44	2360.52	2088.52	0	3491.59	3187.67	1680.48	1434.97	1076.67	0	2826.57	2016.88	0	2657.44	1447.82	1849.74
7.0274	794.51	0	0	0	0	0	0	0	0	0	0	0	0	0	0	0	0	0	0	0	0	0	0	0	0	0	0	0	0	0	0	0	0	0	0	0	0	0	0	0	1352.14	0	1622.87	2002.67	991.529	3544.41	3308.29	1895.36	0
7.4081	794.509	1180.03	1463.44	1411.8	1254.89	1401.21	1437.37	1397.5	1473.77	1585.14	1513.26	1466.74	0	1914.07	0	2344.54	0	0	0	1570.17	1283.59	1339.04	1024.65	1700.35	0	1136.15	1356.82	1235.95	1597.8	2428.61	1166.18	2071.03	2865.61	1300.62	1322.21	0	0	1328	1378.31	0	1326.87	1546.25	1242.9	2014.93	1134.97	1682.78	2956.66	0	1662.96
14.62	793.675	2071.8	1577.94	1531.83	2300.03	1542.05	1626.96	1475.32	1810.27	1793.09	2060.19	0	0	0	0	830.849	0	2931.23	959.317	2553.99	2005.5	2113.7	0	0	0	1499.81	1654.84	0	2082.08	1735.82	0	1488.72	1737.75	1493.23	1596.84	0	0	0	1282.34	0	1253.19	0	0	1436.89	3303.33	0	2695.35	1276.91	2666.53
17.6391	792.779	0	0	0	0	0	0	0	0	0	0	0	0	0	0	0	0	0	0	0	0	0	0	0	0	0	0	0	0	0	0	0	0	0	0	0	0	0	0	0	0	0	0	0	0	0	0	0	0
16.3776	792.707	77118.2	64844.6	92914	86237.4	71395.7	73498.9	71310.8	72985.5	79226.2	83315.7	66108.6	18245.2	121149	38033.5	180898	21646.5	19365.1	72842.5	12511.6	17869.6	13115	13676.4	16672.3	41879.6	46317.8	24901.6	123574	52104.2	42536.6	22835.2	278888	171950	280946	67725	17950.3	11154.9	58049.7	250056	25326.2	29822.8	28326.7	52092.2	94961.9	35910.1	76257.5	33485.9	116683	52828.4
16.5103	792.704	0	0	0	0	0	0	0	0	0	0	0	0	0	0	0	0	0	0	0	0	0	0	0	0	0	0	0	0	0	0	0	0	0	0	0	0	0	0	0	0	0	0	0	0	0	0	0	0
1.4425	496.341	784335	858786	819891	910328	885118	860422	841698	875744	923132	929040	870319	787997	1.08861e+06	753024	843238	855364	1.56492e+06	835728	938525	845241	914576	755902	1.06724e+06	837036	667731	662856	891863	783672	691950	586316	1.26567e+06	769274	993599	672313	734571	751570	1.00142e+06	815314	633725	733118	654726	802255	633090	736456	1.04332e+06	971646	944498	1.00717e+06
1.3383	496.341	0	0	0	0	0	0	0	0	0	0	0	0	0	0	0	0	0	0	0	0	0	0	0	0	0	0	0	0	0	0	0	0	0	0	0	0	0	0	0	0	0	0	0	0	0	0	0	0
1.6735	496.336	0	0	0	0	0	0	0	0	0	0	0	0	0	0	0	0	0	0	0	0	0	0	0	0	0	0	0	0	0	0	0	0	0	0	0	0	0	0	0	0	0	0	0	0	0	0	0	0
16.3864	495.441	0	0	0	0	0	0	0	0	0	0	0	0	0	0	0	0	0	0	0	0	0	0	0	0	0	0	0	0	0	0	0	0	0	0	0	0	0	2044.15	245.098	273.757	0	0	746.525	369.473	0	0	1064.71	393.834
16.6751	495.441	1737.43	1220.63	1414.7	1637.87	1660.38	1253.52	1366.42	1309.76	1484.52	1488.51	1122.95	0	0	0	0	0	0	0	0	0	0	0	0	0	0	392.002	2450.34	0	1178.87	0	4373.36	2682.81	3467.29	939.736	0	0	821.895	5500.53	0	603.628	0	0	1837.06	0	0	766.762	1504.12	836.88
1.1204	494.325	18458.7	20187.6	16670	20546.4	20379	19576.3	18746.6	20013.4	20928.4	22065.4	19324.1	19074.5	26495	11351	19528.8	19517.1	45590.9	18794.5	21203.3	15949.3	21371.3	12798.1	14079.8	15393.4	12924.8	14391.7	19187.1	12656.2	18143.4	11772.6	33518.2	22128.4	26844.5	11922.8	24765	13133.5	22019	14327.1	13656.2	15345.1	13701.1	13495.6	15214	15499.4	24422.4	20781.8	27376.5	23570.7
16.3479	493.426	0	0	0	0	0	0	0	0	0	0	0	0	0	0	0	0	0	0	0	0	0	0	0	0	166.399	137.592	0	0	211.649	99.9281	1778.63	1415.87	2912.33	296.86	0	0	206.244	1352.19	101.73	81.6901	0	0	757.572	116.18	0	197.738	855.41	225.195
15.742	493.39	0	0	0	0	0	0	0	0	0	0	0	0	0	0	0	0	0	0	0	0	0	0	0	0	0	0	0	0	0	0	0	0	0	0	0	0	0	0	0	0	0	0	0	0	0	0	0	0
14.2109	492.441	3992.38	3083.38	3346.25	3662.22	3491.19	4058.51	3218.78	3824.93	3676.08	3854.84	4295.72	4212.8	3710.39	3380.75	4001.38	3867.71	3400.33	3813.22	3813.25	3268.93	3057.1	3170.2	3630.41	2929.12	3865.76	3905.44	3770.45	3239.39	4377.83	3657.43	3303	3410.07	3205.16	3817.3	3205.29	3710.89	3978.92	3486.11	3324.78	3425.39	3699.37	3096.46	3606.57	3536.07	3476.05	3280.4	3258.23	3392.42
0.8592	492.364	1021.06	1270.47	841.413	932.052	1238.45	1191.01	1098.82	1206.63	1251.93	1236.65	1084.15	2595.56	3151.98	2180.55	3664.69	3058.18	3016.44	3058.22	3445.23	2267.47	3372.41	4578.45	4500.45	0	0	0	0	0	0	0	0	0	0	0	0	0	0	0	0	0	0	0	0	0	0	0	0	0
15.4932	491.461	1119.47	1230.68	0	1279.85	1178.82	1036.32	1221.1	1295.81	1313.92	1388.22	0	0	0	0	0	0	0	0	0	0	0	0	0	0	0	0	0	0	0	0	0	0	0	0	0	0	0	0	32.0261	0	0	7090.31	0	0	0	5414.06	3390.77	6810.54
15.3972	491.461	0	0	0	0	0	0	0	0	0	0	0	0	0	0	0	0	0	0	0	0	0	0	0	0	0	0	0	0	0	0	0	0	0	0	0	0	0	0	0	0	0	0	0	0	0	0	0	0
15.4508	491.373	0	0	0	0	0	0	0	0	0	0	0	0	0	0	0	0	0	0	0	0	0	0	0	0	0	0	0	0	0	0	0	0	0	0	0	0	0	0	0	0	0	0	0	0	0	0	0	0
0.9281	490.859	289.143	0	0	359.791	364.3	279.613	0	323.117	375.048	0	306.167	802.623	926.524	770.648	1239.16	706.821	1076.62	1001.21	1161.22	570.571	1046.09	1600.29	1448.75	0	0	0	0	0	0	0	0	0	0	0	0	0	0	0	0	0	0	0	0	0	0	0	0	0
5.9025	489.404	0	0	0	0	0	0	0	0	0	0	0	0	0	0	0	0	0	0	0	0	0	0	0	0	0	0	0	0	0	0	0	0	0	0	0	0	0	909.563	1774.58	0	0	8364.29	1077.17	0	0	1293.07	5022.1	2772.69
14.2496	489.394	0	0	0	0	0	0	0	0	0	0	0	0	0	0	0	0	0	0	0	0	0	0	0	0	0	0	0	0	0	0	0	0	0	0	0	0	0	0	0	0	0	1733.82	728.953	728.139	0	812.853	1159.95	931.509
17.2228	947.745	3773.49	3600.22	0	4605.73	4193.52	4030.95	3602.83	3955.01	4399.65	4205.22	3300.55	2803.93	0	2788.74	3630.75	3216.16	4905.88	4499.91	2599.84	3744.63	2890.78	4132.36	0	6587.84	4706.59	2775.55	2728.04	5366.69	3179.27	6482.06	4417.47	3049.11	4641.14	5667.62	3771.58	3890.8	5918.34	3970.84	5497.63	2704.75	5602.53	2279.16	2132.3	4552.13	4769.03	3046.23	5567.88	3042.66
17.1325	947.744	2658.46	2258.36	5104.87	2876.18	2729.72	2716.15	2605.47	2583.83	2965.61	2986.91	2401	2276.64	3472.28	2144.67	2686.95	2932.35	2452.09	2456.23	0	1511.48	1430.9	1649.5	4171.42	2892.68	2634.53	1827.05	2999.99	3307.95	2407.36	4015.8	2622.82	3824.34	2889.03	3514.58	1715.44	3890.8	3635.45	2509.6	2593.06	1787.14	5602.53	1867.2	2580.28	3604.27	4835.08	2271.16	3634.64	2725.64
14.791	947.674	0	0	0	0	0	0	0	0	0	0	0	0	0	0	0	0	0	0	0	0	0	0	0	0	0	0	0	0	0	0	0	0	0	0	0	0	0	0	0	0	0	0	0	0	0	0	0	0
14.8646	947.671	0	0	0	0	0	0	0	0	0	0	0	0	0	0	0	0	0	0	0	0	0	0	0	0	0	0	0	0	0	0	0	0	0	0	0	0	0	0	0	0	0	0	0	0	0	0	0	0
15.1936	947.283	623.336	2548.05	1611.47	880.888	877.211	1709.56	694.651	631.345	594.028	0	0	0	2234.45	1457.58	0	2106.62	1000.41	70.5666	446.032	1023.05	1413.87	0	2076.08	0	0	0	0	0	0	0	0	0	0	0	0	0	0	0	0	0	0	0	0	0	0	0	0	0
17.9593	946.879	1080.77	652.02	1288.69	1035.81	783.501	873.688	0	438.059	0	0	438.398	0	0	0	0	0	0	0	0	0	0	0	0	0	0	0	0	0	0	0	0	0	0	0	0	0	0	663.963	0	891.579	0	0	929.53	0	0	1065.27	1238.89	0
16.5199	946.785	52328.9	46551.2	54827.8	56095.9	49223.8	49797.4	46007	54199.1	50194.7	55747.1	45625.2	44718.4	22687.9	32931	65898.9	63301.6	44706.3	77224.1	137195	40930.5	46658.2	41498.4	49153.3	69220.3	47178.4	30938.9	103731	67504.8	87128.3	44436.4	48833.9	201797	46853.4	66675.5	40068.4	25506.7	52875.1	72987.5	48907.7	25705.7	80377.2	22335.6	90745.1	60612.1	41613.8	62805	35425.9	24608.8
16.6359	946.784	0	0	0	0	0	0	0	0	0	0	0	0	0	0	0	0	0	0	0	0	0	0	0	0	0	0	0	0	0	0	0	0	0	0	0	0	0	0	0	0	0	0	0	0	0	0	0	0
16.36	946.784	7973.63	6288.51	8161.6	7949.38	7050.04	7394.73	6432.44	7504.64	7581.59	8513.93	6563.97	4022.38	8150.71	11906.4	11087.7	0	7130.86	10959.8	7975.27	0	0	0	0	11497.1	10983.6	7635.29	0	7017.49	0	6019.2	12444.9	0	7040.9	14081.7	3173.42	5248.86	25097.5	0	15797.6	6457.1	8601.81	0	0	10249.4	13356.6	0	10441.4	4929.31
14.9588	946.776	0	1744.93	0	1157.07	0	1401.46	1112.38	1451.47	0	1023.55	0	0	0	0	0	0	0	0	0	0	0	0	0	0	0	0	0	0	0	0	0	0	0	0	0	0	0	0	0	0	0	0	0	0	0	0	0	0
14.8939	946.774	0	0	0	0	0	0	0	0	0	0	0	0	0	0	0	0	0	0	0	0	0	0	0	0	0	0	0	0	0	0	0	0	0	0	0	0	0	0	0	0	0	0	0	0	0	0	0	0
14.097	946.774	0	0	0	0	0	0	0	0	0	0	0	0	0	0	0	0	0	0	0	0	0	0	0	0	0	0	0	0	0	0	0	0	0	0	0	0	0	0	0	0	0	0	0	0	0	0	0	0
15.8637	946.755	0	0	0	0	0	0	0	0	0	0	0	0	0	0	0	0	0	0	0	0	0	0	0	0	0	0	0	0	0	0	0	0	0	0	0	0	0	0	0	0	0	0	0	0	0	0	0	0
15.9606	946.754	0	135.33	0	183.481	0	193.767	163.883	216.876	143.418	236.698	105.931	0	0	0	0	0	0	0	0	0	0	0	0	0	0	0	0	0	0	0	0	0	0	0	0	0	0	0	0	0	0	1008.63	0	0	0	1735.69	1382.73	1691.4
17.5517	945.859	18562.5	16540.6	22558.2	20673	17793.3	14870.5	17639.6	20027.8	23699.5	19786.1	16371.6	8565.94	15721.7	10230.9	16738.1	14502.6	8971.74	15940.9	8398.96	11689.5	9263.44	11250.4	21643.8	25769.3	18486.2	12307	12799.7	28849.9	12125	21435.4	31525.8	10230.7	37713.4	20422.4	12951.5	14916.8	19442.4	20324.5	18878	19109.2	15270.3	21083.5	12112.3	14980.2	24084.5	12239.9	37785.4	18950
15.531	945.785	1202.81	1078.2	0	1404.27	1162.12	0	0	0	1462.36	1524.99	0	0	0	0	0	0	0	0	0	0	0	0	0	0	0	0	0	0	0	0	0	0	0	0	0	0	0	0	0	0	0	7272.3	34.1146	57.6142	69.4945	2267.06	1089.23	8596.84
15.1647	794.686	3914.82	3054.18	4812.75	6263.6	4287.75	3997.13	2942.55	4882.75	3510.19	4417.96	3848.99	3199.55	3405.08	3930.9	2754.89	7330.19	5676.66	2785.19	7730.81	3078.26	5074.24	3316.55	3684.6	1913.47	1912.85	2339.34	2879.05	3299.87	3092.68	3755.95	4843.97	5792.6	3077.16	3121.45	1345.7	1940.61	1780.1	2097.85	1855.61	2372.96	3867.67	3242.47	2481.06	3320.51	3224.51	5145.1	2678.4	5392.27
12.2054	794.606	0	0	0	0	0	0	0	0	0	0	0	0	0	0	0	0	0	0	0	0	0	0	0	0	0	0	0	0	0	0	0	0	0	0	0	0	0	0	0	0	0	0	0	0	0	0	0	0
13.0311	794.605	0	0	0	0	0	0	0	0	0	0	0	0	0	0	0	0	0	0	0	0	0	0	0	0	0	0	0	0	0	0	0	0	0	0	0	0	0	0	0	0	0	0	0	0	0	0	0	0
10.5077	794.605	158110	163279	141512	159364	167599	162286	163537	167605	177979	180247	157917	117381	119074	135130	129721	178175	143391	68947.1	200705	146161	0	263268	231506	112383	160954	182046	195941	0	199905	132898	167239	185233	191355	223953	0	238646	225556	143784	180202	230729	193777	74402.1	156467	152556	171537	148687	132408	171119
11.2751	794.605	0	0	0	0	0	0	0	0	0	0	0	0	0	0	0	0	0	0	0	0	0	0	0	0	0	0	0	0	0	0	0	0	0	0	0	0	0	0	0	0	0	0	0	0	0	0	0	0
11.9734	794.605	0	0	0	0	0	0	0	0	0	0	0	0	0	0	0	0	0	0	0	0	0	0	0	0	0	0	0	0	0	0	0	0	0	0	0	0	0	0	0	0	0	0	0	0	0	0	0	0
10.6085	794.605	0	0	0	0	0	0	0	0	0	0	0	0	0	0	0	0	0	0	0	0	0	0	0	0	0	0	0	0	0	0	0	0	0	0	0	0	0	0	0	0	0	0	0	0	0	0	0	0
13.2387	794.605	0	0	0	0	0	0	0	0	0	0	0	29585.5	0	63210.1	0	0	0	23634.5	0	34953.1	48465.6	70457.4	0	0	0	0	0	0	0	0	0	0	0	0	0	0	0	0	0	0	0	0	0	0	0	0	0	0
13.1457	794.604	37865.1	41389.4	0	40899.6	40128.2	39055.6	39459.9	42224.4	41328.2	46322.8	0	0	0	0	0	0	0	0	0	0	0	0	0	0	35284.1	39694.7	0	0	72426.1	43247.8	39618	50235.4	28505.8	51755.5	0	0	48106	0	0	51302.5	0	0	45570.3	37239.4	0	56049	24245.9	40451.6
12.1002	794.604	11008.7	11420.1	0	12051.9	11638.6	11298.5	10929.9	11698.6	11441.2	12547.2	0	7801.37	0	11181.9	10995.6	0	10965.6	7297.86	12677.8	5274.86	9066.03	10906.9	0	7023.95	11497.2	13879.8	14610	1457.32	11010.1	9502.7	7222.63	14972.9	11302.2	13712.2	13207.9	0	12134.7	8307.71	12555	15932.7	0	7259.69	11248.3	11515	0	14779.1	9967.67	13126.7
10.9945	794.604	7895.6	8097.53	0	0	8637.69	8695.17	9276.77	9214.25	8327.11	9683.13	0	7400.2	0	10836.6	0	0	11615.6	4329.34	14946.7	6145.01	8316.56	9593.59	0	4742.26	7869.09	9708	0	6318.27	10528.3	8992.42	12393.1	10380.7	15439.3	11649.8	0	0	9777.63	0	9667.08	0	0	7029.12	0	9094.04	0	9076.35	7567.01	8097.37
10.8677	794.604	0	0	0	0	0	0	0	0	0	0	0	0	0	0	0	0	0	0	0	0	0	0	0	0	0	0	0	0	0	0	0	0	0	0	0	0	0	0	0	0	0	0	0	0	0	0	0	0
11.5718	794.604	4643.95	4696.43	302.349	4849.9	4886.26	5039.71	4703.57	5776.38	5375.04	5741.3	0	4580.66	0	4138.17	3579.64	5481.54	0	0	0	2841.26	5224.42	5604.58	0	2607.28	4610.19	6072.79	5991.8	0	7983.44	3655.97	3902.08	6246.42	5685.55	6427.14	5456.56	0	3442.21	2883.54	5362.16	7537.45	0	1256.08	6196.82	4439.84	0	5200.1	4189.54	4537.56
13.477	794.602	2561.38	1994.7	0	1562.23	2056.47	2346.69	2186.95	1257.56	1927.55	1400.16	1586.65	0	0	0	1180.13	0	1286.67	1640	2109.77	2289.21	0	4601.36	2937.91	1590.89	2907.9	2656.38	1478.95	2370.38	5622.48	2142.78	3803.3	4124.28	1207.99	3308.71	0	2765.85	1506.86	0	1726.06	2059.23	1800.01	1507.66	2890.74	2393.56	0	2172.5	1794.25	417.443
13.3876	794.602	0	0	0	0	0	0	0	0	0	0	0	0	0	0	0	0	0	0	0	0	0	0	0	0	0	0	0	0	0	0	0	0	0	0	0	0	0	0	0	0	0	0	0	0	0	0	0	0
11.1593	794.601	0	0	0	0	0	0	0	0	0	0	0	0	0	0	0	0	0	0	0	0	0	0	0	0	0	0	0	0	0	0	0	0	0	0	0	0	0	0	0	0	0	0	0	0	0	0	0	0
1.0132	506.38	0	0	0	0	0	0	0	0	0	0	0	0	1147.93	1002.65	1377.77	1155.93	1146.98	1051.72	1266.33	757.126	1143.89	1929.05	1648.4	0	0	0	0	0	0	0	0	0	0	0	0	0	0	0	0	0	0	0	0	0	0	0	0	0
1.7175	506.361	537.847	0	468.641	0	585.065	0	405.029	536.496	600.638	452.886	0	0	0	440.027	255.427	0	1053.15	421.628	0	0	339.683	249.678	0	0	0	0	0	0	0	0	0	0	0	0	0	0	0	380.263	287.699	0	332.368	0	262.23	341.094	0	1293.91	0	1389.43
2.1083	506.361	1054.46	1030.88	0	1215.94	1086.28	990.04	1121.42	1009.08	1126.87	1172.68	1088.49	1126.66	2110.67	1044.8	1323.44	971.334	2543.07	1081.64	1344.24	833.46	1054.37	1051.5	1812.08	1109.25	931.874	818.018	1093.68	641.311	820.691	0	1840.08	922.552	1409.66	758.183	0	790.362	1394.48	965.661	643.296	844.503	0	0	0	704.766	1189.61	1346.02	1064	1406.99
0.8423	505.864	0	0	0	0	0	0	0	0	0	0	0	1026.38	1114.72	0	1275.35	1083.87	1000.45	1105.68	1425.84	864.981	1196.58	1954.61	1665.56	0	0	0	0	0	0	0	0	0	0	0	0	0	0	0	0	0	0	0	0	0	0	0	0	0
3.7536	505.391	0	0	0	0	0	0	0	0	0	0	0	0	0	0	0	0	0	0	0	0	0	0	0	0	0	0	0	0	0	0	0	0	0	0	0	0	0	0	0	0	0	0	0	0	0	0	0	0
1.271	504.337	1100.25	1293.01	1267.94	1266.43	1296.62	1430.63	1164.48	1263.6	1239.83	1133.32	1094.98	1306.69	1232.92	1120.57	1039.62	1063.28	1233.77	1262.84	1257.17	1364.45	1038.55	1142.24	1109.02	0	1337.94	1263.3	1177.47	1237.07	1288.6	1280.56	0	0	1244.09	1363.71	1223.24	0	1216.03	1174.29	1330.47	1228.63	1318.33	1274.89	1355.17	1225.45	1178.72	1281.34	1091.02	1066.99
2.0374	503.256	0	0	0	0	0	0	0	0	0	0	0	260.909	428.741	558.123	1172.7	0	0	0	452.652	333.673	0	0	297.324	0	0	0	0	0	0	0	0	0	0	0	0	0	0	0	0	0	0	0	0	0	0	0	0	0
1.2827	502.372	390.151	0	531.31	0	630.781	548.404	425.066	599.372	1842.81	0	0	466.34	2414.47	540.682	364.097	0	433.094	532.733	363.349	949.126	339.646	2331.4	602.682	0	477.676	334.83	310.988	310.609	0	319.447	0	450.15	305.41	0	325.944	268.486	0	266.077	278.598	430.12	0	0	565.058	317.361	400.1	0	0	0
1.4465	502.317	3840.78	2699.48	3459.26	2706.03	2688.66	3691.08	3108.73	3041.43	2900.42	3080.59	2791.33	3519.08	2779.94	3589.05	4285.17	3418.02	2547.09	3301.69	2831.48	2863.16	2467.95	3482.65	2821.45	3340.22	4013.55	2987.7	2333.17	2797.22	4311.64	2741.61	2984.05	2996.21	2574.09	3194.35	3087.62	2742.51	3396.7	2447.54	3616.58	2982.44	2688.37	3082.23	5112.71	2108.1	4225.22	3144.13	3249.76	3772.31
1.2021	502.294	3169.73	3573.64	2851.44	3188.64	3449.93	3449.63	3289.62	3535.27	3613.54	4045.76	2931.85	4441.39	3468.73	3156.62	3865.78	4269.4	4142.06	2256.42	4434.68	3332.34	3417.71	1926.64	2508.94	3420.78	2174.32	2009.03	4286.25	2969.68	3158.19	2185.82	5458.19	5480.8	4473.62	3042.27	3326.83	2322.28	4568.27	4275.18	2563.22	3264.29	2934.68	1801.96	3004.55	3298.32	5413.54	2913	2996.94	3750.75
0.7667	500.371	1461.01	710.1	703.843	0	1007.87	1278.17	0	1144.56	1273.92	1159.39	0	3413.85	3272.13	2769.03	4346.57	3782.36	4773.78	3907.6	4543.19	2388.47	4617.46	6665.46	5835.91	0	0	0	0	0	0	0	0	0	0	0	0	0	0	0	0	0	0	0	0	0	0	0	0	0
0.9287	499.371	0	0	831.561	824.638	1008.67	856.646	878.322	933.84	983.513	0	0	2486.69	2398.27	1877.13	2826.79	2474.78	2505.99	2541.18	2865.75	1863.34	2680.59	3805.04	3690.89	0	0	0	0	0	0	0	0	0	0	0	0	0	0	0	0	0	0	0	0	0	0	0	0	0
0.7986	498.855	0	0	0	0	0	0	0	0	0	0	0	812.604	844.187	558.966	1024.44	696.004	788.216	654.788	755.409	760.854	983.717	1525.83	1344.92	0	0	0	0	0	0	0	0	0	0	0	0	0	0	0	0	0	0	0	0	0	0	0	0	0
7.9	498.489	0	0	0	0	0	0	0	0	0	0	0	0	0	0	0	0	0	0	0	0	0	0	0	1465.6	1501.92	0	0	0	1775.13	0	1366.18	732.612	0	1076.71	0	0	1553.43	0	0	0	0	1387.95	1822.68	440.122	1933.32	1405.74	860.096	1850.91
5.613	498.489	2986.95	1546.05	2983.6	2093.11	1901.45	3946.34	2651.82	1863.59	1877.85	2641.66	2638.86	2969.5	0	3591.16	4232.37	2480.82	3817.21	3506	1989.78	2758.37	1975.42	3150.34	3765.13	2456.48	3495.45	0	1408.76	1569.69	3357.19	2172.59	2750.46	1637.01	0	2163.44	0	1338.73	3040.26	1612.7	3224.96	1797.63	0	3195.61	4068.64	1124.88	3585.27	3113.17	2200.18	4229.73
2.0885	496.42	1049.49	0	0	0	0	1374.67	1012.36	954.289	0	1080.76	982.408	0	281.54	1225.29	0	515.471	420.601	1212.22	406.752	0	0	0	0	0	0	0	0	0	0	0	0	0	0	0	0	0	0	0	0	0	0	0	0	0	0	0	0	0
16.0174	949.82	0	0	0	0	0	0	0	0	0	0	0	0	0	0	0	0	0	0	0	0	0	0	0	0	0	0	0	0	0	0	0	0	0	0	0	0	0	0	0	0	0	0	0	0	0	0	0	0
17.3726	949.76	0	0	0	0	0	0	0	0	0	0	0	0	0	0	0	0	0	0	0	0	0	0	0	0	0	0	0	0	0	0	0	0	0	0	0	0	0	0	0	0	0	0	0	0	0	0	0	0
15.6241	949.759	0	0	0	0	0	0	0	0	0	0	0	0	0	0	0	0	0	0	0	0	0	0	0	0	0	0	0	0	0	0	0	0	0	0	0	0	0	0	0	0	0	0	0	0	0	0	0	0
17.2367	949.749	0	0	0	0	0	0	0	0	0	0	0	0	0	0	0	0	0	0	0	0	0	0	0	0	0	0	0	0	0	0	0	0	0	0	0	0	0	0	0	0	0	0	0	0	0	0	0	0
15.1094	949.689	0	0	0	0	0	0	0	0	0	0	0	0	0	0	0	0	0	0	0	0	0	0	0	0	0	0	0	0	0	0	0	0	0	0	0	0	0	0	0	0	0	0	0	0	0	0	0	0
15.2315	949.687	0	0	0	0	0	0	0	0	0	0	0	0	0	0	0	0	0	0	0	0	0	0	0	0	0	0	0	0	0	0	0	0	0	0	0	0	0	0	0	0	0	0	0	0	0	0	0	0
18.169	948.902	1043.4	449.894	0	0	0	1313.2	0	266.142	1586.02	0	390.556	0	0	0	0	0	0	0	0	0	0	0	0	0	0	0	0	0	0	0	0	0	0	0	0	0	0	0	0	0	0	0	0	0	0	0	0	0
18.1803	948.894	1169.55	1123.64	2042.02	1830.96	1638.94	1749.2	0	0	0	1672.95	1192.9	1855.68	2037.42	1157.72	1634	1464.37	1602.73	1533.47	1308.74	1625.11	1496.73	1289.25	1890.99	1483.64	1446.88	1498.55	1468.39	1759.52	1814.28	1688.09	1787.68	1406.42	1943.25	1434.25	1050.81	1009.5	1636.16	1341.69	0	1580.73	1420.38	2084.79	2305.45	1217.81	1538.71	1731.52	1823.19	1626.58
16.7919	948.8	23084.7	18554.8	24041.1	22970.5	21610.9	22432.9	19745.9	21725.9	20049.6	23183.5	19889	19597.8	10867.8	11185	19361.8	28172.5	19708.8	34509.2	72497.6	32092.8	27303.5	29661.4	40624.4	34959.8	19573.3	14062.9	22725.4	37136.5	34173	17961.2	19936.6	40391.5	19971.8	25877	23163.8	11379.6	23267.5	22862.4	18434.1	11266.5	31015.2	13391.8	22317.5	24436.9	17173	29679.8	18029.2	8733.56
16.6342	948.8	17816.8	14915.9	20148.1	19141.1	17258.8	16879.8	15673.7	17858.9	17081.7	18353.3	16523.8	14904.6	21555.7	22374.6	19159.5	19164.1	20135.5	21091.5	17934	10619.4	11188.7	10419.5	10632.2	23786.7	20937.5	17873.3	13932.7	19757.2	0	22638.2	24569.7	0	16761.6	27198	10634.4	17957.4	38249.6	12248.3	26993.7	15799.6	21481.4	6963.97	0	21952.3	25692.7	0	22983.6	11508.8
16.1743	948.766	0	0	0	0	0	0	0	0	0	0	0	0	0	0	0	0	0	0	0	0	0	0	0	0	0	0	0	0	0	0	0	0	0	0	0	0	0	0	0	0	0	0	0	0	0	0	0	0
15.9977	948.711	1023.4	1043.27	0	1360.29	0	691.175	1182.2	1037.49	1242.42	868.911	0	1004.27	0	1263.68	2584.88	1118.24	773.28	2364.33	3223.3	0	0	377.515	223.509	1639.3	1265.16	932.464	4198.64	472.956	1483.37	0	0	6828.35	0	1773.38	0	0	1192.94	1673.67	1157.75	693.148	1793.75	0	2732.99	1498.17	0	490.765	0	0
17.8149	947.874	3479.36	2317.58	5370.05	3677.53	3819.83	3508.51	4016.96	3579.65	3684.76	3980.78	2913.47	1105.53	2750.1	1594.27	3304.81	2229.31	1087.53	2554.66	1107.88	2006.91	0	0	2899.3	4367.77	3747.87	1248.66	2769.1	3942.38	2439.25	4546.54	3913.12	2283.45	10291.7	2677.81	1423.19	1771.04	2676.14	3811.6	1867.61	3362.66	1639.09	3348.69	2521.58	2574.34	4718.26	1829.66	7174.23	2976.88
15.6886	947.802	11087.1	12656	8759.59	13971.4	11353.5	9384.2	11236.3	13740.8	11416.4	13894.7	9667.64	0	0	0	0	0	0	0	0	0	0	0	0	0	0	0	0	0	0	0	0	0	0	0	0	0	0	0	0	0	106.997	88959.1	39.3785	0	0	49487.6	60026.9	113955
16.3549	947.786	5162.37	0	0	0	4878.73	5189.1	4478.59	0	4468.71	3604.26	0	3391.36	0	0	0	4059.36	5191.77	5999.65	4631.72	0	0	1294.2	0	0	7926.72	4654.62	0	0	1744.46	0	0	0	4458.56	9743.58	0	3281.18	15998.6	0	0	0	0	0	0	0	0	0	0	0
16.1766	947.762	0	0	0	0	0	0	0	0	0	0	0	0	0	0	0	0	0	0	0	0	0	0	0	0	0	0	0	0	0	0	0	0	0	0	0	0	0	0	0	0	0	0	0	0	0	0	0	0
4.5215	796.545	8416.81	7476.01	7025.99	8221.35	8008.87	9122.47	7688.06	8299.22	8471.97	9189.46	7534.99	0	0	0	0	0	0	0	0	0	0	0	0	0	0	0	0	0	0	0	0	0	0	0	0	0	0	0	0	48.7972	0	38783.7	0	71.91	0	38197.8	19557.7	29587.5
3.0914	796.544	0	0	0	0	0	0	0	0	0	0	0	0	0	0	0	0	0	0	0	0	0	0	0	0	0	0	0	0	0	0	0	0	0	0	0	0	0	0	0	0	0	0	0	0	0	0	0	0
4.3469	796.544	1754.26	2154.18	1366.12	1971.06	2425.24	1975.71	1797.46	2515	2256.08	2351.21	2091.84	0	0	0	0	0	0	0	0	0	0	0	0	0	0	0	0	0	0	0	0	0	0	0	0	0	0	0	0	0	0	0	0	0	0	0	0	0
9.2047	796.524	6155.25	5288.84	6248.74	6215.79	5777.75	6277.49	6012.79	5994.8	5937.56	5944.52	5977.97	7130.21	5863.2	5890.05	5895.26	5830.41	6344.79	7329.77	5110.65	6399.54	6091.73	5640.43	6310.8	6145.84	5880.75	6381.34	6470.65	0	6080.05	6810.69	4728.36	5508.5	5025.1	6274.62	5835.6	5977.18	5739.53	5958.43	5260.96	6187.64	1926.36	6329.52	5825.93	7096.37	4883.22	5319.92	6103.42	5606.24
8.9944	796.524	4242.58	3860.11	0	3625.42	3857.46	4178.74	3705.44	3606.11	3653.65	3466.19	3516.55	5633.74	4043.52	4286.66	3480.49	3890.72	3615.62	5615.95	3577.7	4552.89	4075.35	3418.82	3623.41	4508.7	4184	4105.08	3360.52	2713.78	4030.86	5161	3172.07	2414.89	2449.24	3641.58	4633.64	3469.94	0	4466.89	3778.51	4844.32	6693.11	3585.01	3699.11	4628.1	0	3937.71	4133.66	3705.79
8.8932	796.523	0	0	0	0	0	0	0	0	0	0	0	0	0	0	0	0	0	0	0	0	0	0	0	0	0	0	0	0	0	0	0	0	0	0	0	0	0	0	0	0	0	0	0	0	0	0	0	0
9.3363	796.521	0	0	0	0	0	0	0	0	0	0	0	0	0	0	0	0	0	0	0	0	0	0	0	5965.17	1934.38	0	0	4821.72	0	2094.74	0	2093.76	1127.25	1274.74	0	0	0	0	0	0	0	0	0	0	0	0	0	0
9.4346	796.52	0	0	0	0	0	0	0	0	0	0	0	0	0	0	0	0	0	0	0	0	0	0	0	0	0	0	0	0	0	0	0	0	0	0	0	0	0	0	0	0	0	0	0	0	0	0	0	0
9.1444	796.52	0	0	0	0	0	0	0	0	0	0	0	0	0	0	0	0	0	0	0	0	0	0	0	0	0	0	0	0	0	0	0	0	0	0	0	0	0	0	0	0	0	0	0	0	0	0	0	0
15.4053	795.647	0	0	0	0	0	0	0	0	0	0	0	0	0	0	0	0	0	0	0	0	0	0	0	0	0	0	0	0	0	0	0	0	0	0	0	0	0	0	0	0	0	0	0	0	0	0	0	0
14.121	795.632	10226.4	8871.23	14459.9	15762.4	11268.1	11486.4	10403.8	12159.4	11536.3	13126.8	12242.3	8350.02	10974.2	9700.62	10518.1	12630.3	17737.3	5549.01	16027	13673.9	14012.2	14124.6	17690	8806.67	10024.6	11871.8	8740.15	11563.7	15194.4	9592.62	16944.8	21944.5	12901.6	9743.2	13609.5	11987.2	12128.7	7918.02	10086.7	7785.62	9680.79	6646.4	15504.2	8943.71	10399.1	16057.4	5869.18	10645.7
14.6846	795.624	0	0	0	0	0	0	0	0	0	0	0	0	0	0	0	0	0	0	0	0	0	0	0	0	0	0	0	0	0	0	0	0	0	0	0	0	0	0	0	0	0	0	0	0	0	0	0	0
13.9459	795.624	0	0	0	0	0	0	0	0	0	0	0	0	0	0	0	0	0	0	0	0	0	0	0	0	0	0	0	0	0	0	0	0	0	0	0	0	0	0	0	0	0	0	0	0	0	0	0	0
14.2968	795.623	0	0	0	0	0	0	0	0	0	0	0	0	0	0	0	0	0	0	0	0	0	0	0	0	0	0	0	0	0	0	0	0	0	0	0	0	0	0	0	0	0	0	0	0	0	0	0	0
16.6789	794.722	124076	108593	126378	140985	119206	118769	128326	116105	134400	131276	103806	31879.7	147145	38743.4	221063	33800.5	35635.6	108267	22137.5	51536.2	34194.9	35007.9	59349.4	72657.4	71006.4	38472.6	211126	94908	103657	45542.5	334146	282533	374384	78951.7	42567.2	19899.3	79516	362551	33910	45410	50102.5	107691	171124	66941.6	87098.2	79260.8	141842	78801.7
16.7584	794.718	0	0	0	0	0	0	0	0	0	0	0	0	0	0	0	0	0	0	0	0	0	0	0	0	0	0	0	0	0	0	0	0	0	0	0	0	0	0	0	0	0	0	0	0	0	0	0	0
1.1413	512.336	1180.63	1359.9	1096.62	1470.69	1374.51	1211.55	1175.8	1363.03	1379.14	1476.88	1155.02	1616.87	1406.27	1344.18	0	1201.28	1212.85	0	1920.22	1335.22	1209.14	1334.26	2000.05	1246.55	622.551	1132.44	1891	0	1001.42	847.94	2771.62	943.126	1133.64	822.026	1720.63	1880.31	1926.01	1095.51	1129.58	1602.17	1483.18	0	0	1961	2845.02	696.444	1124.97	1187.5
0.7133	512.335	0	886.086	865.969	1060.14	940.233	0	911.909	1004.34	866.204	893.514	954.814	685.237	1227.61	641.69	0	1079.18	596.212	856.777	0	1051.48	982.952	829.27	1012.34	558.859	845.073	1127.49	0	685.999	512.263	588.915	1507.13	586.59	943.789	1028.68	0	0	1422.03	0	0	1515.12	669.332	451.908	504.74	994.952	1342.88	0	1267.33	1341.09
7.8787	510.524	0	0	0	0	0	0	0	0	0	0	0	0	0	0	0	0	0	0	0	0	0	0	0	0	0	0	0	0	0	0	0	0	0	0	0	0	0	0	0	0	0	0	0	0	0	0	0	0
2.5577	510.392	2205.65	2336.77	2297.59	2412.33	2288.74	2273.94	2373.64	2372.12	2744.74	2842.92	2291.98	2647.03	2690.61	2220.63	1570.83	2677.18	7391.55	1845.46	4558.6	1562.99	2104.13	1807.83	5157.95	1291.68	2000.28	2929.26	1450.35	1731.81	1475.44	1942.83	2434.71	1441.95	2823.04	1770.22	1466.16	2389.66	2544.86	1254.5	1386.23	3574.11	0	2470	0	2515.33	2204.97	3143.51	3808.09	4228.68
1.5197	510.358	0	0	0	0	0	0	0	0	0	0	0	0	0	0	0	0	0	0	0	0	0	0	0	0	0	0	0	0	0	0	0	0	0	0	0	0	0	0	0	0	0	0	0	0	0	0	0	0
1.6356	510.356	7012.43	7764.58	7170.56	8240.66	8067.55	7726.18	7593.56	8049.29	8240.15	8811.03	7555.41	9455.66	10629.6	6673.79	7835.35	9572.6	21584.1	6209.24	15202.1	9805.15	11504.4	8741.73	9963.5	7083.9	3743.75	8153.16	4674.8	4405.1	6717.12	5678.16	11661.3	3574.8	7899.45	4613.33	6714.09	6256.89	9121.3	8439.53	4344.88	7528.87	3044.97	5140.91	4771.93	6844.76	7951.81	6365.77	7835.45	8818.7
1.7166	510.356	7407.64	7960.71	8316.83	9124.85	8515.79	8195.4	8503.5	8884.88	9034.58	9534.86	8037.39	8696.21	14785.9	8351.62	12700	8992.1	24769.5	6520.07	13608.9	9152.48	9852.98	8258.1	11993.9	6780.63	5149.51	7654.5	5690.07	5341.9	7297.41	5611.8	13081.6	5134.46	9791.01	5657.63	5957.27	7129.92	9318.94	7658.3	5255.82	8456.19	0	4833.29	5024.68	6979.44	9713.23	7049.4	8652.88	9816.18
2.4387	508.377	940.45	1078.69	0	1156.28	1065.72	1012.21	1043.42	1133.12	1135.61	1024.92	1042.55	1131.15	1194.41	1343.65	0	0	1850.58	0	2069.6	1041.29	1164.09	1174.31	1839.18	0	490.341	1095.2	1068.64	0	932.688	768.982	1283.17	0	635.593	0	0	733.301	1221.98	1048.7	0	1361.17	0	0	654.021	925.783	1030.85	1775.52	920.31	1831.29
1.7975	508.375	2950.76	3012.49	2792.57	3362.23	3332.75	3430.64	3172.26	0	3359.75	3569.55	3265.69	3863.79	0	2424.69	2211.31	3413.63	7542.67	3056.65	0	0	3163.24	3176.1	4039.59	0	2441.95	2051.4	2833.36	2274.04	2249.51	2095.08	0	1255.51	3222.92	2814.96	0	2666.16	2675.55	1991.86	2158.04	3775.78	1934.69	3874.73	0	2396.43	0	4170.86	5218.79	7269.14
1.2984	508.34	1313.17	1635.25	0	1537.19	1547.78	1426.96	1349	1686.29	1673.74	1290.93	1512.78	1825.51	1886.18	1068.64	2063.54	1576.3	3349.84	1255.94	2142.64	1033.85	1296.28	1017.72	1369.51	1279.18	819.188	1215.39	1157.1	928.908	1769.92	757.467	2609.81	897.012	2012.02	900.128	1237.34	1093.37	1872.4	1697.89	874.554	1487.38	0	885.222	1232.6	0	1768.45	1082.31	1576.97	1662.3
15.6714	507.404	0	0	0	0	0	0	0	0	0	0	0	0	0	0	0	0	0	0	0	0	0	0	0	0	0	0	0	0	0	0	0	0	0	0	0	0	0	0	0	0	0	0	0	0	0	0	0	0
0.7982	507.369	1210.66	1193.58	1133.8	1184.23	1384.71	1323.63	1151.02	1207.06	1282.48	1409.21	1431.33	3290.82	3423.37	2674.13	4248.5	3219.02	3377.19	3653.08	4114.68	3207.22	4097.94	5978.13	5308.4	0	0	0	0	0	0	0	0	0	0	0	0	0	0	0	0	0	0	0	0	0	0	0	0	0
1.7127	507.273	0	0	0	0	0	0	0	0	0	0	0	0	0	1165.72	1474.47	0	1350.98	1000.41	892.715	0	0	1138.58	0	0	1220.9	552.328	0	329.544	1434.31	0	817.565	0	0	0	0	517.351	1116.73	0	0	0	0	0	1560.51	369.863	1171.76	839.578	355.86	1310.95
1.5758	507.272	3236.83	1851.55	2604.26	2091.49	2012.64	4821.41	2288.19	2355.23	2135.59	2177.47	2458.53	2441.1	2507.57	4438	4930.32	1794.46	3219.38	4743.94	2427.18	2861.17	1311.01	3360.41	1946.38	3574.18	4524.38	2081.5	1825.81	2290.11	4649.98	2388.46	2653.66	2325.3	1135.24	2357.61	1999.87	2457.25	3449.38	2026.04	4395.46	1821.96	1578.1	2476.57	5276.31	1186.4	4176.47	2970.73	1551.37	3369.4
1.4188	507.271	0	0	0	0	0	0	0	0	0	0	0	0	0	0	0	0	0	0	0	0	0	0	0	1006.14	1609.92	848.031	0	880.932	1681.62	1288.39	0	0	491.508	1087.77	647.013	835.272	0	0	0	0	0	0	0	0	0	0	0	0
4.3498	506.439	235.55	0	0	0	484.54	375.648	353.69	0	267.159	0	652.238	0	0	0	0	0	0	0	0	0	0	0	0	0	0	0	0	0	0	0	0	0	0	0	0	0	0	0	0	0	0	0	0	0	0	0	0	0
15.2876	951.77	1611.96	1155.92	1488.03	1822.54	1827.18	2120.18	1734.15	1972.22	1510.57	1826.07	1761.7	0	0	0	0	0	0	0	0	0	0	0	0	0	0	0	0	0	0	0	0	0	0	0	0	0	0	0	0	0	91.4277	3921.3	0	48.3899	0	3548.27	3550.27	3925.76
14.9543	951.769	1742.04	1434.93	1547.78	1754.04	1330.86	1682.87	1818.8	1719.94	1300.33	1435.97	1619.36	0	0	0	0	0	0	0	0	0	0	0	0	0	0	0	0	0	0	0	0	0	0	0	0	0	0	0	0	0	0	0	0	0	0	0	0	0
15.0032	951.758	0	0	0	0	0	0	0	0	0	0	0	0	0	0	0	0	0	0	0	0	0	0	0	0	0	0	0	0	0	0	0	0	0	0	0	0	0	0	0	0	0	0	0	0	0	0	0	0
14.1185	951.721	0	0	0	0	0	0	0	0	0	0	0	0	0	0	0	0	0	0	0	0	0	0	0	0	0	0	0	0	0	0	0	0	0	0	0	0	0	0	0	0	0	0	0	0	0	0	0	0
15.404	951.705	1217.87	1607.56	1131.99	1686.34	1274.79	457.48	1348.15	0	1614.52	1507.98	1115.26	0	0	0	0	0	0	0	0	0	0	0	0	0	0	0	0	0	0	0	0	0	0	0	0	0	0	0	0	39.9303	0	4768.41	0	0	0	2261.18	8282.75	6870.08
15.5264	951.7	0	0	0	0	0	0	0	0	0	0	0	0	0	0	0	0	0	0	0	0	0	0	0	0	0	0	0	0	0	0	0	0	0	0	0	0	0	0	0	0	0	1749.06	0	0	0	1817.9	1913.39	2572.6
15.3917	951.697	0	0	0	0	0	0	0	0	0	0	0	0	0	0	0	0	0	0	0	0	0	0	0	0	0	0	0	0	0	0	0	0	0	0	0	0	0	0	0	0	0	0	0	0	0	0	0	0
18.3547	950.911	0	0	0	0	0	0	0	0	0	0	0	0	0	0	0	0	0	0	0	0	0	0	0	0	0	0	0	0	0	0	0	0	0	0	0	0	0	0	0	0	0	0	0	0	0	0	0	0
16.8974	950.815	24661.1	21003.3	28284.9	26225	22819.9	23500.1	22045.8	23853.5	24974.6	26193.9	21357.8	23056.9	25906.1	22880	26328.6	25924.2	23370.3	32017.8	18037.4	15461.6	15135.2	16026.3	15912.4	30760.7	25111.8	22112.5	15811.7	45763.6	22071.1	31746.5	32547.4	36774	27474.7	32124	16578.6	23777.5	39803.8	18989.4	35019	20262.4	27599	25313.2	24141.3	37600.3	34939.3	20473.7	39848.6	20754
17.0905	950.815	8535.72	7424	10482.7	10556.7	8164.94	8577.05	7408.11	7751.52	8662.37	9311.08	7490.89	4196.32	5070.59	4031.68	8679.78	9278.37	7117.04	15918.7	15921.8	9232.32	6008.85	7413.78	10865.9	20889.4	8678.19	4463.55	5187.49	16824.8	8602.57	8240.78	9630.96	10951.6	10607.8	11729.6	8842.24	4832.16	11109.1	9412.1	8303.66	4042.74	12119	6200.93	4797.13	9888.93	9119.03	11329.3	11631.5	3586.99
17.0604	950.809	0	0	0	0	0	0	0	0	0	0	0	0	0	0	0	0	0	0	0	0	0	0	0	0	0	0	0	0	0	0	0	0	0	0	0	0	0	0	0	0	0	0	0	0	0	0	0	0
15.0105	950.751	0	0	0	0	0	0	0	0	0	0	0	0	0	0	0	0	0	0	0	0	0	0	0	0	0	0	0	0	0	0	0	0	0	0	0	0	0	0	0	0	33.9209	566.314	0	0	0	1063.43	1643.81	1511
14.9879	950.744	0	0	0	0	0	0	0	0	0	0	0	0	0	0	0	0	0	0	0	0	0	0	0	0	0	0	0	0	0	0	0	0	0	0	0	0	0	0	0	0	0	0	0	0	0	0	0	0
16.2491	950.728	3292.7	3174.36	3260.7	3400.66	3273.34	2979.6	2909.03	3406.37	3169.88	2812.07	2621.5	2961.94	1115.32	2624.38	5111.18	4040.98	1746.85	4761.37	5583.35	1256.05	1898.01	1628.7	1728.66	3514.24	3090.02	2391.94	8876.51	3174.07	5531.52	2689.9	2954.01	14080.7	1531.62	4242.18	1601.71	1820.1	3103.2	4591.84	3032.96	1735.35	4337.15	0	8476.41	3766.8	2195.2	4061.43	1895.88	1189.62
16.4155	950.727	0	0	0	0	0	0	0	0	0	0	0	0	0	0	0	0	0	0	0	0	0	0	0	909.198	149.709	90.2704	0	422.312	324.091	0	204.455	2831.3	0	0	90.4217	0	130.604	0	0	0	0	0	0	0	0	0	0	0
3.9168	950.633	0	0	0	0	0	0	0	0	0	0	0	0	0	0	0	0	0	0	0	0	0	0	0	0	0	0	0	0	0	0	0	0	0	0	0	0	0	592.917	1152.04	409.33	0	0	1029.22	0	1172.06	0	284.944	0
9.9867	796.585	0	0	0	0	0	0	0	0	0	0	0	0	0	0	0	0	0	0	0	0	0	0	0	0	0	0	0	0	0	0	0	0	0	0	0	0	0	0	0	0	0	0	0	0	0	0	0	0
8.8699	796.585	0	0	0	0	0	0	0	0	0	0	0	0	0	0	0	0	0	0	0	0	0	0	0	0	0	0	0	0	0	0	0	0	0	0	0	0	0	0	0	0	0	0	0	0	0	0	0	0
9.3402	796.584	0	0	0	0	0	0	0	0	0	0	0	0	0	0	0	0	0	0	0	0	0	0	0	0	0	0	0	0	0	0	0	0	0	0	0	0	0	0	0	0	0	0	0	0	0	0	0	0
10.0901	796.584	48460.1	51938.3	2132.61	52298.7	52115.1	50573.8	48893.5	52883.7	54234.1	56963	50380.4	31590.6	56930	50538.2	88565.4	56379.6	61851.6	18882.1	58281.8	38301.8	43307.4	54846.4	41463.7	46742	47368.3	44872.7	45973.3	49396.7	85796.1	35706.6	50964.4	73757.3	86674.5	56979	33707.2	55073.1	60395.9	45514.2	56715.7	45533.3	0	22386.4	51662.1	38200	0	60519.9	44380.5	52128.1
8.7753	796.584	0	0	0	0	0	0	0	0	0	0	0	0	0	0	0	0	0	0	0	0	0	0	0	0	0	0	0	0	0	0	0	0	0	0	0	0	0	0	0	0	0	0	0	0	0	0	0	0
9.6784	796.584	25925.2	27794.2	0	27930.1	28125.4	26134.6	26893.3	28336.6	30807.3	30024.3	0	20215.4	0	21215.4	23588	0	38605.9	12694.5	41671.8	30645.1	32884.7	44157	0	30412.6	17369.5	27525.2	19011.5	24680.1	42272.7	22309.6	23886.6	21387.9	35813.5	24386.9	24779.3	27353.3	36071	35619.7	28758.5	21915.3	0	13863	26938	22626.4	0	30889.4	22983.1	28187.6
9.5833	796.583	0	0	0	0	0	0	0	0	0	0	0	0	0	0	0	0	0	0	0	0	0	0	0	0	0	0	0	0	0	0	0	0	0	0	0	0	0	0	0	0	0	0	0	0	0	0	0	0
9.4054	796.581	0	0	0	0	0	0	0	0	0	0	0	0	0	0	0	0	0	0	0	0	0	0	0	0	0	0	0	0	0	0	0	0	0	0	0	0	0	0	0	0	0	0	0	0	0	0	0	0
5.1487	796.549	0	0	0	0	0	0	0	0	0	0	0	0	0	0	0	0	0	0	0	0	0	0	0	0	0	0	0	0	0	0	0	0	0	0	0	0	0	0	0	0	0	0	0	0	0	0	0	0
3.6083	796.548	0	0	0	0	0	0	0	0	0	0	0	0	0	0	0	0	0	0	0	0	0	0	0	0	0	0	0	0	0	0	0	0	0	0	0	0	0	0	0	0	0	0	0	0	0	0	0	0
4.0048	796.547	0	0	0	0	0	0	0	0	0	0	0	0	0	0	0	0	0	0	0	0	0	0	0	0	0	0	0	0	0	0	0	0	0	0	0	0	0	0	0	0	0	0	0	0	0	0	0	0
4.1946	796.547	0	0	0	0	0	0	0	0	0	0	0	0	0	0	0	0	0	0	0	0	0	0	0	0	0	0	0	0	0	0	0	0	0	0	0	0	0	0	0	0	0	0	0	0	0	0	0	0
4.7935	796.547	0	0	0	0	0	0	0	0	0	0	0	0	0	0	0	0	0	0	0	0	0	0	0	0	0	0	0	0	0	0	0	0	0	0	0	0	0	0	0	0	0	0	0	0	0	0	0	0
3.8816	796.546	0	0	0	0	0	0	0	0	0	0	0	0	0	0	0	0	0	0	0	0	0	0	0	0	0	0	0	0	0	0	0	0	0	0	0	0	0	0	0	0	0	0	0	0	0	0	0	0
3.1542	796.546	0	0	0	0	0	0	0	0	0	0	0	0	0	0	0	0	0	0	0	0	0	0	0	0	0	0	0	0	0	0	0	0	0	0	0	0	0	0	0	0	0	0	0	0	0	0	0	0
5.6937	796.546	0	0	0	0	0	0	0	0	0	0	0	0	0	0	0	0	0	0	0	0	0	0	0	0	0	0	0	0	0	0	0	0	0	0	0	0	0	0	0	0	0	0	0	0	0	0	0	0
0.5663	520.333	252.555	168.466	1661.95	0	885.365	884.333	185.286	159.97	659.055	0	0	137.454	901.047	341.718	0	573.036	0	0	0	1404.74	334.744	1905.19	0	0	0	0	0	0	0	0	0	0	0	0	0	0	0	0	0	0	0	0	0	0	0	0	0	0
16.3864	519.441	0	0	0	0	0	0	0	0	0	0	0	92.4027	0	399.696	1464.2	0	0	563.433	70.8719	0	0	81.4639	0	384.008	396.735	0	0	0	268.338	0	2802.78	1410.33	2248.12	0	111.634	0	439.297	0	0	0	0	0	737.929	190.626	0	151.689	1441.27	416.066
1.0118	518.324	3277.54	3656.5	3281.81	3721.89	3459.3	3652.15	3242.92	3475.16	3588.72	3672.24	3545.98	5468.3	4306.71	3229.6	6195.31	2888.18	0	2655.42	5441.63	2992.01	2495.51	2016.15	3555.47	2510.76	2341.43	3072.16	4708.59	1244.69	2907.36	2221.08	7848.11	0	5307.01	2461.17	3278.58	1048.36	4340.43	3677.47	2357.19	5196.4	2269.28	1244.98	4182.21	3100.68	0	2657.94	2962.27	2921.54
1.3384	518.322	5408.75	5419.2	4655.08	6452.65	6009.28	5220.25	5594.04	5477.03	6583.14	6453.19	5290.21	5282.9	7663.29	4209.43	4878.65	5091.37	13283.5	4530.35	6128.94	4858.24	6026.16	3231.71	5524.58	5587.58	3888.41	3751.6	7077.02	4948.23	4747.02	3725.22	11666.7	5293.96	8063.18	4352.04	5592.97	4435.64	8368.83	5569.23	3704.16	5047.36	3299.08	5204.37	3346.71	4558.79	8151.63	7590.4	8680.37	8804.08
1.444	518.322	21589.5	21494.3	22012.4	22749.4	22058.6	23377.7	21754.7	21971.1	21283.9	20839.7	21351.6	22055.2	21527.5	22145.4	22595.9	21764.2	19257.2	22468.9	22309.6	22414.8	20725.3	23147.3	21935.2	22341.5	23004.8	22655.8	21380.8	22382	23390.4	22278.6	19938.9	22238.5	20688.4	22962.4	22163.3	22532.3	21600.6	22127.6	23006.5	22376.2	22205.1	23269.9	24247.6	21628.2	20682.4	22762.1	19778.7	22349.6
14.4055	517.462	932.068	0	1005.46	871.095	877.708	950.089	914.01	947.648	925.693	0	1116.72	1049.21	1299.6	0	918.877	1121.63	0	1050.96	799.358	0	0	0	0	0	0	887.434	1047.19	0	938.675	723.919	0	847.013	902.563	703.003	1030.08	0	1040.52	1167.26	0	742.659	1000.39	1146.46	978.832	399.763	1256.3	1016.07	1066.41	961.952
0.6826	516.374	276.02	0	0	325.865	365.635	0	360.437	419.563	278.074	331.472	286.164	1063.66	1040.15	1026.48	1084.06	909.079	1397.74	1100.9	1036.29	858.239	989.113	1512.99	1466.61	0	0	0	0	0	0	0	0	0	0	0	0	0	0	0	0	0	0	0	0	0	0	0	0	0
1.1238	516.307	1240.65	1333.43	990.49	1346.5	1454.63	1277.47	1349.53	1274.98	1452.02	1532.35	1303.95	1401.29	1763.39	0	0	1350.87	3352.84	1107.15	1586.96	0	1478.22	0	1020.3	0	850.625	965.08	1373.05	0	1292.01	0	2494.26	1495.43	1966.93	0	1741.12	853.441	1624.81	1078.79	0	1099.31	721.297	0	0	1209.87	1519.82	1523.5	2158.12	1899.26
2.377	515.396	8155.79	8345.76	7956	9448.36	8159.58	8676.78	8439.77	8184.05	8505.43	10408.4	8613.11	8267.24	8359.57	8471.42	9134.11	8884.66	8563.07	8771.46	9264.9	8113.56	8954.27	8985.82	9373.72	8231.63	8533.69	8284.12	6785.17	7225.09	8206.39	7880.67	7736.06	8343.43	8454.21	7945.76	7608.97	7818.31	8571.08	9098.14	7846.44	7749.6	8033.93	7131.09	8032.66	8070.26	8348.54	7585.3	8480.19	7665.66
0.7297	515.366	0	0	0	0	0	0	0	0	0	0	0	443.503	612.976	403.965	712.401	507.216	598.599	669.294	652.798	688.907	873.317	1289.03	1190.22	0	0	0	0	0	0	0	0	0	0	0	0	0	0	0	0	0	0	0	0	0	0	0	0	0
1.4408	515.313	1102.84	1714.86	1456.23	1778.4	1466.27	1662.53	1326.23	1731.06	1561.44	1803.68	1706.08	1396.56	1686.29	1574.25	1791.22	1403	2110.68	1658.45	1963.09	1340.9	1732.1	1557.74	1614.93	1524.99	1218.05	1396.17	1430.58	1248.11	1065.19	900.327	1591.51	1238.88	1946.48	1174.9	1209.67	1233.37	1863.65	1810.85	953.427	1227.17	1281.38	1309.21	1144.23	1336.3	1977.39	1644.67	1738.31	1649.58
0.8088	514.39	0	0	0	0	0	0	0	0	0	0	0	3287.11	2465.09	0	3426.55	3399.28	4650.36	2059.9	3124.58	0	2924.54	4115.59	5270.88	0	0	0	0	0	0	0	0	0	0	0	0	0	0	0	0	0	0	0	0	0	0	0	0	0
0.8404	514.382	2308.9	2849.92	2088.08	2411.29	2400.71	2612.17	2341.71	2414.42	2519.44	2848.45	2463.2	7239.97	7484.77	4423.05	8822.47	7766.85	8204.98	7227.27	9135.24	6138.72	8378.92	12216.2	10454.8	0	0	0	0	0	0	0	0	0	0	0	0	0	0	0	0	0	0	0	0	0	0	0	0	0
0.9036	512.873	189.194	298.733	0	207.024	0	363.607	219.396	329.92	227.647	313.075	212.661	0	818.066	690.13	1012.93	850.286	0	932.325	1072.47	660.34	965.919	1408.99	1312.02	0	0	0	0	0	0	0	0	0	0	0	0	0	0	0	0	0	0	0	0	0	0	0	0	0
1.4313	512.416	1825.35	0	1699.34	1790.98	0	1619.4	1818.03	1501.48	1176.95	1543.1	1549.4	1226.73	1159.99	1625.26	1216.35	0	425.802	1907.09	1016.34	755.691	1321.09	1517.57	0	0	0	0	0	0	0	0	0	0	0	0	0	0	0	483.739	0	0	1075.55	0	1128.13	0	0	0	0	1533.82
1.5038	512.414	0	0	0	0	0	0	0	0	0	0	0	1226.73	0	1236.96	1218.22	0	0	0	980.865	776.332	0	1283.14	0	0	0	0	0	0	0	0	0	0	0	0	0	0	0	0	0	0	0	0	0	0	0	0	0	0
15.1266	953.779	0	0	0	0	0	0	0	0	0	0	0	0	0	0	0	0	0	0	0	0	0	0	0	0	0	0	0	0	0	0	0	0	0	0	0	0	0	0	0	0	0	0	0	0	0	0	0	0
15.4695	953.777	0	0	0	0	0	0	0	0	0	0	0	0	0	0	0	0	0	0	0	0	0	0	0	0	0	0	0	0	0	0	0	0	0	0	0	0	0	0	0	0	0	0	0	0	0	0	0	0
15.7019	953.72	0	1214.16	0	1283.33	1351.08	685.718	0	1071.37	1093.1	0	0	0	0	0	0	0	0	0	0	0	0	0	0	0	0	0	0	0	0	0	0	0	0	0	0	0	0	0	0	0	0	0	0	0	0	0	0	0
17.3087	952.832	0	0	0	0	0	0	0	0	0	0	0	0	0	466.005	815.148	0	761.944	1157.49	840.118	0	0	401.64	0	0	0	0	0	0	0	0	0	0	0	0	0	0	0	0	0	0	0	0	0	0	0	0	0	0
17.2101	952.831	0	0	0	0	0	0	0	0	0	0	0	0	0	6509.21	0	1988.63	0	0	5456.39	6408.53	5723.12	6635.8	1052.14	0	0	0	0	0	0	0	0	0	0	0	0	0	0	0	0	0	0	0	0	0	0	0	0	0
17.1305	952.831	16876.7	13133.4	21708.5	20100.3	16444.8	15959.5	15700	15941.6	18250.9	18215.1	14785	14323.7	20030.1	10645.9	17183.1	16989.5	12777.7	19679.4	8637.71	10692.5	9517.39	12146.1	16660.8	19390.6	14043.6	13500.8	11266.9	38433	15903.5	26098.3	21570.8	21398.4	20666.6	19478.9	11796.3	13661.1	21295.3	12964.7	16814.8	12248.6	18860.4	23683.4	14064	29859.5	22880.5	20249.8	24963.1	15241.4
15.1827	952.762	0	0	0	0	0	0	0	0	0	0	0	0	0	0	0	0	0	0	0	0	0	0	0	0	0	0	0	0	0	0	0	0	0	0	0	0	0	0	0	0	0	2046.39	0	0	0	3557.8	4504.54	8340.21
15.331	952.761	0	0	0	0	0	0	0	0	0	0	0	0	0	0	0	0	0	0	0	0	0	0	0	0	0	0	0	0	0	0	0	0	0	0	0	0	0	0	0	0	0	0	0	0	0	0	0	0
15.0019	952.76	0	0	0	0	0	0	0	0	0	0	0	0	0	0	0	0	0	0	0	0	0	0	0	0	0	0	0	0	0	0	0	0	0	0	0	0	0	0	0	0	0	0	0	0	0	0	0	0
16.3593	952.744	0	0	0	0	0	0	0	0	0	0	0	0	0	0	0	0	0	0	0	0	0	0	0	0	0	0	0	0	0	0	0	0	0	0	0	0	0	0	0	0	0	0	0	0	0	0	0	0
16.5286	952.743	3342.37	3058.82	2999.69	3233.46	3269.42	3039.67	2812.53	3763.07	3474.11	3329.46	2801.5	3270.33	1375.97	2190.56	3809.15	4239.19	2687.36	4080.27	8134.22	2554.93	3336.61	3043.32	3755.87	3619.36	2900.12	2101.09	6770.39	3330.1	6483.13	3157.85	2606.72	11684.3	2596.11	3699.91	2924.56	1744.05	2799.66	4508.9	2497.98	1573.68	4894.18	1296.66	6579.77	4387.32	2110.96	4730.75	1723.81	1455.45
14.0904	952.727	0	0	0	0	0	0	0	0	0	0	0	0	0	0	0	0	0	0	0	0	0	0	0	0	0	0	0	0	0	0	0	0	0	0	0	0	0	0	0	0	0	0	0	0	0	0	0	0
0.8103	952.676	0	737.083	282.201	0	0	669.231	770.628	664.968	0	861.846	762.714	2575.9	2770.96	1695.63	3101.79	2603.33	2484.04	2591.18	2671.48	2272.45	2633.57	4629.01	4102.97	0	0	0	0	0	0	0	0	0	0	0	0	0	0	0	0	0	0	0	0	0	0	0	0	0
17.5552	951.774	0	0	0	0	0	0	0	0	0	0	0	0	0	0	0	0	0	0	0	0	0	0	0	0	0	0	0	0	0	0	0	0	0	0	0	0	0	274.936	0	349.738	0	0	134.197	0	553.002	0	1046.99	435.67
15.896	951.774	2148.82	1629.6	1870.94	2170.4	1811.54	2027.14	1372.05	2173.81	1520.02	2333.51	1613.22	3153.28	1733.97	2850.76	0	3221.18	4698.87	2353.53	1133.32	1828.41	0	2078.35	2217.22	2984.38	2569.64	1110.37	0	3292.4	0	2284.2	2060.89	198.436	1407.78	2859.47	2087.96	4523.04	4741.46	1244.18	4333.41	1327.2	2791.03	0	457.902	2797.67	6499.63	0	1488.02	0
14.8713	951.77	0	0	0	0	0	0	0	0	0	0	0	0	0	0	0	0	0	0	0	0	0	0	0	0	0	0	0	0	0	0	0	0	0	0	0	0	0	0	0	0	0	0	0	0	0	0	0	0
11.7814	796.62	0	0	0	0	0	0	0	0	0	0	0	0	0	0	0	0	0	0	0	0	0	0	0	0	0	0	0	0	0	0	0	0	0	0	0	0	0	0	0	0	0	0	0	0	0	0	0	0
11.9012	796.62	10569.6	10586.9	2679.77	10068.5	10565.4	10936.4	10117.1	10839.3	10666.5	12227.1	10251.3	5436.07	0	5610.05	8962.89	7956.25	7372.41	5087.85	17269.4	7563.3	7506.65	14067.9	10532.2	5983.14	9367.92	0	11223.8	0	15340.3	8702.78	16783.4	12684.9	9228.45	16192.3	7569.75	20667.4	14876.9	7571.08	9474.45	12812.6	0	8113.39	11674.9	12309.8	0	8436.1	4748.99	11264.1
12.0337	796.62	0	0	0	0	0	0	0	0	0	0	0	0	0	0	0	0	0	0	0	0	0	0	0	0	0	0	0	0	0	0	0	0	0	0	0	0	0	0	0	0	0	0	0	0	0	0	0	0
12.3053	796.62	1990.22	1943.85	1655.98	1844.73	1872.57	1726.94	1916.44	1894.11	2224.2	1020.55	1838.19	1107.99	1474.55	1535.57	1355.88	1440.5	1730.14	0	2830.56	705.665	90.8471	2400.42	1731.78	0	1775.28	2441.24	1441.62	615.108	3509.78	1578.23	2178.1	1818.89	1405.55	2975.09	0	3151.86	2840.54	1495.81	0	2724.99	1452.06	23.4943	2091.92	2294.23	1099.2	2063.72	0	1346.28
12.9906	796.619	0	0	0	0	0	0	0	0	0	0	0	0	0	0	0	0	0	0	0	0	0	0	0	0	1728.68	1786.47	0	1568.97	1667.54	0	1226.8	2646.3	2271.66	0	0	0	1477.45	0	1566.99	2500.18	0	0	1462.72	1844.26	0	0	1256.6	1420.24
12.5821	796.619	0	0	0	0	0	0	0	0	0	0	0	0	0	0	0	0	0	0	0	0	0	0	0	0	0	0	0	0	0	0	0	0	0	0	0	0	0	0	0	0	0	0	0	0	0	0	0	0
14.2494	796.619	0	0	0	0	0	0	0	0	0	0	0	0	0	0	0	0	0	0	0	0	0	0	0	0	0	0	0	0	0	0	0	0	0	0	0	0	0	0	0	0	0	0	0	0	0	0	0	0
12.1654	796.621	0	0	0	0	0	0	0	0	0	0	0	0	0	0	0	0	0	0	0	0	0	0	0	0	0	0	0	0	0	0	0	0	0	0	0	0	0	0	0	0	0	0	0	0	0	0	0	0
12.4336	796.618	0	0	0	0	0	0	0	0	0	0	0	727.797	0	1705.02	0	1475.22	0	0	0	1640.62	1608.71	1328.8	0	0	0	0	0	0	0	0	0	0	0	0	0	0	0	0	1659.15	1639.17	2959.39	1248.85	1584.74	1063.5	0	0	0	0
13.7541	796.618	12466.9	16934	0	15506.2	16038.4	17069.9	0	13905	16820.1	8788.5	13976.4	0	13242.4	17219.4	14566.2	0	10749.8	12347.4	31848	12345.5	13355.4	21814.2	11799.9	12729.1	12901.3	0	16324.2	13600.8	41461.1	16185.9	15480.1	12260.9	9920.38	21675	16170.2	19062.4	19363.5	14065.1	14008.6	2896.83	12592.1	0	22984.7	17070.9	4659.37	3969.62	6933.41	15573.7
13.6494	796.616	0	0	0	0	0	0	0	0	0	0	0	0	0	0	0	0	0	0	0	0	0	0	0	0	0	0	0	0	0	0	0	0	0	0	0	0	0	0	0	0	0	0	0	0	0	0	0	0
13.9597	796.622	702.403	0	0	1410.22	1084.33	1111.53	492.139	1224.07	0	1201.29	637.428	0	0	0	0	0	0	0	0	0	0	0	0	0	0	0	0	0	0	0	0	0	0	0	0	0	0	0	0	0	0	0	0	0	0	0	0	0
13.8371	796.604	0	0	0	0	0	0	0	0	0	0	0	0	0	0	0	0	0	0	0	0	0	0	0	0	0	0	0	0	0	0	0	0	0	0	0	0	0	0	0	0	0	0	0	0	0	0	0	0
10.2464	796.588	0	0	0	0	0	0	0	0	0	0	0	0	0	0	0	0	0	0	0	0	0	0	0	0	0	0	0	0	0	0	0	0	0	0	0	0	0	0	0	0	0	0	0	0	0	0	0	0
13.8547	796.591	0	0	0	0	0	0	0	0	0	0	0	0	0	0	0	0	0	0	0	0	0	0	0	0	1530.52	379.075	0	0	949.859	0	1376.89	2147.59	6983.01	2372.18	0	0	4024.27	0	0	0	0	0	0	0	0	0	0	0
10.3531	796.589	0	0	0	2110.45	1481.43	1195.77	0	1348.76	1367.07	1950.87	0	1268.21	0	0	2520.22	0	0	553.024	0	1475.89	1573.8	1661.19	0	1843.74	1688.23	0	0	0	2869.93	0	1063.16	1730.06	1957.16	1880.79	0	0	0	0	0	0	0	0	0	0	0	0	0	0
13.6296	523.472	2516.25	1673.71	2596.79	2123.29	1792.42	3868.24	2615.28	1928.53	2017.29	2627.34	2137.31	0	2637.28	2271.92	4227.45	1899.11	3338.64	3493.69	1315.7	2291.91	1229.04	2387.49	3444.99	2532.19	2659.78	1122.19	2578.83	1693.58	2309.75	1638.92	3354.65	1240.38	5358.26	2026.1	1500.61	0	2451.09	2692.43	2472.97	1338.98	1150.47	2797.08	3503.38	0	3161.02	2343.6	2745.22	3219.42
1.4263	523.359	0	0	0	0	0	0	0	0	0	0	0	6714.77	0	4314.35	4493.93	0	0	0	0	0	5753.83	5021.19	5821.14	4674.1	3370.72	4803.84	5025.32	3829.71	4969.36	0	7715.37	4676.39	0	3729.87	5299.6	4082.89	0	5737.07	0	5808.87	0	3739.78	4704.87	5103.09	5781.29	4376.7	5313.66	0
1.7497	523.246	0	0	0	0	0	0	0	0	0	0	0	0	0	0	0	0	0	0	0	0	0	0	0	0	0	0	0	0	0	0	0	0	0	0	0	0	0	227.246	0	265.903	324.227	399.058	1673.27	0	0	0	0	1263.87
1.3828	523.246	0	0	1117.66	1139.34	0	1760.66	1001.69	891.457	1064.56	978.112	927.076	0	1108.55	1993.81	1729.36	0	0	1946.63	1348.92	0	0	0	1216.33	0	0	0	0	0	0	0	0	0	0	0	0	0	0	0	2263.49	0	0	0	2969.32	0	1082.14	1245.19	791.873	1554.54
11.0243	522.599	0	0	0	0	0	0	0	0	0	0	0	0	0	0	0	0	0	0	0	0	0	0	0	0	0	0	0	0	0	0	0	0	0	0	0	0	0	0	0	0	0	0	0	0	0	0	0	0
0.7484	522.375	481.13	0	453.504	521.231	520.299	0	436.452	580.658	475.435	0	645.989	1442.99	1419.78	1325.15	1908.46	1336.2	1526.85	1516.8	1726.49	1570.67	1874.98	3092.43	2711.05	0	0	0	0	0	0	0	0	0	0	0	0	0	0	0	0	0	0	0	0	0	0	0	0	0
1.5243	522.356	141606	156582	134175	161636	160129	153300	151238	158143	162601	169299	155360	219677	178275	117863	137814	149514	260243	96509.9	240120	201171	189778	152601	211089	128646	90543.2	118868	143580	104964	125631	92302.7	264318	121669	196270	94341.2	149055	115912	176681	165895	93276.2	158739	86284.2	95090.6	111887	145792	189990	127067	168206	158795
1.4201	522.356	0	0	0	0	0	0	0	0	0	0	0	0	0	0	0	0	0	0	0	0	0	0	0	0	0	0	0	0	0	0	0	0	0	0	0	0	0	0	0	0	0	0	0	0	0	0	0	0
16.3809	521.457	1221.03	0	0	1000.38	1054.27	799.788	778.297	1159.04	1107.78	1213.74	0	0	0	0	0	0	0	0	0	0	0	0	0	0	0	640.607	966.821	0	536.18	399.447	0	1207.98	2754.04	749.421	0	0	1209.98	0	0	531.351	0	0	1212.87	0	1226.59	454.096	2023.73	1078.14
16.6807	521.457	3986.39	3430.4	3294.4	3488.81	3454.96	3022.1	2641.67	2846.99	3208.17	3177.8	2558.81	1469.45	4420.5	1124.23	5478.54	1039.33	1361.24	2413.54	727.889	1858.17	0	1637.83	1699.99	2147.03	1799.59	1294.73	4272.94	2888.52	2869.07	1364.65	8349.21	4838.72	8044.02	2067.48	1395.87	0	2301.54	8106.7	1377.81	1422.49	1498.1	2813.79	3964.92	1334.73	2364.27	2097.44	3946.51	2613.92
0.9013	521.385	1312.07	1562.24	1257.3	1337.43	1429.04	1252.36	1477.22	1527.08	1334.5	1334.86	1420.13	3510.59	3626.86	2848.58	4343.11	4102.22	3791.28	3816.56	4390.58	3165.38	4269.48	6304.24	5614.41	0	0	0	0	0	0	0	0	0	0	0	0	0	0	0	0	0	0	0	0	0	0	0	0	0
7.705	520.51	0	0	0	0	0	0	0	0	0	0	0	0	0	0	0	0	0	0	0	0	0	0	0	0	0	0	0	0	0	0	0	0	0	0	0	0	0	0	0	0	0	0	0	0	0	0	0	0
11.3667	520.51	0	0	0	0	0	0	0	0	0	0	0	0	0	0	0	0	0	0	0	0	0	0	0	0	0	0	0	0	0	0	0	0	0	0	0	0	0	0	0	0	0	0	0	0	0	0	0	0
11.4855	520.51	1344.65	1097.77	0	1646.59	1454.04	1401.52	1391.81	1464.34	1513.55	1581.26	0	1184.37	0	0	1430.22	0	1988.87	0	1321.78	1392.98	1148.72	1210.35	0	1289.71	1414.66	1385.19	1550.99	1821.46	1415.03	1018.23	1646.41	1042.28	2645.23	1626.95	0	1333.25	1329.9	1385.49	1532.95	1327.72	0	1664.81	1090.66	1350.64	0	0	1517.64	1603.85
8.192	520.509	0	0	0	0	0	0	0	0	0	0	0	0	0	0	0	0	0	0	0	0	0	0	0	0	0	0	0	0	0	0	0	0	0	0	0	0	0	0	0	0	0	0	0	0	0	0	0	0
1.1949	520.341	277287	308803	259707	305807	301930	297970	290129	308251	314789	327988	294968	444287	296551	294710	244937	256609	286556	149244	536626	323791	329779	210922	341288	253225	204898	275194	254675	178056	223564	220676	524440	188390	415084	202587	332388	248245	392608	326320	230885	486065	136604	164823	272734	384357	394479	169681	328293	262467
15.5001	955.802	10766.7	8263.83	9593.99	9777.76	9453.41	11317.6	8878.54	8957.5	7843.16	8602.96	8731.46	0	0	0	0	0	0	0	0	0	0	0	0	0	0	0	0	0	0	0	0	0	0	0	0	0	0	0	0	0	0	19605.8	111.449	0	0	0	30323.9	27162.1
15.6218	955.797	0	0	0	0	0	0	0	0	0	0	0	0	0	0	0	0	0	0	0	0	0	0	0	0	0	0	0	0	0	0	0	0	0	0	0	0	0	0	0	0	0	0	0	0	0	0	0	0
16.0303	955.736	0	0	0	0	0	0	0	0	0	0	0	0	0	0	0	0	0	0	0	0	0	0	0	0	0	0	0	0	0	0	0	0	0	0	0	0	0	0	0	0	0	2739.53	0	28.2107	0	279.438	1077.28	2220.09
4.6457	955.568	4586.21	2841.48	5040.77	2989.48	3730.01	4784.36	2923.74	3450.18	3207.64	3180.22	3874.45	5542.98	5014.42	6163.76	6382.96	4946.02	5844.41	6751.65	4210.12	4581.77	3830.22	5852.47	4113.03	5547.02	5959.08	4164.39	4159.44	4258.93	7591.38	4084.52	5283.39	3961.81	3259.18	4580.63	4732.53	3967.41	5843.19	4197.78	6073.19	4204.26	3589.45	2127.97	7428.48	3174.37	7680.39	1904.58	1478.74	2653.89
17.5053	954.848	0	0	0	0	0	0	0	0	0	0	0	0	0	0	0	0	0	0	0	0	0	0	0	0	0	0	0	0	0	0	0	0	0	0	0	0	0	0	0	0	0	0	0	0	0	0	0	0
17.3954	954.847	4667.21	3368.75	7502.12	6346.41	4197.64	4341.1	4268.46	3485.59	4971.47	5199.57	3613.89	2419.62	4465.71	2195.58	4507.8	4172.94	2449.67	4887.02	1026.92	2078.43	1554.83	2278.46	4094.03	7359.73	4819.62	2436.54	3440.03	15465.5	5089.93	9606.25	7886.29	5535.72	9071.89	5822.13	2705.5	2633.73	7399.97	5193.02	4736.91	2832.65	5622.78	11846	3667.59	9426.35	5131.53	8238.76	11165.5	4102.7
15.632	954.782	0	0	0	0	0	0	0	0	0	0	0	0	0	0	0	0	0	0	0	0	0	0	0	0	0	0	0	0	0	0	0	0	0	0	0	0	0	0	0	0	0	15741.3	0	67.3879	0	14544.1	16741.2	10523.4
15.428	954.778	0	0	0	0	0	0	0	0	0	0	0	0	0	0	0	0	0	0	0	0	0	0	0	0	0	0	0	0	0	0	0	0	0	0	0	0	0	0	0	0	0	0	0	0	0	0	0	0
16.7957	954.759	1116.55	0	1248.16	1212.08	1140.8	1291.31	1012.87	1054.4	1229.83	1045.38	1022.46	1030.99	0	408.685	855.291	1445.07	1081.26	1981.59	4584.99	2047.87	1750.57	1648.32	2544.3	1895.84	840.159	508.243	637.061	2151.69	2306.79	1029.42	0	2320.32	0	1502	1476.6	497.139	1039.88	1167.97	0	518.96	1645.56	0	1448.66	1413.06	0	1734.69	0	0
16.6421	954.758	0	0	0	0	0	0	0	0	0	0	0	0	0	0	0	0	0	0	0	0	0	0	0	1036.88	1161.19	1070.83	0	883.291	1055.8	0	899.557	0	0	1246.59	0	432.507	2056.36	0	0	0	0	0	0	0	0	0	0	0
17.8092	953.792	0	0	0	0	0	0	0	0	0	0	0	197.286	0	0	0	0	154.563	446.614	169.049	0	217.812	370.238	0	0	0	0	0	0	0	0	0	0	0	0	0	0	0	0	0	352.232	0	703.858	509.268	0	0	0	1499.11	383.573
16.1967	953.79	5237.85	4763.98	4584.24	5537.1	4514.16	5285.98	4543.5	5092.94	4916.81	5811.06	4192.28	7118.98	3373.89	4071.99	1410.24	8779.41	11152.5	4869.24	2387.13	8986.05	3216.39	6782.8	5968.45	6423.86	4966.15	2067.32	1384.7	8187.29	2345.6	5957.02	4592.67	433.65	4330.36	5497.96	5998.34	9353.11	6623.69	3563.94	6795.74	2600.66	6018.99	2602.64	1177.9	6305.41	12598.3	2878.86	5143.94	2982.62
15.5617	953.79	4787.77	4767.23	4441.27	4695.03	4424.99	4827.44	3761.69	4316.4	4343.9	4423.59	4832.79	0	0	0	0	0	0	0	0	0	0	0	0	214.731	248.546	113.114	0	1399.58	0	0	2328.3	1550.28	2169.69	0	41.4873	0	0	0	0	0	0	8226.11	222.722	0	1480.69	7874.85	15164.5	12512.8
15.425	953.787	1115.02	1085.69	1831.37	1579.99	1717.72	1768.51	1678.87	0	1363.47	1620.74	1333	0	0	0	0	0	0	0	0	0	0	0	0	0	0	0	0	0	0	0	0	0	0	0	0	0	0	0	0	0	0	0	0	0	0	0	0	0
15.1679	953.787	4630.54	3458.77	5525.81	4652.67	4285.38	4729.67	3948.17	4704.6	3306.61	4953.44	4422.11	0	0	0	0	0	0	0	0	0	0	0	0	0	0	0	0	0	0	0	0	0	0	0	0	0	0	0	0	0	0	12428.9	0	0	0	5894.51	16961.3	19460.8
15.2955	953.782	4674.38	3786.65	4118.69	4047.24	3837.78	4951.77	4575.29	3912.52	3674.79	5001.04	4208.14	0	0	0	0	0	0	0	0	0	0	0	0	0	0	0	0	0	0	0	0	0	0	0	0	0	0	0	0	0	0	15872.9	0	0	1968.05	0	17365.9	20846.7
6.4058	798.563	1566.09	1535.45	0	1470.85	1779.25	1741.63	1532.95	1895.93	1802.42	2118.23	1587.45	1458.78	1187.68	1014.31	0	1432.49	1534.94	0	1522.67	1244.55	0	0	1741.47	0	2270.51	1098.39	2603	1092.73	1502.53	1489.59	1603.34	1430.59	1835.33	1485.77	0	0	2092.57	0	1794.42	1250.03	3297.62	0	1025.32	2399.39	1875.85	1541.22	1430.82	1965.22
11.2842	798.541	7786.86	8000.95	7410.56	6657.66	8104.22	7604.9	7685.19	8012.29	8265.55	6743.79	7152.81	8020.49	4710.23	0	7680.04	3482.81	0	7749.22	7266.77	8277.9	7963.55	6803.57	0	7806.56	7815.65	7270.28	7570.92	0	7882.21	7155.7	7064.41	7406.54	7702.57	7356.62	7778.23	0	7691.45	7464.42	7524.15	7378.31	7498.41	7717.19	7548.43	8087.81	7545.26	8454.12	7601.25	7604.03
11.4994	798.541	7038.4	7204.07	0	7402.48	6824.87	7660.2	7220.92	7436.23	6987.57	6931.69	6316.83	7333.97	0	7058.34	7245.34	7204.02	6940.13	8086.24	0	7707.59	5683.24	7133.87	7124.56	7337.58	7034.68	7259.4	7101.75	1247.04	0	7521.1	6521.59	0	6541.81	6864.03	7623.88	0	7089.53	7188.04	6960.33	7498.29	0	5068.45	7122.7	5607.7	0	6972.92	7337.42	7097.21
11.1593	798.54	0	0	0	0	0	0	0	0	0	0	0	0	0	0	0	0	0	0	0	0	0	0	0	0	0	0	0	0	0	0	0	0	0	0	0	0	0	0	0	0	0	0	0	0	0	0	0	0
11.3521	798.539	0	0	0	0	0	0	0	0	0	0	0	0	0	0	0	0	0	0	0	0	0	0	0	0	0	0	0	0	0	0	0	0	0	0	0	0	0	0	0	0	0	0	0	0	0	0	0	0
11.6189	798.538	0	0	0	0	0	0	0	0	0	0	0	0	0	0	0	0	0	0	0	0	0	0	0	0	0	0	0	0	0	0	0	0	0	0	0	0	0	0	0	0	0	0	0	0	0	0	0	0
13.4258	797.649	2141.61	2708.13	1714.98	2402.63	1728.55	2494.91	2467.68	1871.51	2218.09	2402.99	1212.19	2747.96	1294.46	0	2407.59	2650.03	2905.69	1054.11	3062.47	2468	3054.69	3412.58	2694.17	0	2684.11	2260.23	0	3568.99	4519.95	0	2915.63	3204.31	3098.45	1934.3	3402.44	2042.82	1622.38	0	3816.2	0	1127.18	2669.99	3529.68	2577.23	1054.26	4357.69	2239.98	2279.78
13.8597	797.618	0	0	0	0	0	0	0	0	0	0	0	0	0	0	0	0	0	0	0	0	0	0	0	0	0	0	0	0	0	0	0	0	0	0	0	0	0	0	0	0	0	0	0	0	0	0	0	0
13.8415	797.591	0	0	0	0	0	0	0	0	0	0	0	0	0	0	0	0	0	0	0	0	0	0	0	0	0	0	0	0	0	0	0	0	0	0	0	0	0	0	0	0	0	0	0	0	0	0	0	0
16.9921	796.738	27475.7	28345	33744.2	31835.1	26611	28321.1	25654.6	26772.7	25857.6	28210.1	26239.2	14208.3	27473.3	13100.4	38440.8	13225.5	10670.8	25130.9	11546.4	17112.9	11931.4	8497.06	16812.3	18355.6	20467.9	9035.11	45354.5	16515.5	30238.2	14614.9	36213	55086.4	29456.2	15903.2	13350.3	10778.2	18111.7	49067.9	9662.84	15063.2	20936.2	23002.3	51561.6	22773.5	27562.9	20777.3	19368.4	16594.4
16.8799	796.734	0	0	0	0	0	0	0	0	0	0	0	0	0	0	0	0	0	0	0	0	0	0	0	0	0	0	0	0	0	0	0	0	0	0	0	0	0	0	0	0	0	0	0	0	0	0	0	0
16.1145	796.65	0	0	0	0	0	0	0	0	0	0	0	0	0	0	0	0	0	0	0	0	0	0	0	0	0	0	0	0	0	0	0	0	0	0	0	0	0	0	0	0	0	0	0	0	0	0	0	0
16.0343	796.65	1459.19	1177.04	1372.18	1454.34	1336.32	1244.92	1213.72	1339.93	1177.67	1378.8	1135.14	0	0	0	0	0	0	0	0	0	0	0	0	0	1114.49	0	1892.47	0	455.339	0	4650	1272.18	5269.12	1081.69	0	0	1387.33	3601.44	538.234	678.91	0	0	1631.25	0	1465.47	0	1841.17	0
13.5163	796.621	238773	257372	206015	257792	263990	266999	252150	258153	267845	288856	235389	195703	178890	285511	208271	271007	296820	134482	350701	196700	216651	309651	375543	184576	267973	328023	311579	223961	302103	294858	231198	292409	327645	364821	198399	278165	249417	198531	270601	398939	284051	131261	264486	299795	196679	229418	220950	270253
12.8225	796.62	0	0	0	0	0	0	0	0	0	0	0	0	0	0	0	0	0	0	0	0	0	0	0	0	0	0	0	0	0	0	0	0	0	0	0	0	0	0	0	0	0	0	0	0	0	0	0	0
12.6982	796.62	12118.3	13282.3	0	13733.8	13731.3	12717.5	12832.1	14142.8	14026.3	15840.4	13590.9	8995.76	0	0	14118.1	16829	12665.3	6656.4	15467.6	7486.76	0	13054.4	0	0	13799.2	17254.8	17205.8	0	16627.3	9717.42	12435.4	18270.6	22714	18880.4	0	17116.2	14703.9	9957.11	0	22047.9	1678.44	0	14377.3	12650.9	0	15765.9	14091.9	17247.4
3.0207	527.337	0	0	0	0	0	0	0	0	0	0	0	0	0	0	0	0	0	0	0	0	0	0	0	0	0	0	0	0	0	0	0	0	0	0	0	0	0	0	0	0	0	0	0	0	0	0	0	0
2.4051	527.336	0	0	0	0	0	0	0	0	0	0	0	0	0	0	0	0	0	0	0	0	0	0	0	0	0	0	0	0	0	0	0	0	0	0	0	0	0	0	0	0	0	0	0	0	0	0	0	0
2.9486	527.336	1264.23	0	1243.45	957.982	0	1556.74	1013.12	0	756.299	1071.62	1110.25	1260.12	0	0	1645.62	1042.04	0	1554.21	971.909	1029.08	0	1358.55	1413.87	0	0	0	0	0	0	0	0	0	0	0	0	0	0	695.995	1076.65	0	0	1259.69	1793.43	337.253	1629.52	1276.36	735.038	1640.16
7.5898	526.52	0	0	0	0	0	0	0	0	0	0	0	0	0	0	0	0	0	0	0	0	0	0	0	0	0	0	0	0	0	0	0	0	0	0	0	0	0	0	0	0	0	0	0	0	0	0	0	0
7.6558	526.52	108700	53781.4	0	76137.3	71559.5	140242	105312	67131.4	69660.7	78865.6	0	107102	0	117295	140230	0	142599	141088	68739.1	100575	71174.7	118372	0	84423	125484	62058.9	61808.7	62442.2	117306	84229.2	80550.9	62515.1	49321.4	82658	72742.7	63259.9	109270	73719.8	120840	68740.7	0	94078.9	138222	45920.9	0	93732.3	68670.6	115897
11.0202	526.52	19074	8339.52	18509.4	12881.8	10536.2	24737.1	16834.6	10129.2	8743.09	13712.2	15160.9	20495.2	11542.2	22932.7	26751.7	15433.7	22991.6	27358	10828.7	16112.5	10851.9	17232.4	16200.7	16691.4	20760.3	8194.45	6778.16	8253.28	20890.9	13009.6	15284.8	8295.49	6376.83	13016.4	11052.9	8356.92	18646.4	10690	19948.5	9194.96	5705.12	16768.3	25123.7	5605.3	23633.1	15693.4	11579.6	22020.3
7.0389	526.52	0	0	0	0	0	0	0	0	0	0	0	0	0	0	0	0	0	0	0	0	0	0	0	0	0	0	0	0	0	0	0	0	0	0	0	0	0	0	0	0	0	0	0	0	0	0	0	0
7.1307	526.519	0	0	0	0	0	0	0	0	0	0	0	0	0	0	0	0	0	0	0	0	0	0	0	0	0	0	0	0	0	0	0	0	0	0	0	0	0	0	0	0	0	0	0	0	0	0	0	0
6.9471	526.519	0	0	0	0	0	0	0	0	0	0	0	0	0	0	0	0	0	0	0	0	0	0	0	0	0	0	0	0	0	0	0	0	0	0	0	0	0	0	0	0	0	0	0	0	0	0	0	0
1.1411	526.293	2351.99	2585.95	2037.33	2617.26	2488.51	2516.84	2340.79	2645.51	2639.96	2820.02	2215.04	2926.95	1904.01	1363.94	2464.76	3316.62	3507.04	1791.56	5418.63	3095.74	3669.25	1731.6	2647.66	3762.97	1548.69	1329.52	2119.34	2377.71	2199.79	1074.86	4178.57	4820.61	1822.95	2041.71	2255.3	1488.47	2116.05	3588.51	1665.44	1621.54	2073.87	1699.83	2054.34	1508.68	3799.14	3574.47	1681.69	2856.09
15.449	524.448	0	0	0	0	0	0	0	0	0	0	0	0	0	0	0	0	0	0	0	0	0	0	0	0	0	0	0	0	0	0	0	0	0	0	0	0	0	0	0	0	0	0	0	0	0	0	0	0
2.1064	524.372	275306	299749	298650	327659	315202	293388	320142	313311	363218	350133	307987	339516	576023	322467	359181	304140	737943	316044	422874	272356	294501	286402	527555	304335	255424	241385	311474	200264	226870	201390	506638	260554	403710	230518	246965	218347	388744	277690	213427	297985	166921	170509	210738	209165	348692	348064	346846	390250
1.9403	524.372	19289.5	25504	22674.9	21550.6	21253.3	19109.1	19283.3	20391.2	21561	23595.8	18949.5	21405.9	34750.9	20381.7	22678.5	18352.5	47273.9	19530.3	24472.6	15727.6	17477.1	15031.5	32565.6	23812.3	24078.1	23483.4	23107.4	15449.7	17145.7	15114.3	41477.8	18576.5	29924	17532.7	18425.8	20023.9	27325.6	19952.8	14793.7	27315	15481	13072.1	16125.8	18098.2	23329.7	24870.6	24486.2	38022.3
2.5648	524.368	0	0	0	0	0	0	0	0	0	0	0	0	0	0	0	0	0	0	0	0	0	0	0	0	0	0	0	0	0	0	0	0	0	0	0	0	0	0	0	0	0	0	0	0	0	0	0	0
16.991	523.473	2942.61	3002.68	3983.1	3674.41	2607.33	2939.15	3500.38	2909.68	2980.76	3283.96	2924.68	1325.86	4439.68	1384.07	3831.54	1506.22	1269.51	2602.25	1019.45	2387.92	1430.28	1613.84	3246.89	2635.18	2313.46	1087.01	4862.57	3036.82	3300.6	2073.05	5628.55	4436.38	5845.26	1747.26	1322.35	1253.38	2783.05	6374.29	1232.26	1543.35	2600.92	3174.94	4742.21	2288.84	4323.35	2166.26	3464.86	2680.38
16.7075	523.472	2311.95	2175.29	2435.5	2384.52	2559.46	2035.84	2202.71	2129.78	1963.65	2199.76	1847.67	1223.13	3263.68	1376.23	3299.52	0	1173.1	1916.5	800.544	1106.82	0	0	1451.94	1688.85	1577.75	1178.94	3525.48	1799	1390.35	1399.51	4277.62	2802.81	4702.11	1757.81	0	0	1989.09	3647.86	1017.9	1437.42	1353.03	2080.6	2890.88	1781.65	2388.55	1305.16	2240.35	2135.72
17.0988	958.787	0	0	0	0	0	0	0	0	0	0	0	0	0	0	0	0	0	0	0	0	0	0	0	0	0	0	0	0	0	0	0	0	0	0	0	0	0	0	0	0	0	0	0	0	0	0	0	0
16.1685	957.822	0	0	0	0	0	0	0	0	0	0	0	0	0	0	0	0	0	0	0	0	0	0	0	0	0	0	0	0	0	0	0	0	0	0	0	0	0	0	0	0	0	0	0	0	0	0	0	0
16.0096	957.82	1743.41	1833	1703.02	2019.28	1611.77	1171.43	1114.01	2065.64	1974.35	1871.21	1805.54	0	0	0	0	0	0	0	0	0	0	0	0	2020.41	1636.2	289.193	1006.72	1408.94	0	0	5139.52	1058.29	7258.99	1131.74	0	0	2533.12	0	1265.33	649.996	0	0	1112.44	0	3704.88	1492.05	6119.56	1778.34
15.7997	957.818	8546.86	6789.54	9510.58	8302.22	7366.74	8332.57	7123.97	7330.18	5676	8017.08	7300.92	0	0	0	0	0	0	0	0	0	0	0	0	187.914	117.86	0	0	1466.99	0	77.7866	952.131	62.9817	2500.38	137.95	28.1586	0	0	0	0	85.4064	0	35202	0	0	0	17424.4	34483.3	38105.5
16.0506	957.765	0	0	0	0	0	0	0	0	0	0	0	0	0	0	0	0	0	0	0	0	0	0	0	0	0	0	0	0	0	0	0	0	0	0	0	0	0	0	0	0	0	0	0	0	0	0	0	0
15.8911	957.764	0	0	0	0	0	0	0	0	0	0	0	1165.03	0	1733.17	4615.77	455.894	0	2085.76	2630.14	0	248.972	0	0	784.816	1087.44	1048.45	3905.48	0	0	0	1567.3	5106.3	0	1246.57	0	0	2008.86	0	0	0	0	0	0	0	0	0	0	0
14.9761	957.708	0	0	0	0	0	0	0	0	0	0	0	0	0	0	0	0	0	0	0	0	0	0	0	0	0	0	0	0	0	0	0	0	0	0	0	0	0	0	0	0	0	0	0	0	0	0	0	0
13.9931	957.679	0	0	0	0	0	0	0	0	0	0	0	0	0	0	0	0	0	0	0	0	0	0	0	0	0	0	0	0	0	0	0	0	0	0	0	0	0	0	0	0	0	0	0	0	0	0	0	0
17.5743	956.863	1243.19	1001.27	1999.77	1871.75	1276.31	0	1137.96	1245.03	1381.14	1393.16	0	1397.88	1033.48	653.429	1224.65	447.216	0	1228.33	0	878.59	379.961	0	1167.03	1346.21	0	0	553.998	3040.54	878.81	1489.8	3567.24	470.333	2914.79	0	0	0	1926.74	761.139	1467.13	1222.52	0	2074.82	0	2159.98	1898.26	0	4472.1	0
15.6996	956.803	1563.48	2408.64	0	3437.95	0	0	1884.27	1582.3	2471.52	3284.91	0	0	0	0	0	0	0	0	0	0	0	0	0	0	0	0	0	0	0	0	0	0	0	0	0	0	0	0	0	0	0	0	0	0	0	0	0	0
15.858	956.801	0	0	0	0	0	0	0	0	0	0	0	0	0	0	0	0	0	0	0	0	0	0	0	0	0	0	0	0	0	0	0	0	0	0	0	0	0	0	0	0	0	0	0	0	0	0	0	0
15.7097	956.794	0	0	0	0	0	0	0	0	0	0	0	0	0	0	0	0	0	0	0	0	0	0	0	0	0	0	0	0	0	0	0	0	0	0	0	0	0	0	0	0	0	12290.2	0	81.673	0	12239.5	24207.2	25788.5
16.9038	956.773	1478.09	1138.9	1698.4	1346.91	1428.35	1406.28	1420.84	1521.58	1592.22	1426.49	1376.09	1504.16	1419.4	1323.8	1482.14	1958.89	1294.12	1552.96	1385.71	0	1112.28	0	1101.53	1380.54	1753.15	1316.53	0	2474.82	1613.26	1894.26	1864.46	2509.51	1427.11	1740.59	927.756	1391.77	2215.05	1012.68	2256.62	1542.27	1615.58	1644.82	1569.91	2441.14	2285.28	1364.33	2034.32	0
16.4915	955.808	2014.81	1676.98	2077.02	2366.53	1874.9	2152.49	1575.23	1876.82	1901.41	2069.77	1687.13	3436.89	0	1234.68	411.345	3778.11	4576.67	1971.11	0	8571.6	1702.56	4919.25	4414.25	2340.31	1407.11	0	339.071	3453.96	1549.28	2369.9	1544.21	177.164	0	1427.81	3657.07	3413.85	0	1862.79	2116.57	565.589	1889.44	0	639.255	2996.29	3816.41	1892.09	2149.6	1464.79
15.8764	955.806	4350.8	3086.38	4304.96	4718.38	3961.03	4616.07	3896.62	3617.78	3300.76	4513.96	4047.07	0	0	0	0	0	0	0	0	0	0	0	0	0	0	0	0	0	0	0	0	0	0	0	0	0	0	0	0	0	0	0	0	0	0	0	0	0
15.7116	955.803	2489.03	1987.85	2225	2650.12	1557.13	2675.23	2036.07	2631.13	2013.36	2771.45	2343.59	0	0	0	0	0	0	0	0	0	0	0	0	1501.95	1727.01	0	0	1088.15	134.805	0	5588.95	589.24	6377.22	1635.71	0	0	2979.86	0	1632.34	0	0	0	483.359	0	4741.98	6842.05	9484.28	7295.39
11.7625	798.601	0	0	0	0	0	0	0	0	0	0	0	0	0	0	0	0	0	0	0	0	0	0	0	0	0	0	0	0	0	0	0	0	0	0	0	0	0	0	0	0	0	0	0	0	0	0	0	0
10.9819	798.601	0	0	0	0	0	0	0	0	0	0	0	0	0	0	0	0	0	0	0	0	0	0	0	0	0	0	0	0	0	0	0	0	0	0	0	0	0	0	0	0	0	0	0	0	0	0	0	0
10.8996	798.599	10085.5	9765.57	0	9729.28	9972.77	9881.49	9330.58	10090.2	10536.4	10895.6	9342.66	0	0	0	0	0	0	0	0	0	0	0	0	0	0	0	0	0	0	0	0	0	0	0	0	0	0	9367.97	0	6580.7	0	9212.63	12522.5	10217.5	0	9790.19	0	11277.7
11.2855	798.598	0	0	0	0	0	0	0	0	0	0	0	0	19531.5	0	0	12361.3	14520.8	336.757	0	0	197.907	0	6987.66	0	0	0	0	0	0	0	0	0	0	0	0	0	0	0	0	0	0	0	0	0	0	0	0	0
11.384	798.597	13526.9	13884	0	14377.7	14448.9	14262.1	13277.9	14734.6	14598.3	14622.5	0	8332.58	0	10760.4	22046.5	0	0	9552.99	19008.8	8245.01	8130.1	11371.4	0	11971.2	16298.3	12161.9	2336.51	14305.8	0	10700.5	16195.7	14687.6	15338.3	18534.7	12276	8062.76	14061.7	9935.01	15080.1	12702.4	0	11020.6	17433.4	13577.6	0	12765.5	9642.3	15584.1
9.5386	798.586	0	0	0	0	0	0	0	0	0	0	0	0	0	0	0	0	0	0	0	0	0	0	0	0	0	0	0	0	0	0	0	0	0	0	0	0	0	0	0	0	0	0	0	0	0	0	0	0
3.8895	798.565	0	0	0	0	0	0	0	0	0	0	0	0	0	0	0	0	0	0	0	0	0	0	0	0	0	0	0	0	0	0	0	0	0	0	0	0	0	0	0	0	0	0	0	0	0	0	0	0
4.1806	798.565	0	0	0	0	0	0	0	0	0	0	0	0	0	0	0	0	0	0	0	0	0	0	0	0	0	0	0	0	0	0	0	0	0	0	0	0	0	0	0	0	0	0	0	0	0	0	0	0
4.7387	798.564	7047.09	7345.19	7215.68	0	7628.17	7754.28	7405.39	7613.32	7771.19	8118.19	7503.5	0	0	0	0	0	0	0	0	0	0	0	0	0	0	0	0	0	0	0	0	0	0	0	0	0	0	0	0	0	0	54093.8	0	0	0	112109	32471	72616.4
4.8368	798.564	7256.67	7748.14	0	7598.78	7638.87	7720.43	7160.69	7720.23	7708.5	8585.63	7495.64	0	0	0	0	0	0	0	0	0	0	0	0	0	0	0	0	0	0	0	0	0	0	0	0	0	0	0	0	0	0	56367	0	0	0	117530	33569.9	74833
3.7005	798.563	1044.9	1004.95	0	1129.74	1104.3	1195.94	0	0	1011.07	1294.14	1172.08	0	0	0	0	0	0	0	0	0	0	0	0	0	0	0	0	0	0	0	0	0	0	0	0	0	0	0	0	0	0	0	0	0	0	0	0	0
5.1264	798.563	4569.48	4717.64	7263.98	8179.05	4634.24	4582.96	4415.8	9078.59	5076.97	5395.65	8240.44	0	0	0	0	0	0	0	0	0	0	0	0	0	0	0	0	0	0	0	0	0	0	0	0	0	0	0	0	0	0	29383.3	0	0	0	73735.6	19583	41523.2
5.2183	798.563	8164.08	8572.83	0	8206.01	8676.38	8653.92	8479.12	0	9133.07	9815.86	0	0	0	0	0	0	0	0	0	0	0	0	0	0	0	0	0	0	0	0	0	0	0	0	0	0	0	0	0	0	0	58696.6	0	0	0	133941	34431.2	79780.3
4.258	798.563	0	0	0	0	0	0	0	0	0	0	0	0	0	0	0	0	0	0	0	0	0	0	0	0	0	0	0	0	0	0	0	0	0	0	0	0	0	0	0	0	0	0	0	0	0	0	0	0
4.4833	798.563	11058.6	11564.1	8883.7	10084.3	10450.8	12096.4	10468.7	11192	10770.5	13338.3	10170.6	0	0	0	0	0	0	0	0	0	0	0	0	0	0	0	0	0	0	0	0	0	0	0	0	0	0	0	0	0	0	60963.2	0	0	55.938	117721	40307.7	71978.6
5.6677	798.563	2529.19	2806.39	2599.82	2015.84	2803.23	2853.27	2786.89	2903.81	2693.78	3116.2	2920.83	0	0	0	0	0	0	0	0	0	0	0	0	0	0	0	0	0	0	0	0	0	0	0	0	0	0	0	0	0	0	14151.2	0	0	0	36449.1	11281.1	14867.9
15.6933	536.438	10208.7	8601.56	11716.9	10900.6	10033.6	10355.1	9645.37	9427.48	10835.1	10410.4	9537.46	26769.3	16849.5	14119.4	9890.58	10234.4	16135.5	12449.8	17353.2	20376.6	25805.2	22398.7	30941.5	15928.7	12232	24255.7	10348.8	17089.4	10362.8	16510.8	10529.6	5150.84	6226.24	11003.9	12971	11890.5	14480.9	6297.7	13997.6	20968	16159.9	0	6483.24	12876	12683.1	1340.63	1560.46	1564.97
0.8244	536.39	1936.79	2037.91	1761.01	2102.08	2062.65	1877.73	1831.58	2136.47	1911.57	2041.55	2092.93	5440.26	5545.86	4075.2	6266.99	5623.95	5070.29	5702.53	6549.84	4610.85	6045.6	9234.86	8707.5	0	0	0	0	0	0	0	0	0	0	0	0	0	0	0	0	0	0	0	0	0	0	0	0	0
1.339	534.296	2421	2304.07	1917.39	2806.98	2750.92	2348.92	2567.11	2657.44	3222.58	2927.86	2472.94	2393.11	3278.29	1944.5	2144.83	2430.57	5153.28	1870.05	2369.45	2288.81	2810.03	1261.76	2364.47	2500.52	1758.17	1883.18	3329.17	2512.56	2229.84	1734.29	4588.88	2805.21	3392.78	2143.33	2576.87	1850.76	3530.01	2632.35	1713.38	2407.68	1592.75	2053.01	1551.49	2255.34	3456.38	3223.75	3691.61	3688.75
1.4475	534.296	6548.51	6280.6	6373.97	3540.92	6474.59	6654.42	6522.88	6313.7	6226.41	6053.93	6087.74	6305.66	6193.45	6386.74	6634.59	6395.38	4982.09	6663.29	6117.61	6244.22	6221.39	6736.56	6176.67	6614.97	6820.9	6738.79	6221.17	6931.79	7221.74	6760.98	5638.18	6536.03	5985.53	7106.39	6367.75	6559.13	6082.83	6524.87	6926.95	6724.42	6797.03	6715.08	7398.53	6398.24	5925.54	6647.35	5206.46	6209.79
15.6788	533.42	0	0	0	0	0	0	0	0	0	0	0	0	0	0	0	0	0	0	0	0	0	0	0	0	0	0	0	0	0	0	0	0	0	0	0	0	0	0	0	0	0	0	0	0	0	0	0	0
1.6727	533.193	0	0	621.637	618.284	0	746.191	625.678	0	613.426	624.401	0	1780.8	3632.52	0	1106.06	1703.03	6467.77	2657.02	1614.27	1136.71	1330.54	3852.3	2336.97	0	0	0	0	0	0	0	0	0	0	0	0	0	0	0	0	0	0	0	0	0	0	0	0	0
14.2074	531.478	10541.2	9133.93	9346.21	10555.3	10030.1	10429.3	9965.71	10666.5	10085.5	10062.2	9774.73	10491.9	11806.9	9511.21	9859.92	10974.1	10219.1	9930.88	10474.3	8921.08	8312.26	8917.26	9775.17	8911.48	9677.21	10228.5	10239.3	8590.82	10078.3	10838.3	9287.69	9670.17	9448.82	10241.9	8861.35	10909.9	10188.4	9731.35	9283.06	11067.8	10779.9	8381.41	10403.8	10142.4	10011.4	9195.69	9420.54	9396.65
0.7262	530.39	311.132	0	313.041	0	0	425.701	0	0	455.814	548.376	450.584	1339.33	1506.37	1139.8	1756.1	1369.03	1868.7	1580.04	1610.58	943.613	1510.17	2237.18	1892.12	0	0	0	0	0	0	0	0	0	0	0	0	0	0	0	0	0	0	0	0	0	0	0	0	0
14.6552	529.462	27962.9	25517.4	23608.9	28692.6	26052.4	25664.4	25156	27186.6	25626.9	27353.2	25729.7	27531.5	28040.7	24470.2	26696.5	28348.1	25827.4	24841.6	27100.5	26301.6	23513.3	25299.1	27615	24736.9	27064.8	24216.8	25275.1	25951.4	26559.8	24059.2	27244	27504.9	21632.1	25035.1	25197.2	25032.7	24549.4	27261.1	27319.7	24712.7	27212.7	30197.6	27491.5	25824.2	25784.7	29260.4	27680.9	28857
14.5474	529.462	17039.1	14964.7	16011.5	25017.2	19217.7	22600.9	17060.6	15994.9	18412.9	14650.1	24359.5	4664.12	5672.79	4604.66	4687.36	5216.62	6626.73	4297.66	5123.74	4131.64	3980.43	4774.27	4364.58	6587.77	5547.95	7041.16	5659.8	6327.64	5233	10020.6	6389.55	6476.34	6049.32	7793.11	6064.98	6190.42	7206.11	4544.02	4099.88	8375.73	5351.6	12351	5631.82	6260.63	8064.5	32610.4	55963.3	31230.4
0.7814	529.382	1374.31	1393.68	1088.66	1403.36	1370.72	1429.89	1229.2	1471.81	1377.81	1392.86	1509.6	3586.71	3941.08	2698.91	4874.9	3563.17	3618.33	3983.88	4318.28	3416.24	4495.46	6710.8	6208.33	0	0	0	0	0	0	0	0	0	0	0	0	0	0	0	0	0	0	0	0	0	0	0	0	0
0.9024	528.41	809.962	1109.06	594.722	0	1037.6	766.687	0	1040.28	872.5	0	773.418	2769.54	2805.03	2123	3135.96	2609.88	3137.86	2387.69	3194.58	1925.66	2748.85	4028.1	3559.61	0	0	0	0	0	0	0	0	0	0	0	0	0	0	0	0	0	0	0	0	0	0	0	0	0
0.9704	528.395	0	898.606	683.715	853.622	0	867.815	886.578	928.853	0	1097.46	0	2564.15	2552.47	1907.76	3035.22	2518.78	2594.8	2304.41	2813.37	1688.07	2573.96	3854.79	3376.67	0	0	0	0	0	0	0	0	0	0	0	0	0	0	0	0	0	0	0	0	0	0	0	0	0
0.829	527.877	0	0	0	0	0	0	0	0	0	0	0	712.157	663.183	0	854.079	703.075	0	0	776.736	0	0	1422.44	1094.14	0	0	0	0	0	0	0	0	0	0	0	0	0	0	0	0	0	0	0	0	0	0	0	0	0
1.6807	527.435	1113.72	234.741	893.099	1059.19	0	866.075	997.091	0	742.103	1031.38	868.837	405.94	0	989.741	577.9	0	0	957.154	0	0	0	684.844	324.133	0	0	0	0	0	0	0	0	0	0	0	0	0	0	300.174	457.442	0	113.434	339.738	616.382	0	0	0	0	840.769
3.6898	527.404	0	0	0	0	0	0	0	0	0	0	0	0	0	0	0	0	0	0	0	0	0	0	0	0	0	0	0	0	0	0	0	0	0	0	0	0	0	0	0	0	0	0	0	0	0	0	0	0
16.1306	959.808	0	0	0	0	0	0	0	0	0	0	0	0	0	0	0	0	0	0	0	0	0	0	0	0	0	0	0	0	0	0	0	0	0	0	0	0	0	0	0	0	0	0	0	0	0	0	0	0
16.2313	959.795	0	0	0	0	0	0	0	0	0	0	0	0	0	0	0	0	0	0	0	0	0	0	0	0	0	0	0	0	0	0	0	0	0	0	0	0	0	0	0	0	0	0	0	0	0	0	0	0
16.1466	959.792	0	0	0	0	0	0	0	0	0	0	0	0	0	0	0	0	0	0	0	0	0	0	0	0	0	0	0	0	0	0	0	0	0	0	0	0	0	0	0	0	0	0	0	0	0	0	0	0
16.1268	959.781	6680.48	5206.6	5842.08	5850.33	4967.05	5901.39	4794.19	5637.15	5130.58	6633.89	3195.14	6194.1	3080.71	8057.69	11194.8	6294.62	5893.61	7800.54	7154.98	1762.83	2006.9	2514.7	2415.17	7199.52	5856.79	5267.78	10370.1	2549.16	3859.67	4124.2	5977.73	14141.6	5337.28	9226.6	3667.77	2609.86	12216.5	5642.45	9776.5	5445.11	8025.86	0	6338.55	3607.01	8377.58	0	0	0
16.2303	959.781	1527.23	2531.66	1479.75	3759.77	1304.84	2780.74	1572.8	1718.53	3790.55	3244.02	1164.19	1123.14	1204.08	0	3044.28	1295.2	1242.1	0	3065.28	1976.54	2536.29	0	1152.87	5959.13	2144.2	0	2422.63	4185.69	5369.87	0	2325.16	15951.7	0	3381.69	3257.53	499.217	3033.28	4788.51	1901.46	0	2492.16	0	5420.25	3038.91	1250.46	3480.15	0	0
16.3045	959.78	0	0	0	0	0	0	0	0	0	0	0	0	0	0	0	0	0	0	0	0	0	0	0	0	0	0	0	0	0	0	0	0	0	0	0	0	0	0	0	0	0	0	0	0	0	0	0	0
14.109	959.764	0	0	0	0	0	0	0	0	0	0	0	0	0	0	0	0	0	0	0	0	0	0	0	0	0	0	0	0	0	0	0	0	0	0	0	0	0	0	0	0	0	0	0	0	0	0	0	0
13.5512	959.762	0	0	0	0	0	0	0	0	0	0	0	0	0	0	0	0	0	0	0	0	0	0	0	0	0	0	0	0	0	0	0	0	0	0	0	0	0	0	0	0	0	0	0	0	0	0	0	0
14.5331	959.76	0	0	0	0	0	0	0	0	0	0	0	0	0	0	0	0	0	0	0	0	0	0	0	0	0	0	0	0	0	0	0	0	0	0	0	0	0	0	0	0	0	0	0	0	0	0	0	0
14.725	959.759	0	0	0	0	0	0	0	0	0	0	0	0	0	0	0	0	0	0	0	0	0	0	0	0	0	0	0	0	0	0	0	0	0	0	0	0	0	0	0	0	0	0	0	0	0	0	0	0
15.3053	959.723	0	0	0	0	0	0	0	0	0	0	0	0	0	0	0	0	0	0	0	0	0	0	0	0	0	0	0	0	0	0	0	0	0	0	0	0	0	0	0	0	0	0	0	0	0	0	0	0
17.823	958.879	1655.09	0	3303.24	2286.86	1300.21	1339.66	1255.76	1041.99	1490.18	1814.92	1304.43	0	0	0	0	0	0	0	0	0	0	0	0	1537.9	1080.18	0	0	2420.87	0	1319.85	5181.39	1065.26	6486.25	1173.02	548.993	0	2359.89	0	0	1278.45	0	1713.45	1120.24	1018.2	2453.28	656.703	6953.83	0
16.0725	958.813	0	0	0	0	0	0	0	0	0	0	0	0	0	0	0	0	0	0	0	0	0	0	0	0	0	0	0	0	0	0	0	0	0	0	0	0	0	0	0	0	0	0	0	0	0	0	0	0
16.1689	958.809	0	0	0	0	0	0	0	0	0	0	0	0	0	0	0	0	0	0	0	0	0	0	0	0	0	0	0	0	0	0	0	0	0	0	0	0	0	0	0	0	0	0	0	0	0	0	0	0
16.2501	958.808	0	0	0	0	0	0	0	0	0	0	0	0	0	0	0	0	0	0	0	0	0	0	0	0	0	0	0	0	0	0	0	0	0	0	0	0	0	0	0	0	0	0	0	0	0	0	0	0
17.1605	958.79	0	1052.42	1304.24	1279.75	1225.98	0	1283.82	863.62	1316.9	0	1198.5	964.587	1559.52	879.388	1321.08	1420.01	0	1448.5	0	0	548.392	840.756	1097.1	1506.48	1057.16	0	0	2800.69	1223.12	2355.81	1805.07	2098.73	1532.45	1442.25	1008.61	1076.13	1452.06	0	1246.19	0	1524.94	1855.97	1216.77	2398.7	1753.37	1570.11	1654.77	0
14.4602	799.672	1132.44	0	965.74	0	969.482	1517.47	1517.79	0	0	967.085	0	0	0	0	0	0	0	0	0	0	0	0	0	0	0	1271.9	781.96	1937.38	0	1520.2	2595.39	0	1248.93	1312.57	0	0	0	0	0	0	0	0	0	0	0	0	0	0
14.1991	799.669	223021	221798	284535	278070	242457	238097	266651	254640	276877	261443	260762	143920	279866	237519	320068	199778	314038	113560	350585	182005	248316	321540	550452	184997	229620	262991	298727	194582	305263	211725	388765	495107	287110	218193	219501	220751	224386	212150	252906	212633	294468	145567	343555	205107	330676	364905	165648	221605
14.0799	799.668	89045.1	94437.4	122564	114465	90488.2	96029.7	102519	95153.1	103027	114757	96655	98037.4	91348.9	60408	84485.8	121409	129396	48071.1	112666	148515	8218.12	192554	253692	90223.2	105897	93807.7	82410.7	9173.62	148196	85194.5	94851	119307	88539.2	99157.3	8305.19	128566	77964	86890.9	149350	88256.8	103556	99625.1	101995	110790	71651.6	139385	77229	104937
14.3434	799.664	0	0	0	0	0	0	0	0	0	0	0	0	0	0	0	0	0	0	0	0	0	0	0	0	0	0	0	0	0	0	0	0	0	0	0	0	0	0	0	0	0	0	0	0	0	0	0	0
13.9739	799.661	6539.63	6114.35	6142.36	7718.36	6686.58	7042.66	6860.77	6902.48	7514.58	0	6772.44	4447.37	4233.53	0	4433.05	7238.91	8781.67	2654.57	8139.64	5753.91	8218.12	10226	11471	7878.34	5218.64	7519.69	4447.76	9173.62	11398.5	6204.7	0	7894.98	5163.42	8886.65	8672.27	8508.04	6891.79	6901.04	8411.33	7703.61	0	5709.29	6508.68	8822.55	5037.97	7033.32	4069.4	5885.8
0.7959	799.556	181.246	0	0	194.511	0	208.577	169.801	0	235.416	159.859	0	927.717	735.24	501.745	1025.6	663.186	0	790.284	932.078	1204.17	1162.27	2442.27	2191.93	0	0	0	0	0	0	0	0	0	0	0	0	0	0	0	0	0	0	0	0	0	0	0	0	0
14.9156	798.68	4241.75	2922.8	6809.13	4808.37	3871.06	5137.82	3741.73	4251.06	2787.59	4235.24	4503.08	4609.33	7763.23	5744.29	4925.77	12515.6	8677.96	3846.87	9647.23	6583.71	8443.08	5224.34	7305.37	3393.69	2984.99	4968.07	5927.36	5107.34	4157.54	7290.31	7772.2	7262.13	5313.43	5464.96	3112.7	5355.75	3642.44	3711.51	3300.59	5409.12	5391.5	1784.82	4618.54	3923.56	6547.72	2867.34	1710.45	2690.37
16.3714	798.665	4407.63	3915.53	4819.52	4476.94	4144.2	3936.28	4022.65	4207.05	4311.26	4033.37	3642.31	1245.31	5973.23	2308.4	6961.91	1185.48	0	3278.08	666.048	1610.73	1138.08	0	1392.5	1918.59	2028.27	1463.02	5908.77	2818.66	3011.04	1613.52	10554.9	7145.75	10568.4	3297.51	1170.88	0	2415.29	11251.2	1005.35	2002.72	1177.19	3672.92	5340.48	2526.1	3440.98	2127.68	5381.14	2745.68
15.7012	798.658	0	0	0	0	0	0	0	0	0	0	0	0	0	0	0	0	0	0	0	0	0	0	0	0	0	0	0	0	0	0	0	0	0	0	0	0	0	0	0	0	0	0	0	0	0	0	0	0
13.9658	798.642	0	0	0	0	0	0	0	0	0	0	0	0	0	0	0	0	0	0	0	0	0	0	0	0	5351.69	2385.9	1569.84	2215.9	0	3832.09	1770.27	0	1498.81	1477.51	0	0	6165.04	0	0	0	0	0	0	0	0	0	0	0
13.888	798.637	24163.8	24957.3	26750.4	28153.5	27850.1	25789.3	26438.2	29149.5	28948.4	27133.9	28056.3	13933.1	26056.3	18883.2	21289.2	25249.2	27553.8	15397.8	52905.8	18589.7	20319.3	27842.7	41199.4	13896.3	25184.8	35907.9	29734.1	35859.7	37085.2	33931	28847.9	30147.9	23937.2	37868.8	23445	46781.6	25364.3	16519.7	22624.5	35326.1	26596.2	21732.5	29675.3	36915.6	23530.9	20910.1	12979.6	24432.2
13.6744	798.637	8733.01	9703.26	8318.34	9773.33	9185.7	7236.73	9134.01	0	9754.5	11350.8	9068.03	8527.52	6336.49	0	12685.5	9580.37	0	0	0	9269.96	11092.5	0	13658.8	0	0	15761.7	11424.4	0	0	13190.5	9356.73	9032.41	8661.3	11035.9	0	12970.3	0	0	10905.3	13082.6	10457.7	9192.6	9758.57	0	7347.23	7555.77	0	9763.42
14.2791	798.631	0	0	0	0	0	0	0	0	0	0	0	0	0	1472.07	1361.62	0	0	0	1275.15	1155.28	1436.28	1793.28	1805.67	0	0	0	0	0	0	0	0	0	0	0	0	0	0	0	0	0	0	0	0	0	0	0	0	0
14.301	798.611	0	0	0	0	0	0	0	0	0	0	0	0	125.083	0	0	1227.39	0	71.3281	2160.64	0	1360.52	1415.54	1091.04	0	0	0	1073.07	134.23	3760.43	1107.96	1556.87	1231.03	1020.39	1416.81	0	0	0	0	0	0	0	0	0	0	0	0	0	0
14.3143	798.605	1244.78	336.74	0	651.53	0	0	729.677	728.896	0	413.177	0	0	0	0	0	0	0	0	0	0	0	0	0	0	0	630.962	0	0	5685.97	844.13	1927.08	1976.1	1078.89	612.75	243.624	0	3098.69	0	0	0	0	0	0	0	0	0	0	0
11.6533	798.602	0	0	0	0	0	0	0	0	0	0	0	0	0	0	0	0	0	0	0	0	0	0	0	0	0	0	0	0	0	0	0	0	0	0	0	0	0	0	0	0	0	0	0	0	0	0	0	0
7.5832	542.515	0	0	0	0	0	0	0	0	0	0	0	0	0	0	0	0	0	0	0	0	0	0	0	0	0	0	0	0	0	0	0	0	0	0	0	0	0	0	0	0	0	0	0	0	0	0	0	0
7.6595	542.514	3928.24	4217.57	0	5768.44	3650	5987.15	4234.55	5004.32	6380.29	5411.54	0	2850.74	0	2797.11	4205.21	1738.71	5292.78	4739.02	5828.74	4545.11	4170.95	5257.12	0	3139.27	4052.19	2879.78	4696.16	3047.75	0	2603.61	3878.53	3501.9	4992.78	4127.95	4560.92	6518.1	3241.61	2905.65	4900.29	4779.2	0	4113.25	3590.13	4535.48	0	4768.59	5681.53	3741.68
15.7832	542.486	216.377	0	0	299.111	0	355.785	310.524	276.582	335.7	0	0	0	0	0	0	0	0	0	0	0	0	0	0	0	396.326	490.081	0	0	795.64	1091.09	0	441.16	142.89	490.729	0	0	911.299	0	0	0	0	0	0	0	0	0	0	0
0.9461	542.331	0	0	0	0	0	0	0	0	0	0	0	0	0	0	0	0	0	0	0	0	0	0	0	0	0	0	0	0	0	0	0	0	0	0	0	0	0	0	0	0	0	0	0	0	0	0	0	0
0.9677	542.325	3371.35	3503.66	3089.14	3631.1	3338.98	3556.15	3458.12	3458.36	3498.95	4023.43	3300.88	2704.52	2755.11	2324.55	4689.76	2671.58	5579.31	3221.79	10505.4	3732.61	3819.79	1685.29	3190.33	4146.1	2568.63	2538.96	4371.35	1053.9	3075.58	2099.71	5654.46	4846.13	5203.94	2341.41	3337.32	992.989	4632.46	3435.01	1975.67	2408.71	2709.71	1126.74	2824.91	3347.51	2312.37	3209.54	2676.21	3034.45
1.1936	542.322	16563.4	17000	15728.3	18437.7	17871.8	17429.8	17202	17370.6	18447.5	18096.4	17441.4	21164.3	18106.5	16666.2	15178.9	16560	17335.4	9550.52	22554.8	19002.9	18649.6	14001.6	19982.4	15302.6	13428.3	17181.9	16138.8	11911.5	15122.9	14686.2	21755.8	13083.8	20138.6	14005.8	18630.8	15701.3	19985.5	17949.4	14442.2	22545.7	8968.38	11192.5	17437.6	19952	19730.5	12442	19992.1	16817.4
15.5064	540.475	2502.54	2473.69	2589.64	2943.5	2765.93	2584.8	2472.8	2887.69	2913.55	2601.44	2241.6	0	0	0	0	0	0	0	0	0	0	0	0	0	0	4584.41	2092.76	2996.65	0	2241.7	1034.2	549.323	2085.69	914.074	166.868	6223.14	0	2739.81	5678.28	0	0	13374.6	0	0	6483.8	10361.4	6495.69	12829
15.5217	540.469	1156.08	1068.45	1389.91	0	1277.57	1409	0	2048.65	1079.28	1459.33	874.039	3467.54	5005.74	3064.52	2074.18	4196.45	2031.47	2215.26	6325.78	4038.67	7684.44	5282.51	5045.45	3167.61	4303.52	4645.5	3357.73	2996.65	5602.5	4994.15	4482.53	3862.7	2085.69	4579.31	4312.78	0	5381.08	2739.81	5678.28	4719.21	5998.68	0	3618.26	5118.19	6484.97	0	0	0
2.0304	540.447	1345.63	325.773	1125.14	0	0	1405.31	1201.69	895.097	657.927	1330.27	1109.72	521.017	317.411	0	0	556.48	600.331	1301.16	336.99	0	0	0	585.245	444.684	640.774	127.366	0	216.75	659.963	0	0	263.431	254.263	374.026	294.266	0	0	0	0	0	0	0	0	0	0	0	0	0
15.2604	538.454	984.093	0	1156.11	1002.54	1011.62	1005.12	769.387	0	979.01	1092.18	1027.99	1217.68	2304.82	2213.08	741.446	1757.36	0	0	3842.97	1568.7	4627.69	1734.42	1636.75	1170.03	1357.78	1090.85	1144.09	1576.97	2309.25	1999.54	1818.72	1144.16	1067.28	1337.69	1992.18	2002.29	2451.17	0	1820.14	2329.68	2143.34	0	1040.52	2567.8	2564.48	184.451	202.294	75.6323
2.5767	538.388	963.289	1069.45	1189.3	1294.16	1059.64	1082.23	1266.26	1263.32	1338.79	1386.35	1060.63	1774.32	2316.14	1095.92	1318.38	1220.97	2638.89	0	2589.35	0	1457.25	1293.8	2283.07	0	0	1449.27	735.838	0	1021.71	439.447	1662.65	0	1563.16	622.337	1091.7	852.026	1768.66	662.002	0	1367.4	0	0	0	0	1158.1	1060.94	1500.12	1148.1
17.6973	537.525	499.274	0	1161.85	1027.87	476.396	631.728	0	226.217	0	0	0	0	0	0	0	0	0	0	0	0	0	0	0	0	771.119	81.1777	742.396	0	1093.03	0	853.409	468.949	688.581	591.275	0	0	0	0	0	0	0	0	0	0	0	0	0	0
17.1212	537.489	1025.85	0	1285.39	1039.25	1068.6	0	0	0	1103.37	0	1039.25	0	0	0	0	0	0	0	0	0	0	0	0	0	0	0	0	0	0	0	0	0	0	0	0	0	0	1000.49	0	0	732.875	703.31	1080.12	0	1395.03	0	1106.29	0
16.8738	537.489	0	0	0	481.141	620.917	565.722	728.736	465.615	555.494	542.459	0	0	0	0	0	0	0	0	0	0	0	0	0	370.739	0	502.709	488.997	0	0	0	1001.53	686.664	1298.81	0	343.027	0	574.293	0	0	0	0	0	0	0	0	0	0	0
15.0178	536.438	5038.39	4786.57	4621.4	3657.8	4604.14	4980.89	5093.09	4962.64	5530.51	5147.58	4416.01	4578.84	6510.3	4333.94	5295.32	5995.1	4439.13	3590.41	6754.41	4317.72	7070	7025.85	7558.84	7449.01	4877.48	7050.01	7418.57	5617.17	7043.04	8657.06	8074.99	4946.79	5266.11	6711.95	8911.5	8909.39	10877.6	7924.82	4341.18	5365.96	8771.42	0	6626.33	7981.4	11943.2	2371.5	2381.5	0
15.3501	536.438	1490.72	1094.25	0	1543.67	1340.54	1463.79	1189.85	1389.37	1370.71	1480.9	1427.64	3114.49	3830.22	1943.93	2811.48	3284.65	2407.52	1676.36	3650.65	3294.77	6680.39	4005.15	4505.39	2235.28	2493.21	3135.11	2992.55	2922.76	2563.57	5071.6	3709.46	2156.78	1191.62	2797.61	3065.61	3295.53	4675.28	2240.01	0	2629.92	4411.92	0	1916.82	4054.06	5022.69	212.866	93.6632	0
14.8957	961.777	1183.94	1518.73	443.747	1618.7	1238.57	1245.48	0	1391.98	1435.37	1584.5	1287.97	0	0	0	0	0	0	0	0	0	0	0	0	0	0	0	0	0	0	0	0	0	0	0	0	0	0	0	0	0	0	6392.97	0	0	0	1781.37	4390.37	4261.51
15.4793	961.744	0	0	0	0	0	0	0	0	0	0	0	0	0	0	0	0	0	0	0	0	0	0	0	0	0	0	0	0	0	0	0	0	0	0	0	0	0	0	0	0	0	0	0	0	0	0	0	0
15.5653	961.741	0	0	0	0	0	0	0	0	0	0	0	0	0	0	0	0	0	0	0	0	0	0	0	0	0	0	0	0	0	0	0	0	0	0	0	0	0	0	0	0	0	0	0	0	0	0	0	0
15.6606	961.738	0	0	0	0	0	0	0	0	0	0	0	0	0	0	0	0	0	0	0	0	0	0	0	0	0	0	0	0	0	0	0	0	0	0	0	0	0	0	0	0	0	1028.66	0	0	0	2067.22	2098.11	2487.75
15.9372	961.734	0	0	0	0	0	0	0	0	0	0	0	0	0	0	0	0	0	0	0	0	0	0	0	0	0	0	0	0	0	0	0	0	0	0	0	0	0	0	0	0	0	0	0	0	0	0	0	0
18.066	960.901	0	0	0	0	0	0	0	0	0	0	0	0	0	0	0	0	0	0	0	0	0	0	0	0	0	0	0	0	0	0	0	0	0	0	0	0	0	628.574	0	346.63	710.205	0	0	514.582	1220.99	0	2004.66	315.253
18.0695	960.894	1680.17	1127.82	3213.29	2697.07	1197.39	1336.67	1696.3	1260.65	1333.34	1754.99	1469.56	0	0	0	0	0	0	0	0	0	0	0	0	1377.9	1315.73	0	0	1792.02	1028.23	1407.21	4242.22	1548.12	5711.7	1286.9	703.285	861.372	1515.35	1199.03	1353.92	1588.38	0	1739.45	1901.69	0	1682.97	0	4648.12	1362.78
13.7527	960.755	0	0	0	0	0	0	0	0	0	0	0	0	0	0	0	0	0	0	0	0	0	0	0	0	0	0	0	0	0	0	0	0	0	0	0	0	0	0	0	0	0	0	0	0	0	0	0	0
14.3575	960.755	0	0	0	0	0	0	0	0	0	0	0	0	0	0	0	0	0	0	0	0	0	0	0	0	0	0	0	0	0	0	0	0	0	0	0	0	0	0	0	0	0	0	0	0	0	0	0	0
13.6003	960.754	0	0	0	0	0	0	0	0	0	0	0	0	0	0	0	0	0	0	0	0	0	0	0	0	0	0	0	0	0	0	0	0	0	0	0	0	0	0	0	0	0	0	0	0	0	0	0	0
15.603	960.73	0	0	0	0	0	0	0	0	0	0	0	0	0	0	0	0	0	0	0	0	0	0	0	0	0	0	0	0	0	0	0	0	0	0	0	0	0	0	0	0	0	0	0	0	0	0	0	0
15.4299	960.729	0	0	0	0	0	0	0	0	0	0	0	0	0	0	0	0	0	0	0	0	0	0	0	0	0	0	0	0	0	0	0	0	0	0	0	0	0	0	0	0	0	0	0	0	0	0	0	0
17.6927	959.876	0	0	0	0	0	0	0	0	0	0	0	268.939	0	157.858	355.842	0	160.298	186.481	248.248	0	186.046	0	308.294	447.835	402.898	344.869	0	0	407.542	0	321.054	0	1007.95	0	288.951	0	321.478	0	0	0	0	0	0	0	0	0	0	0
16.3411	959.837	0	0	0	0	0	0	0	0	0	0	0	0	0	0	0	0	0	0	0	0	0	0	0	0	0	0	0	0	0	0	0	0	0	0	0	0	0	0	0	0	0	0	0	0	0	0	0	0
16.1004	959.827	0	0	0	0	0	0	0	0	0	0	0	0	0	0	0	0	0	0	0	0	0	0	0	0	0	0	0	0	0	0	0	0	0	0	0	0	0	0	0	0	0	13294.3	0	0	0	6857.1	6424.2	12784.5
16.1453	959.816	0	0	0	0	0	0	0	0	0	0	0	0	0	0	0	0	0	0	0	0	0	0	0	0	0	0	0	0	0	0	0	0	0	0	0	0	0	0	0	0	0	0	0	0	0	0	0	0
16.0391	800.675	0	0	0	0	0	0	0	0	0	0	0	0	0	0	0	0	0	0	0	0	0	0	0	0	0	0	0	0	0	0	0	0	0	0	0	0	0	0	0	0	0	0	0	0	0	0	0	0
14.4782	800.662	0	0	0	0	0	0	0	0	0	0	0	1182.92	0	0	0	0	1481.61	1008.22	0	1516.06	2132.25	1662.29	4014.81	0	0	0	0	0	0	0	0	0	0	0	0	0	0	0	1929.23	1210.67	0	0	0	2003.54	0	1411.49	2122.73	0
14.3824	800.656	10518.4	10438.1	11019.3	11360.2	11263.9	11429.6	11311.7	11417.1	12205.5	10817.4	11209.5	9343.46	11050	12064.4	15333.9	9792.74	10138.8	5987.05	16049.9	8564.11	10526.8	11578.3	22424.9	6124.25	9377.43	18904.6	13691.4	10206.1	10741.5	15055.3	11665	14846.9	12621.3	12313.9	7671.31	13517.2	9006.83	7672.62	10490.5	13890	11172.6	9555.13	12772.9	13371.4	10330.4	9967.37	5933.79	10687
10.3096	800.628	6446.94	5941.86	5412	6789.86	5990.28	5828.67	5454.79	5914.21	6206.06	6676.15	6177.38	5219.23	4982.51	8870.76	7802.91	4026.03	2872.26	2732.03	10447.1	4948.72	5916.13	5583.44	8187.78	4241.21	3659.81	5851.36	6674	4058.34	7812.91	5280.69	7550.31	6764.05	3990.35	4553.15	5539.67	4153.22	3233.39	5637.59	4233.74	7448.82	5592.03	5276.85	7803.85	5599.91	7083.8	8293.1	3056.71	4337.75
10.4148	800.628	0	0	0	0	0	0	0	0	0	0	0	0	0	0	0	0	0	0	0	0	0	0	0	0	0	0	0	0	0	0	0	0	0	0	0	0	0	0	0	0	0	0	0	0	0	0	0	0
10.1814	800.626	0	0	0	0	0	0	0	0	0	0	0	0	0	0	0	0	0	0	0	0	0	0	0	0	0	0	0	0	0	0	0	0	0	0	0	0	0	0	0	0	0	0	0	0	0	0	0	0
13.2861	800.616	0	1329.78	1315.72	0	2962.67	0	2660.57	3169.72	2278.55	0	1903.6	0	0	0	0	0	0	0	0	0	0	0	0	0	0	0	0	0	0	0	0	0	0	0	0	0	0	0	0	0	0	0	0	0	0	0	0	0
13.5907	800.616	31809.8	0	0	35580.2	33797.2	35408.9	33301	34385.1	36966.4	43691.6	0	29300.2	46434.6	0	57449.6	0	0	0	61954.4	36014.5	42995.3	54824.8	42752.6	0	0	0	0	0	0	0	0	0	0	0	0	0	0	0	0	38613.9	0	0	58803.8	24289.3	31735.9	31340.5	24477.5	32162.8
13.3888	800.615	3411.89	3926.66	0	3168.75	2968.15	3999.47	3352.15	3589.26	3754.36	4801.01	2454.64	2878.28	2991.16	3317.89	6864.2	2001.27	0	1400.4	6853.38	3579.15	4901.45	5067.63	0	3626.87	2528.18	3854.54	2245.6	5248.43	9103.57	2382.14	5276.19	5123.66	5494.58	2981.53	3428.09	0	3853.15	5145.42	3393.79	5453.96	1042.4	2653.95	5659.32	2469.88	0	2815.45	2004.74	4208.7
4.6737	800.582	0	0	0	0	0	0	0	0	0	0	0	0	0	0	0	0	0	0	0	0	0	0	0	0	0	0	0	0	0	0	0	0	0	0	0	0	0	0	0	0	0	0	0	0	0	0	0	0
6.1155	800.581	0	0	0	0	0	0	0	0	0	0	0	0	0	0	0	0	0	0	0	0	0	0	0	0	0	0	0	0	0	0	0	0	0	0	0	0	0	0	0	0	0	0	0	0	0	0	0	0
5.007	800.579	2759.36	2607.01	2569.73	1888.87	2413.18	1943.86	2341.19	2562.18	3102.15	3252.16	3043.51	0	0	0	0	0	0	0	0	0	0	0	0	0	0	0	0	0	0	0	0	0	0	0	0	0	0	0	0	0	0	32574	0	0	0	37189.5	5455.69	25511
4.8868	800.579	0	0	0	0	0	0	0	0	0	0	0	0	0	0	0	0	0	0	0	0	0	0	0	0	0	0	0	0	0	0	0	0	0	0	0	0	0	0	0	0	0	0	0	0	0	0	0	0
5.5948	800.578	0	0	0	0	0	0	0	0	0	0	0	0	0	0	0	0	0	0	0	0	0	0	0	0	0	0	0	0	0	0	0	0	0	0	0	0	0	0	0	0	0	3515.96	0	8.53	9.9408	4964.08	1876.68	4649.93
14.999	799.678	0	0	0	0	0	0	0	0	0	0	0	0	0	0	0	0	0	0	0	0	0	0	0	0	0	0	0	0	0	0	0	0	0	0	0	0	0	0	0	0	0	1710.7	0	0	0	1082.18	1555.58	2451.26
14.3779	799.672	0	0	0	0	0	0	0	0	0	0	0	3182.16	0	0	4932.45	0	0	2942.86	3583.71	5002.04	0	6174.13	0	0	0	0	0	0	0	0	0	0	0	0	0	0	0	0	0	0	0	0	0	0	0	0	0	0
16.4153	547.472	1453.82	1246.77	1321.34	1273.66	1463.83	1044.62	803.221	1350.98	1372.27	1396.36	1128.26	0	1900.5	1339.75	1765.95	0	805.586	1324.53	0	259.118	0	406.366	0	1452.93	1316.3	1221.85	0	1468.59	0	0	2287.89	398.318	2420.58	1032.69	513.658	0	2159.98	1169.38	1463.91	720.077	1170.02	1060.33	982.097	0	2244.34	0	2420.61	1514.08
1.2383	547.357	0	0	0	0	0	0	0	0	0	0	0	0	0	0	0	0	0	0	0	0	0	0	0	0	0	0	0	0	0	0	0	0	0	0	0	0	0	0	0	0	0	0	0	0	0	0	0	0
14.657	546.464	1601.31	1547.45	1394.52	1736.69	1482.13	1530.43	1640.65	1572.57	1286.1	1483.94	0	1728.68	0	1429.01	1675.91	1841.15	1570.75	1143.38	1660.46	1747.33	1474.06	1497.17	1814.26	1524.63	1728.87	1576.39	1506.38	1625.15	1667.17	1504.22	1679.7	1605.2	1157.88	1542.63	1516.61	1551.76	1554.15	1705.86	1631.34	1457.13	0	1561.79	1667.73	1626.65	1442.53	1407.38	1661.9	1614.15
1.3214	546.356	17453.2	19386.2	15886	19829.4	19399	19262.8	18248.9	18869.7	20174.7	20045.4	18208.6	21322.8	19347	8704.88	15599.3	15466.5	30568.7	14699.8	27149.2	12257.6	12577.8	9710.12	12453.7	18806.2	16449.9	11340.8	15302.8	14685.1	25150.4	12442.3	38519.4	19344.9	25784.9	16853.7	25737.6	13018.7	25370.7	16154.3	13293.9	17936.7	11039.8	15327.1	21487.4	24605.5	23594.2	19685.8	20418.3	25768.9
2.109	546.354	17307.7	17484.1	17642.3	18555.9	18630.1	17853.3	17986.7	17755.9	19272.4	18404.4	17731.2	19588	21829.2	17392.2	19607.5	17662.9	21749.7	17555.4	20986.3	15631.7	17680.6	16045.9	21870.1	17486.4	16829.4	15210.3	18003.5	13879.6	14928.4	13371.3	21059.2	17213.7	20204.1	14974.4	15752.6	14778.1	20279.6	16146.4	14491.9	17913.9	10950.1	12663.5	14551.8	13602.6	19094.9	19805.2	18344.7	19984.7
1.9465	546.353	1007.62	900.242	635.102	0	1044.42	914.522	0	966.75	1139.82	1166.15	853.393	1197.24	2058.31	1011.12	1165.87	952.633	3435.35	0	1707.17	0	0	392.393	1205.8	1259.94	0	776.457	1148.27	0	796.075	532.971	2870.4	0	1770.61	834.254	0	679.209	1662.01	0	0	1213.61	0	0	455.2	609.276	1100.39	1841.44	1750.88	2129.57
14.6554	545.457	1324.58	1038.46	1066.36	1439.17	803.775	1127.86	1193.22	1258.11	1155.96	1332.56	1193.68	1339.84	1433.39	1000.43	1190.73	1261.33	1154.46	1159.27	1380.88	1239.32	1036.47	1104.82	1391.52	0	1359.45	1092.21	1247.13	1070.7	1311.42	1102.54	1200.69	1198.32	888.186	1169.12	1194.23	1214.25	1071.64	1244.16	1349.69	1134.76	1431.59	1417.13	1343.89	1280.64	1171.59	1372.93	1341.03	1296.05
0.7575	544.4	943.418	0	577.26	985.765	933.974	1196.46	0	1039.48	905.587	1065.26	878.694	2599.07	3412.57	1998.79	3282.05	3123.52	3974.69	3174.51	3372.43	1898.58	3536.74	5425.39	4308.92	0	0	0	0	0	0	0	0	0	0	0	0	0	0	0	0	0	0	0	0	0	0	0	0	0
0.7277	544.388	305.84	287.298	0	393.356	400.923	201.24	294.645	350.207	311.101	0	173.354	428.933	1132.44	0	1610.55	496.776	0	0	615.26	1158.87	1080.5	1967.83	2623.23	0	0	0	0	0	0	0	0	0	0	0	0	0	0	0	0	0	0	0	0	0	0	0	0	0
1.1459	544.34	64084	69984	57152.1	69912.2	69436.8	69314.8	65557	69597.2	72845.6	74493.8	65382.2	90491.2	64380.9	53285.2	49034.9	78714.3	146869	48415.6	76095.6	64067.8	59616.3	45219.4	64529.2	80464.6	57761.9	46662	63455.1	41938.9	61539.3	50276.3	85294.3	53383.4	92455.1	50953.9	82967	52955.2	87295.6	70145.8	59021.2	75124.8	54557.5	34260.1	51318.1	77232.4	75927.9	67648.1	95177.8	84680.2
1.531	544.34	0	0	0	0	0	0	0	0	0	0	0	20032.9	16481.6	18328.9	0	0	18331.8	0	18627.6	18304.4	15605.4	18002.5	17817.1	0	0	0	0	14915.7	18634.6	0	19409.4	0	15744.3	14727.5	17576.6	13838.9	0	0	0	0	0	0	0	0	0	0	0	0
1.6404	544.337	0	0	0	0	0	0	0	0	0	0	0	0	0	0	0	0	0	0	0	0	0	0	0	0	0	0	0	0	0	0	0	0	0	0	0	0	0	0	0	0	0	0	0	0	0	0	0	0
0.8751	543.398	1759.25	1934.8	1354.07	1742.21	1976.53	1551.58	1735.17	2080.28	1664.89	1862.56	1896.8	4728.72	4908.74	3493.57	5905.1	4865.9	4681.18	4532.29	5742.89	3845.75	5467.16	7764.84	7181	0	0	0	0	0	0	0	0	0	0	0	0	0	0	0	0	0	0	0	0	0	0	0	0	0
1.4928	543.343	33155	23782.8	30259.6	24381	24531.2	36459.4	27860.8	24470.8	21890.2	24626.2	25577.5	29499.1	19508.5	37488.7	38983.5	28703.9	15885.3	36102.5	22734.8	23462.3	19460.7	33965.5	18433	33439.8	48438.9	33196.6	21442.6	28516.7	46828.1	39321.3	15673.5	30381.5	19258	37598.9	28869.1	29582	25473.4	27505.6	46997.2	28268.7	30856.6	32777.2	59211.4	22260.2	26960.5	27832.7	18217.6	28033.1
1.074	543.341	0	0	0	0	0	0	0	0	0	0	0	0	0	0	0	0	0	0	0	0	0	0	0	0	0	0	0	0	0	0	0	0	0	0	0	0	0	0	0	0	0	0	0	0	0	0	0	0
1.3408	543.341	0	0	0	0	0	0	0	0	0	0	0	0	0	0	0	0	0	0	0	0	0	0	0	0	0	0	0	0	0	0	0	0	0	0	0	0	0	0	0	0	0	0	0	0	0	0	0	0
16.2483	965.699	1969.91	2139.8	2444.96	2335.75	2575.29	2068.55	2178.08	2496.84	2450.38	1885.75	1898.32	2503.87	0	1803.42	2950.19	3204.79	1581.33	3359.01	4195.13	1041.99	1640.89	1351.42	1755.57	2550.36	2390	1806.4	5697.41	2138.29	4514.56	1905.9	1680.04	8137.74	0	2798.73	1837.91	1770.32	1940.38	3127.37	1705.09	1341.32	3557.98	0	5740.82	3030.53	1525.01	3089.88	1118.75	828.842
16.0849	964.76	0	0	0	0	0	0	0	0	0	0	0	0	0	0	0	0	0	0	0	0	0	0	0	0	0	0	0	0	0	0	0	0	0	0	0	0	0	0	0	0	0	0	0	0	0	0	0	0
16.1555	964.759	0	0	0	0	0	0	0	0	0	0	0	0	0	0	0	0	0	0	0	0	0	0	0	0	0	0	0	0	0	0	0	0	0	0	0	0	0	0	0	0	0	0	0	0	0	0	0	0
16.635	963.811	21677.7	21944.1	29726.7	24669.7	23006.8	26949.1	25315.2	23352.9	26129.6	28189.5	24698.1	27535.7	31718.4	32790.1	25687	31807.4	30817.5	29754.5	20262.6	17945.2	19750.2	16877.1	17342.4	39488.6	31690.8	30016.8	19080.6	26416.8	18425.5	37707.7	28992.5	20409.6	25277.4	39100.4	19987.3	33598.3	45447	24482.8	37688.4	26225.1	39930.4	13032.8	17779.1	29107.1	38275.6	15766.1	41040.6	20893.6
16.7916	963.811	6473.27	5628.26	8379.54	7558.39	6920.6	7765.51	8219.86	7661	7944.3	7981.44	7837.49	3584.7	5067.56	2520.61	7181.31	9041.54	7436.82	12480.6	16996	10418.1	7900.6	8059.86	13326.3	11871.7	5767.95	4508.19	6025.03	10986.3	9512.93	5260.7	4974.98	14987.7	8149.6	8618.29	9004.72	5247.34	7174.19	8794.6	5109.12	2496.02	12581.4	8355.59	6473.93	7109.44	6380.24	12458.2	5321.64	3908.41
15.2043	963.794	0	0	0	0	0	0	0	0	0	0	0	0	0	0	0	0	0	0	0	0	0	0	0	0	0	0	0	0	0	0	0	0	0	0	0	0	0	0	0	0	0	0	0	0	0	0	0	0
15.8893	963.754	0	0	0	0	0	0	0	0	0	0	0	0	0	0	0	0	0	0	0	0	0	0	0	0	0	0	0	0	0	0	0	0	0	0	0	0	0	0	0	0	0	0	0	0	0	0	0	0
15.9958	963.681	1405.22	1051.16	1084.52	1229.01	1279.06	1038.3	0	1237.38	1011.03	1102.84	1103.66	905.258	0	1305.41	2342.83	1660.02	1121.07	2509.88	3228.51	0	1156.05	0	0	1713.55	1592.71	1160.63	3510.8	0	1774.68	1127.21	0	4933.92	0	2173.09	0	0	1434.26	1532.67	1462.27	806.904	2612.19	0	2648.07	1745.6	0	0	124.02	109.306
18.2958	962.91	1644.75	0	2496.85	1986.36	1700.68	1301.98	1581.81	1253.9	1335.25	1659.7	1419.91	1329.31	0	1062.91	1741.69	1596.26	844.88	1522.67	1073.81	1271.87	0	1029.9	1616.52	1506.7	1435.15	1180.6	1144.91	1213.33	1490.76	0	2249.55	1355.85	3100.54	1153.52	1221.18	0	1590.3	1368.08	1450.76	1514.5	0	1504.93	1970.75	776.381	1094.62	1336.68	2216.79	1339.15
14.0042	962.77	0	0	0	0	0	0	0	0	0	0	0	0	0	0	0	0	0	0	0	0	0	0	0	0	0	0	0	0	0	0	0	0	0	0	0	0	0	0	0	0	0	0	0	0	0	0	0	0
15.7251	962.749	0	0	0	0	0	0	0	0	0	0	0	0	0	0	0	0	0	0	0	0	0	0	0	0	0	0	0	0	0	0	0	0	0	0	0	0	0	0	0	0	0	951.236	0	0	0	1418.01	2474.94	2319.47
15.8688	962.745	0	0	0	0	0	0	0	0	0	0	0	0	0	0	0	0	0	0	0	0	0	0	0	0	0	0	0	0	0	0	0	0	0	0	0	0	0	0	0	0	0	0	0	0	0	0	0	0
16.502	961.796	10840.8	11963.8	11479.1	14147.9	10892.3	13376.7	12348.4	10152.5	12682.8	13180.2	12453.2	6680.9	7109.59	5586.1	11908.4	10917.8	10819.4	25911.5	22677.7	11952.1	11925.5	10395	12409.4	25695.5	12721.5	8242.56	12185.5	26803.4	12953.6	8239.76	11792.5	20870.5	11617.3	17412.9	12075.4	9187.1	15695.8	13223.2	13285.9	5003.71	18981.3	17483.6	11680.9	11545.1	11383.9	19065.8	12643.4	8768.77
16.3645	961.796	10261.2	10916.1	12590.5	12063.7	9770.25	13490.9	10653.5	11849.9	10981.8	11440.8	8913.4	13723.6	9616.3	16321.9	13023.6	16186.7	16006.3	14243.9	14200.6	0	6480.2	6982.2	6773.3	16243.3	17183	10671.8	13099.3	10062.8	8225.15	12791.3	9681.92	11072.2	9227.68	21081.2	7144.93	14398.2	23829.6	8298.7	20654	16845.8	16989.9	4055.71	9721.63	14320.9	17724.1	8882.98	14140.3	10713.3
16.2742	961.794	0	0	0	0	0	0	0	0	0	0	0	0	0	0	0	0	0	0	0	0	0	0	0	0	0	0	0	0	0	0	0	0	0	0	0	0	0	0	0	0	0	0	0	0	0	0	0	0
14.0647	961.779	1055.33	1116.87	1215.71	1169.85	1346.66	1266.57	1239.16	1393.4	1329.56	1442.89	1304.68	0	0	0	0	0	0	0	0	0	0	0	0	0	0	0	0	0	0	0	0	0	0	0	0	0	0	0	0	0	0	11117.9	0	0	0	4031.63	4142	13072.1
7.1733	802.535	13796.5	13430.1	13325.6	14224	15491.5	14134.5	14058.9	14762.6	14412.9	14991.3	13408.1	4532.66	10792.1	10420.4	19209.1	10993.7	13349.4	10720.7	21273.4	12482	15166.3	12223.5	13479.9	14490.1	12191.1	10636.8	18282.1	9250.11	16647.3	8065.55	16545.5	22072.3	17009.7	13477.8	9254.47	4759.13	16271.6	14129.3	8810.26	6616.31	0	6135.69	16425.6	9588.5	10073.8	17577.8	7839.57	10074.1
7.3658	802.535	0	1021.85	0	746.25	827.274	622.077	788.864	1173.47	0	1042.89	0	0	0	0	0	0	0	0	0	0	0	0	0	0	0	0	0	0	0	0	0	0	0	0	0	0	0	0	0	0	0	0	0	0	0	0	0	0
6.7108	802.534	1150.54	1187.81	0	1151.46	1168.85	1280.06	1164.29	1092.6	1051.88	1458.19	1024.88	0	0	0	0	0	0	0	0	0	0	0	0	0	1354.46	710.056	1745.35	0	2346.1	0	1424.96	3782.54	1588.15	1037.6	0	0	1324.16	0	1528.71	0	1632.05	0	1565.45	0	1244.85	3239.64	1034.53	1204.02
8.6886	802.043	1335.66	1077.5	1332	1360.62	1463.9	1363.7	1385.85	1286.78	1503.78	1332.1	1297.53	1475.73	1390.54	1063.06	1360.35	1138.62	1161.25	1155.69	1346.78	1329.51	1249.18	1275.15	1205	1196.22	1288.17	1531.69	1038.49	1241.55	1195.08	1455.44	1275.62	0	1195.96	1204.39	1291.27	1224.13	1361.93	1358.66	1322.02	1452.98	1129.62	1344.95	1350.18	1471.7	1244.11	1258.71	1376.71	1054.61
8.5728	802.043	0	0	0	0	0	0	0	0	0	0	0	0	0	0	0	0	0	0	0	0	0	0	0	0	0	0	0	0	0	0	0	0	0	0	0	0	0	0	0	0	0	0	0	0	0	0	0	0
8.7503	802.039	0	0	0	0	0	0	0	0	0	0	0	0	0	0	0	0	0	0	0	0	0	0	0	0	0	0	0	0	0	0	0	0	0	0	0	0	0	0	0	0	0	0	0	0	0	0	0	0
15.4067	801.696	0	0	0	0	0	0	0	0	0	0	0	0	0	0	0	0	0	0	0	0	0	0	0	0	0	0	0	0	0	0	0	0	0	0	0	0	0	0	0	0	0	0	0	0	0	0	0	0
14.7323	801.684	218386	160734	333456	363390	241099	226222	195518	253878	212385	243496	249529	166989	226381	192402	224725	280265	366348	138735	297370	230612	228127	201119	289247	132775	178959	148340	148156	189187	204581	180357	277377	327622	158662	151574	115840	172821	132350	99139.4	173763	117118	202621	93939.7	192599	153032	164135	225192	67927.7	261086
14.6284	801.684	27737	25470.4	36844.6	40789.5	27852.6	28100.1	29457.1	31429.3	18334.8	32305.9	30688.1	24969.4	22537	13961.5	17880.1	41928.2	45037.4	22724.3	54105.3	32212.8	34404.7	49674.9	76920.7	31749.4	29828.5	28624.3	16999.8	35929	36129.6	34960.4	33829.5	23305.8	25134.4	38884.9	42564.3	39000.9	35389.3	23590	34289.4	29018.3	20311.8	26365.5	27821.6	34401.8	22638	26547.8	15299.5	43061.6
14.8925	801.682	4676.91	2828.42	5984.04	0	4482.25	4770.89	3544.81	4489.76	1548.44	4845.53	4149.46	5571.1	5422.65	6613.45	6830.89	6514.34	9354.82	4736.69	7732.16	7146.99	7177.89	5959.48	6816.02	5010.33	5852.48	4255.05	4257.38	6219.19	6788.09	5027.01	9908.85	8903.7	4627	4818.36	8535.65	3926.35	4503.78	3759.44	5815.92	3749.67	4095.34	0	6319.44	4074.5	4688.15	1594.16	0	2839.44
14.9667	801.678	797.89	1409.45	1674.62	1713.89	0	0	1228.27	0	0	1618.31	937.704	0	0	0	0	0	0	0	0	0	0	0	0	0	0	0	0	0	0	0	0	0	0	0	0	0	0	0	0	0	0	0	0	0	0	0	0	0
3.5962	801.673	1940.46	1835.12	2491.37	1451.32	2151.43	2193.12	1956.65	2563.94	2376.81	2267.14	2302.09	1514.44	2292.09	1375.83	1793.62	2140.78	2680.16	2538.65	1665.15	1574.7	1602.95	1661.8	1998.97	1482.71	1859.53	2777.65	2384.19	2028.87	2391.81	2317.49	1665.49	1833.57	2308.39	2147.27	1732.45	2139.31	1740.13	2276.39	1865.93	2527.68	2503.35	1286.36	1927.82	2190.03	2544.49	1997.54	1782.09	1078.54
3.4749	801.673	1793.58	1583.73	1162.26	0	1604.42	1092.21	1419.07	1168.52	1684.02	1455.65	1141	1502.35	1290.98	666.177	925.68	1184.98	1633.78	1011.69	1525.95	0	1627.07	1195.67	1184.35	1665.34	1596.6	1477.57	1342.59	1932.95	1742.11	1303.17	1346.42	1555.92	1229.31	1548.66	2158.93	1849.5	1339.32	1328.32	1225.67	2080.55	1324.81	1285.34	1664.28	1584.4	1299.12	1559.81	1328.71	1039.46
4.9672	801.553	0	0	0	0	0	0	0	0	0	0	0	0	0	0	0	0	0	0	0	0	0	0	0	0	0	0	0	0	0	0	0	0	0	0	0	0	0	0	0	0	0	0	0	0	0	0	0	0
8.6878	801.54	1212.95	1121.27	1099.03	1084.62	1199.7	1233.83	1227.42	1093.88	1075.91	1086.08	0	1250.82	1159.15	1271.06	0	1240.83	0	1328.64	825.93	1040.99	0	1138.28	1072.93	1253.65	1163.27	1041.1	1018.93	1105.43	1059.71	1126.12	0	739.54	1057.44	0	1444.26	0	0	1132.97	1221.46	1225.96	0	1248.3	1125.38	1115.7	1009.56	0	1342.73	1298.03
16.6781	800.68	4622.37	4165.04	3599.39	4440.46	4279.89	4170.16	4562.71	4061.72	4473.36	3940.65	3725.42	1455.91	4191.02	1852.2	5448.85	0	1553.76	3256.21	1301.6	2375.36	1833.38	1277.91	2952.49	2015.67	2539.27	1730.54	6529.15	2658.34	4586.61	1957.34	7839.87	7526.9	7888.74	2126.21	1917.14	0	2097.71	11166.9	569.086	2161.82	1419.84	3826.41	6406.96	2824.54	2289.18	3211.23	3224.22	2617.04
2.2068	550.386	1845.85	1944.85	0	0	2057.91	1920.53	0	1687.28	2031.01	0	1883.84	3243.75	0	1619.33	1628.21	0	4045.85	0	3391.56	2340.97	0	2285.93	0	1523.89	1168.91	1802.05	1620.32	0	1705.09	0	2376.99	1065.97	0	1363.22	0	1621.5	0	1754.41	1235.88	1917.86	0	1591.71	0	1411.52	0	1896.85	2228.66	0
13.7173	549.488	2465.41	2886.4	2483.58	2831.95	2973.89	2641.59	2678.17	2897.79	2734.84	2732.19	2958.94	0	3834.9	0	3653.36	1234.41	3640.4	3512.68	0	1150.52	0	1348.43	0	4014.69	2115.37	1186.01	4446.66	3272.08	1570.37	1204.1	5347.96	2412.78	13246	2050.85	1341.67	0	2986.98	3357.44	1444.96	0	2542.88	4251.31	1945.82	822.57	3405.07	2628.31	6905.29	4714.5
16.988	549.488	9608.83	10154.1	14482.3	12310.9	9178.51	10357	12211.3	9745.57	10202.6	10610.9	10814.5	5208.79	16981.5	3832.23	12108.4	7250.45	7001.59	9723.1	3308.6	9240.27	6487.08	9771.41	11946.7	12115.2	8777.15	5663.57	13353.9	14947.8	10317.7	7250.42	16459	16324.7	20991	7445.41	7525.23	5871.47	10229.1	15340.5	6948.77	5264.85	12198.1	13643.3	11516.4	6777.45	16598.1	9476.98	15146	11190.7
15.3888	549.488	0	0	0	0	0	0	0	0	0	0	0	0	0	0	0	0	0	0	0	0	0	0	0	0	0	0	0	0	0	0	0	0	0	0	0	0	0	0	0	0	0	1429.81	0	0	0	1375	1072.85	1542.31
16.7075	549.488	5439.92	5441.47	5387.92	5476.2	6021.49	4609.93	4732.88	4719.63	4981.99	5085.66	4364.74	3457.3	8662.21	3041.06	6784.1	2668.74	4208.97	4385	2014.44	3072.64	2727.32	3695.38	2927.24	5244.68	4444.5	3633.42	5228.39	6220.96	3640.06	3489.93	7840.06	5234.36	8092.27	4549.93	3678.11	3061.6	5503.96	5652.99	4801.04	3434.21	4851.92	5657.34	4940.71	3719.69	5671.88	4025.43	6165.41	6465.87
6.5486	549.489	0	0	0	0	0	0	0	0	0	0	0	0	0	0	0	0	0	0	0	0	0	0	0	0	0	0	0	0	0	0	0	0	0	0	0	0	0	0	0	0	0	0	0	0	0	0	0	0
15.4976	549.472	0	0	0	0	0	0	0	0	0	0	0	0	0	0	0	0	0	0	0	0	0	0	0	0	0	0	0	0	0	0	0	0	0	0	0	0	0	0	0	0	0	0	0	0	0	0	0	0
3.6645	549.414	0	0	0	0	0	0	0	0	0	0	0	674.276	1494.59	0	583.466	0	0	0	0	1157.79	486.383	2450.34	0	0	0	0	0	0	0	0	0	0	0	0	0	0	0	0	0	0	0	0	0	0	0	0	0	0
3.0067	549.319	1412.68	0	1289.47	833.396	0	1838.26	1261.26	0	0	1210.26	1119.32	1560.84	0	1830.06	1860.2	1282.58	1852.2	2141.77	0	1099.01	930.789	1557.27	1645.43	1311.93	1568.86	0	0	0	1944.92	1077.27	1352.44	0	0	0	1111.57	0	1695.37	0	1767.63	826.418	522.766	1036.34	2234.61	554.663	1997.45	0	0	1295.55
2.3778	549.319	4920.95	3022.73	4738.32	3556.27	3226.84	6417.04	3857.54	2852.35	3211.29	3860.68	3828.68	4354.49	3639.33	5864.58	6442.27	3706.43	5579.65	6419.01	3603.92	4418.02	3051.28	4573.22	4519.31	4173.1	5303.15	2707.95	2461.99	2759.77	6320.56	3187	4332.55	3009.4	2392.31	3209.57	3360.08	2739.13	4457.41	3249.09	4844.2	3116.37	1618.2	3782.62	7114.6	1687.11	6365.96	4244.82	2902.57	5152.73
[truncated: 3,563 more rows]
[truncated: 3 more columns]

## Sheet: 1311
	P-01	P-02	P-03	P-04	P-05	P-06	P-07	P-08	P-09	P-10	P-11	P-12	P-13	P-14	P-15	P-16	P-17	P-18	P-19	P-20	P-21	P-22	P-23	P-24	P-25	P-26	P-27	P-28	P-29	P-30	P-31	P-32	P-33	P-34	P-35	P-36	P-37	P-38	P-39	P-40	P-41	P-42	P-43	P-44	P-45	P-46	P-47	P-48	P-49
[truncated: 55 more rows]
[truncated: 1,262 more columns]

[truncated: 6 more sheets: NORMALIZE MARKERS, SIMCA 1064, 1284markers, identification 129markers, classement markers, %relative abundances]
